# Supplementary material for: Uncovering the genetic mechanisms regulating panicle architecture in rice with GPWAS and GWAS
Source: BMC Genomics. 2021 Jan 28;22:86. doi: 10.1186/s12864-021-07391-x (PMC7842007; doi:10.1186/s12864-021-07391-x)
Supplement: Supplementary file 2 — Additional file 2: Table S1. The sample list and structure information of 406 accessions. Table S2. Significant genes detected using GPWAS and the phenotypes selected for each gene model. Table S3. The QTLs associated with TSNP, GNP, EGNP, PBN, PL, and PN with four different methods. Table S4. List of genes located in the LD block for TSNP, GNP, EGNP, PBN, PL, and PN. Table S5. Overlapped genes related to TSNP, GNP, EGNP, PBN, PN, and PL using GPWAS and GWAS methods. Table S6. Distribution of four haplotypes in subgroups. Table S7. Annotation of all SNPs located in the overlapped genes using SnpEff software. Table S8. Promoter elements anslysis of gene Os01g0140100. [file 12864_2021_7391_MOESM2_ESM.xlsx]

## Sheet: Supplementary Table 1
Supplementary Table 1 The sample list and structure information of 406 accessions.
NSFTV ID1	GSOR ID	Name	PC1	PC2	PC3	Subgroup2
NSFTV1	301001	Agostano	-276.746	62.5607	-201.515	TEJ
NSFTV2	301002	Aichi Asahi	-249.324	61.0262	-192.572	TEJ
NSFTV3	301003	Ai-Chiao-Hong	387.482	-192.139	-91.162	IND
NSFTV4	301004	NSF-TV 4	320.842	197.053	67.4563	AUS
NSFTV5	301005	NSF-TV 5	-12.2495	60.8311	45.3341	ARO
NSFTV6	301006	ARC 7229	302.512	190.764	64.9823	AUS
NSFTV7	301007	Arias	-166.76	-61.2535	165.448	TRJ
NSFTV8	301008	Asse Y Pung	-181.158	-68.1321	169.931	TRJ
NSFTV9	301009	Baber	-230.445	48.175	-119.809	TEJ
NSFTV10	301010	Baghlani Nangarhar	-263.879	58.7071	-196.379	TEJ
NSFTV11	301382	Baguamon 15	386.787	-119.98	-64.4425	IND
NSFTV13	301012	NSF-TV 13	313.801	259.891	70.9293	AUS
NSFTV15	301383	Beonjo	-268.683	58.1424	-201.423	TEJ
NSFTV16	301014	Bico Branco	6.88894	82.6738	41.9467	ARO
NSFTV17	301015	Binulawan	352.41	-148.74	-81.3647	IND
NSFTV18	301016	BJ 1	325.007	251.943	63.148	AUS
NSFTV19	301017	Black Gora	348.966	268.382	71.0511	AUS
NSFTV20	301018	Blue Rose	-251.125	-25.1539	25.5134	ADM
NSFTV21	301019	Byakkoku Y 5006 Seln	372.951	-159.628	-76.9991	IND
NSFTV22	301020	Caawa/Fortuna 6-103-15	-143.377	-44.9194	145.086	TRJ
NSFTV23	301021	Canella De Ferro	-191.539	-74.1382	189.261	TRJ
NSFTV24	301022	Carolina Gold	-206.519	-84.549	213.476	TRJ
NSFTV25	301023	Carolina Gold	-201.475	-88.1262	211.072	TRJ
NSFTV26	301024	Carolina Gold Sel	-180.163	-75.2404	192.493	TRJ
NSFTV27	301025	NSF-TV 27	-196.585	-74.1001	202.775	TRJ
NSFTV28	301026	Champa Tong 54	305.75	257.617	70.2151	AUS
NSFTV29	301027	Chau	374.209	-148.937	-72.9026	IND
NSFTV30	301028	Chiem Chanh	333.164	-123.141	-57.1877	IND
NSFTV31	301029	Chinese	-270.976	58.1787	-205.651	TEJ
NSFTV32	301030	Chodongji	-253.426	54.5922	-167.955	TEJ
NSFTV33	301031	Chuan 4	330.372	281.794	77.7266	AUS
NSFTV34	301032	NSF-TV 34	362.135	-91.8221	-50.0206	IND
NSFTV35	301033	CO18	360.823	-83.5993	-49.6171	IND
NSFTV36	301034	CS-M3	-251.53	27.8488	-95.6134	TEJ
NSFTV37	301035	Cuba 65	-153.844	-73.7095	147.592	TRJ
NSFTV39	301037	NSF-TV 39	348.864	154.976	31.7395	AUS
NSFTV40	301038	Dam	-187.585	-16.2388	25.0555	ADM
NSFTV41	301039	Darmali	-118.023	63.0639	-20.5153	ADM
NSFTV43	301040	Dee Geo Woo Gen	389.993	-203.683	-88.5854	IND
NSFTV44	301041	Dhala Shaitta	342.385	250.625	73.0511	AUS
NSFTV45	301042	Dom-sufid	-37.99	56.7464	38.0408	ARO
NSFTV46	301043	Dourado Agulha	-205.919	-74.6108	199.528	TRJ
NSFTV48*	NA	NA	-155.395	-13.4979	32.7211	ADM
NSFTV49	301045	DV85	311.54	230.625	62.0363	AUS
NSFTV51	301047	Early Wataribune	-280.189	63.1209	-214.01	TEJ
NSFTV52*	301048	Eh Ia Chiu	-201.486	33.6642	-118.486	TEJ
NSFTV53	301049	Firooz	4.95587	86.05	41.43	ARO
NSFTV54	301050	Fortuna	-195.319	-71.0055	170.365	TRJ
NSFTV55	301051	Gerdeh	-181.456	42.8776	-68.7808	ADM
NSFTV56	301052	Geumobyeo	-272.18	59.591	-194.564	TEJ
NSFTV57	301053	NSF-TV 57	391.987	-194.408	-85.5182	IND
NSFTV58	301054	Ghati Kamma Nangarhar	322.392	244.251	55.8846	AUS
NSFTV59	301055	Gogo Lempuk	-191.076	-48.387	118.95	TRJ
NSFTV60	301056	Gotak Gatik	-224.22	3.86101	-64.6762	ADM
NSFTV62	301386	Gyehwa 3	-231.07	47.3139	-160.631	TEJ
NSFTV63	301387	Haginomae Mochi	-268.838	58.4026	-204.924	TEJ
NSFTV64	301388	Heukgyeong	-250.66	54.4799	-167.913	TEJ
NSFTV65	301058	Honduras	-212.332	-84.3455	212.145	TRJ
NSFTV66	301059	Hsia Chioh Keh Tu	347.104	-120.376	-62.6872	IND
NSFTV67	301060	Hu Lo Tao	-244.515	51.3945	-170.655	TEJ
NSFTV69	301062	IAC 25	-199.831	-73.3243	193.969	TRJ
NSFTV70	301063	Iguape Cateto	-195.978	-76.2805	200.979	TRJ
NSFTV71	301064	IR 36	376.134	-147.2	-73.4693	IND
NSFTV72	301065	IR 8	389.256	-184.305	-85.398	IND
NSFTV73	301066	IRAT 177	-189.578	-68.2881	195.716	TRJ
NSFTV74	301067	IRGA 409	377.671	-175.601	-69.1646	IND
NSFTV75	301068	Jambu	-69.0339	-61.6034	94.9547	TRJ
NSFTV76	301069	Jaya	387.343	-189.871	-88.4365	IND
NSFTV77	301070	JC149	365.512	-118.74	-53.8593	IND
NSFTV78	301071	Jhona 349	332.125	290.65	77.2095	AUS
NSFTV79	301072	Jouiku 393G	-257.692	27.3728	-117.172	TEJ
NSFTV80	301073	K 65	79.6902	-27.8014	56.7306	ADM
NSFTV81	301074	Kalamkati	328.819	277.245	82.6167	AUS
NSFTV83	301075	Kamenoo	-267.611	56.8538	-189.372	TEJ
NSFTV84	301076	Kaniranga	-182.455	-54.2131	142.78	TRJ
NSFTV85	301077	Kasalath	334.811	237.641	63.7397	AUS
NSFTV87	301079	Keriting Tingii	-183.221	-15.273	29.3778	ADM
NSFTV89	301081	NSF-TV 89	-197.716	-58.5306	170.578	TRJ
NSFTV90	301082	Kiang-Chou-Chiu	394.801	-191.696	-85.3603	IND
NSFTV91	301083	Kibi	-251.435	58.2747	-191.213	TEJ
NSFTV92	301084	Kinastano	-208.44	-81.7723	209.041	TRJ
NSFTV93	301085	Kitrana 508	-36.0251	59.7435	42.2316	ARO
NSFTV94	301086	Koshihikari	-262.376	58.8834	-198.233	TEJ
NSFTV95	301087	NSF-TV 95	113.084	53.8849	89.3399	ADM
NSFTV96	301088	KU115	-199.931	-27.2788	75.2706	TRJ
NSFTV98	301090	L-202	-162.138	-59.3389	133.006	TRJ
NSFTV99	301091	LAC 23	-197.912	-74.7898	196.313	TRJ
NSFTV100	301092	Lacrosse	-245.688	-16.8517	-0.985533	ADM
NSFTV101	301093	Lemont	-162.448	-56.2513	145.485	TRJ
NSFTV102	301094	Leung Pratew	347.514	-154.312	-67.0522	IND
NSFTV103	301095	Luk Takhar	-233.343	42.6081	-193.183	TEJ
NSFTV104	301096	Mansaku	-257.902	56.1232	-174.252	TEJ
NSFTV105	301097	Mehr	311.512	202.461	72.8941	AUS
NSFTV106	301098	Ming Hui	342.728	-151.619	-65.5094	IND
NSFTV107	301099	NSF-TV 107	-215.866	-78.6105	205.277	TRJ
NSFTV108	301100	Moroberekan	-203.685	-57.0159	162.637	TRJ
NSFTV110	301102	Mudgo	388.992	-110.138	-57.249	IND
NSFTV112	301104	N12	54.8949	77.0502	51.2981	ARO
NSFTV113	301105	Norin 20	-233.608	51.6691	-159.305	TEJ
NSFTV114	301106	Nova	-231.77	-33.252	39.8135	ADM
NSFTV115	301107	NPE 835	-213.078	49.4234	-109.314	TEJ
NSFTV116	301108	NSF-TV 116	-206.621	-81.5018	202.497	TRJ
NSFTV117	301109	O-Luen-Cheung	380.9	-178.6	-80.2234	IND
NSFTV118	301110	Oro	-265.026	57.4514	-172.74	TEJ
NSFTV119	301111	Oryzica Llanos 5	277.663	-113.795	-34.779	IND
NSFTV120	301112	OS6	-203.078	-79.7698	203.086	TRJ
NSFTV121	301113	Ostiglia	-186.764	22.2295	-76.7135	ADM
NSFTV122	301114	Padi Kasalle	-123.895	-53.2313	93.349	TRJ
NSFTV123	301115	Pagaiyahan	384.595	-192.05	-90.3318	IND
NSFTV124*	301390	Pankhari 203	28.2439	81.2145	48.6606	ARO
NSFTV125	301116	Pao-Tou-Hung	391.38	-178.174	-84.6561	IND
NSFTV126	301117	Pappaku	365.978	-156.435	-74.5835	IND
NSFTV127*	NA	NA	-173.75	-65.8353	169.699	TRJ
NSFTV128	301119	Pato De Gallinazo	-248.968	7.32154	-47.8783	ADM
NSFTV129	301120	Peh-Kuh	388.134	-185.93	-89.8204	IND
NSFTV130	301121	Peh-Kuh-Tsao-Tu	386.394	-192.568	-90.7834	IND
NSFTV131	301122	Phudugey	324.985	271.517	70.8471	AUS
NSFTV132	301123	Rathuwee	361.017	-153.448	-62.4868	IND
NSFTV133	301124	Rikuto Kemochi	-220.907	25.2118	-70.9456	TEJ
NSFTV134	301125	Romeo	-255.994	15.1047	-72.7225	TEJ
NSFTV136*	301127	RTS12	355.562	-122.862	-55.4975	IND
NSFTV137	301128	RTS14	393.653	-185.569	-80.4526	IND
NSFTV138	301129	RTS4	368.049	-82.0545	-46.6658	IND
NSFTV139	301130	S4542A3-49B-2B12	-185.216	-58.7447	173.588	TRJ
NSFTV140	301131	Saturn	-207.977	-51.3795	107.815	TRJ
NSFTV141	301132	Seratoes Hari	363.419	-138.403	-63.2479	IND
NSFTV142	301133	Shai-Kuh	337.477	-135.732	-58.697	IND
NSFTV143	301134	Shinriki	-277.348	63.7599	-214.946	TEJ
NSFTV144	301135	Shoemed	-260.607	57.6015	-196.957	TEJ
NSFTV145	301136	Short Grain	365.643	-151.926	-54.4435	IND
NSFTV147	301138	Sinampaga Selection	-195.984	-68.2597	169.262	TRJ
NSFTV148	301139	Sintane Diofor	352.445	-56.656	-26.5858	IND
NSFTV149	301140	Sinaguing	-184.389	-71.477	174.786	TRJ
NSFTV150	301141	Sultani	-205.762	-58.4027	139.675	TRJ
NSFTV151	301142	Suweon	-245.584	62.7838	-187.798	TEJ
NSFTV152	301143	T 1	309.672	258.629	68.0503	AUS
NSFTV153	301144	T26	334	290.022	82.0552	AUS
NSFTV154	301145	Ta Hung Ku	-249.246	43.404	-130.99	TEJ
NSFTV155	301146	Ta Mao Tsao	-248.845	44.3588	-144.695	TEJ
NSFTV156	301147	Taichung Native 1	382.026	-200.238	-81.41	IND
NSFTV157	301148	Tainan Iku 487	-267.379	49.1198	-182.716	TEJ
NSFTV158	301149	Taipei 309	-270.06	57.5022	-199.145	TEJ
NSFTV159	301150	Tam Cau 9A	371.848	-133.957	-68.7129	IND
NSFTV160	301151	NSF-TV 160	-49.7749	63.0812	36.9295	ARO
NSFTV161	301152	TeQing	353.333	-153.741	-71.8309	IND
NSFTV162	301153	TKM6	358.177	-102.692	-55.4491	IND
NSFTV163	301154	Taducan	339.337	-133.245	-63.9151	IND
NSFTV164	301155	Tondok	-144.897	-55.6089	126.394	TRJ
NSFTV165	301156	Trembese	-184.6	-56.6178	134.126	TRJ
NSFTV166	301157	Tsipala 421	329.132	-2.96597	-5.79281	ADM
NSFTV167	301158	B6616A4-22-Bk-5-4	-182.05	-59.1584	149.009	TRJ
NSFTV169	301160	WC 6	-220.957	29.8075	-80.1635	TEJ
NSFTV170	301161	Wells	-138.385	-40.8933	150.705	TRJ
NSFTV171	301162	ZHE 733	388.471	-178.44	-79.3665	IND
NSFTV172	301163	Zhenshan 2	366.488	-186.552	-82.3552	IND
NSFTV173	301164	Nipponbare	-269.899	60.8753	-207.668	TEJ
NSFTV174	301165	Azucena	-184.051	-54.8291	175.651	TRJ
NSFTV175*	NA	NA	-196.3	-88.8314	206.259	TRJ
NSFTV176	301167	583	-191.817	-72.138	179.896	TRJ
NSFTV177	301168	68-2	-263.721	43.9936	-157.546	TEJ
NSFTV178	301169	ARC 6578	314.317	180.266	59.0088	AUS
NSFTV179	301170	Bellardone	-271.021	64.6531	-209.598	TEJ
NSFTV180	301171	Benllok	-272.16	59.9118	-204.342	TEJ
NSFTV181	301172	Bergreis	-274.629	57.9587	-204.257	TEJ
NSFTV182	301173	Blue Rose Supreme	-250.82	-28.7405	43.1303	ADM
NSFTV183	301174	Boa Vista	-223.722	-74.0856	204	TRJ
NSFTV184	301175	Bombon	-242.892	21.8493	-61.0359	TEJ
NSFTV185	301176	British Honduras Creole	-207.59	-92.7608	215.481	TRJ
NSFTV186	301177	Bul Zo	-270.298	57.0021	-202.817	TEJ
NSFTV187	301178	C57-5043	-201.85	-56.3022	117.23	TRJ
NSFTV188	301179	Coppocina	-186.646	-61.5466	166.337	TRJ
NSFTV189	301180	Criollo La Fria	374.343	-149.73	-72.9559	IND
NSFTV190	301181	Delrex	-196.146	-67.6865	173.494	TRJ
NSFTV191	301182	Dom Zard	-45.5192	56.6765	36.7986	ARO
NSFTV192	301183	Erythroceros Hokkaido	-261.573	50.4655	-166.7	TEJ
NSFTV193	301184	Fossa Av	-184.537	-48.0184	122.462	TRJ
NSFTV194*	NA	NA	96.9728	36.858	-20.6222	ADM
NSFTV195	301186	IRAT 13	-207.254	-78.0069	208.045	TRJ
NSFTV196*	301187	JM70	358.377	-135.314	-58.0729	IND
NSFTV198	301189	Leah	-124.179	-25.6375	138.893	TRJ
NSFTV199	301190	NSF-TV 199	-191.78	-69.8823	190.332	TRJ
NSFTV200	301191	P 737	305.841	216.477	48.2724	AUS
NSFTV201	301192	Pate Blanc Mn 1	-200.72	-55.495	158.845	TRJ
NSFTV202	301193	Pratao	-188.94	-65.509	189.409	TRJ
NSFTV203	301194	Radin Ebos 33	362.785	-172.088	-77.4526	IND
NSFTV204	301195	Razza 77	-221.027	27.4378	-78.9766	TEJ
NSFTV205	301196	Rinaldo Bersani	-244.555	13.7981	-53.5313	TEJ
NSFTV206	301197	Rojofotsy 738	334.563	-8.12187	-7.29829	ADM
NSFTV207	301198	Sigadis	379.713	-144.452	-68.3301	IND
NSFTV208	301199	SLO 17	386.079	-170.081	-77.1697	IND
NSFTV209	301200	Tchibanga	394.176	-199.964	-86.0547	IND
NSFTV211	301202	Tokyo Shino Mochi	-173.274	-40.9848	50.5152	ADM
NSFTV212*	NA	NA	-174.676	-72.2694	186.155	TRJ
NSFTV213	301204	WC 3397	-184.629	-69.3644	166.224	TRJ
NSFTV214	301205	WC 4419	-181.48	-70.6276	182.041	TRJ
NSFTV215	301206	WC 4443	-214.971	-73.1881	202.274	TRJ
NSFTV216	301207	Yabani Montakhab 7	-272.883	63.31	-211.308	TEJ
NSFTV217	301208	YRL-1	-178.106	-31.6941	51.0092	ADM
NSFTV218	301209	PI 298967-1	-228.058	-22.112	37.6215	ADM
NSFTV219	301210	Nucleoryza	-247.328	36.1522	-111.211	TEJ
NSFTV220	301211	Azerbaidjanica	-197.358	42.5158	-116.767	TEJ
NSFTV221	301212	Sadri Belyi	47.0502	54.6208	37.1252	ARO
NSFTV222	301213	Paraiba Chines Nova	383.863	-184.43	-82.6299	IND
NSFTV223	301214	Priano Guaira	-204.778	-75.7828	204.202	TRJ
NSFTV224	301215	Karabaschak	-253.6	54.9327	-168.031	TEJ
NSFTV225	301216	Biser 1	-258.953	40.3565	-141.688	TEJ
NSFTV226	301217	IRAT 44	-175.058	-65.1098	164.48	TRJ
NSFTV227	301218	Riz Local	337.9	75.0012	11.8834	ADM
NSFTV228	301219	CA 902/B/2/1	347.008	287.97	77.6669	AUS
NSFTV230*	NA	NA	-243.104	55.3777	-158.612	TEJ
NSFTV231	301221	Hunan Early Dwarf No. 3	393.602	-205.373	-95.0772	IND
NSFTV232	301222	Shangyu 394	-271.96	52.5073	-183.699	TEJ
NSFTV233	301223	Sung Liao 2	-268.274	57.2895	-196.754	TEJ
NSFTV234	301224	Aijiaonante	395.375	-197.534	-85.6462	IND
NSFTV235	301225	Sze Guen Zim	383.598	-184.275	-81.0507	IND
NSFTV236	301226	WC 521	-213.499	-7.00334	-5.02457	ADM
NSFTV237	301227	Estrela	-130.653	-16.4249	28.5583	ADM
NSFTV238	301228	WAB 56-104	-167.901	-69.6154	174.793	TRJ
NSFTV239	301229	WAB 502-13-4-1	-194.637	-63.8807	180.543	TRJ
NSFTV240	301230	WAB 501-11-5-1	-187.119	-60.4348	172.849	TRJ
NSFTV241	301231	ECIA76-S89-1	364.326	-155.373	-64.6091	IND
NSFTV242	301232	27	-203.964	-75.5143	178.085	TRJ
NSFTV243	301233	Tropical Rice	-242.83	40.5216	-139.361	TEJ
NSFTV244	301234	Arabi	-96.0024	-36.691	-9.50353	ADM
NSFTV245	301235	Sab Ini	-231.861	50.8185	-140.181	TEJ
NSFTV246	301236	Saraya	318.925	284.083	79.847	AUS
NSFTV247	301237	Desvauxii	-245.606	56.6331	-166.568	TEJ
NSFTV248	301238	Caucasica	-262.902	45.4707	-143.706	TEJ
NSFTV249	301239	Pirinae 69	-122.694	12.6868	-132.86	TEJ
NSFTV250	301240	Bulgare	-263.111	51.8066	-171.791	TEJ
NSFTV251	301241	H256-76-1-1-1	-138.073	-62.9852	121.341	TRJ
NSFTV252	301242	Djimoron	377.692	-115.508	-59.5714	IND
NSFTV253	301243	Guineandao	-205.625	-25.5251	47.8144	ADM
NSFTV255	301245	Pai Hok Glutinous	370.681	-167.894	-69.9226	IND
NSFTV256	301246	Romanica	-253.491	58.994	-178.812	TEJ
NSFTV257	301247	Agusita	-243.425	35.5486	-112.377	TEJ
NSFTV258	301248	Tia Bura	-188.558	-63.3967	155.526	TRJ
NSFTV259	301249	Sadri Tor Misri	345.097	54.6035	4.82402	ADM
NSFTV260	301250	NSF-TV 260	6.62968	85.7293	29.1173	ARO
NSFTV261	301251	Shim Balte	321.903	268.533	64.6803	AUS
NSFTV262	301252	Halwa Gose Red	303.212	251.044	64.1082	AUS
NSFTV263	301253	Maratelli	-261.879	61.2184	-192.966	TEJ
NSFTV264	301254	Baldo	-245.281	-4.71014	-15.4879	ADM
NSFTV265	301255	Vialone	-193.516	26.6868	-60.2578	ADM
NSFTV266	301256	Hiderisirazu	-222.115	18.3483	-70.1409	ADM
NSFTV267	301257	Hatsunishiki	-275.101	58.9591	-202.698	TEJ
NSFTV268	301258	Vavilovi	-255.347	52.9367	-152.982	TEJ
NSFTV269	301259	Sundensis	240.417	-102.607	-64.3513	IND
NSFTV270	301260	Osogovka	-236.893	18.6024	-65.96	TEJ
NSFTV271	301261	M. Blatec	-236.037	10.7418	-53.4038	TEJ
NSFTV272	301262	923	97.2626	-41.132	81.137	ADM
NSFTV273	301263	Varyla	-226.544	-38.4722	78.5381	TRJ
NSFTV274	301264	Padi Pagalong	-178.334	-55.2122	156.655	TRJ
NSFTV275	301265	Sri Malaysia Dua	-262.459	61.5428	-201.89	TEJ
NSFTV276	301266	Kaukau	294.113	191.921	50.0744	AUS
NSFTV277	301267	Gambiaka Sebela	-259.864	40.1858	-150.616	TEJ
NSFTV278	301268	C1-6-5-3	40.6526	-56.6424	-147.549	ADM
NSFTV279	301269	Kon Suito	74.5045	-109.079	71.0414	ADM
NSFTV280	301270	Saku	-237.319	-41.96	88.7906	TRJ
NSFTV281	301271	Patna	-183.118	16.1465	-44.6409	ADM
NSFTV282	301272	Triomphe Du Maroc	-280.17	63.9003	-204.083	TEJ
NSFTV283	301273	Chibica	-264.449	25.7482	-101.622	TEJ
NSFTV284	301274	IR-44595	392.094	-151.195	-71.5394	IND
NSFTV285	301275	Tox 782-20-1	-197.657	-64.0771	182.99	TRJ
NSFTV286	301276	IITA 135	-124.108	-94.5823	140.302	TRJ
NSFTV287	301277	Zerawchanica Karatalski	-254.994	54.6894	-172.72	TEJ
NSFTV288	301278	Italica Carolina	-246.563	50.0157	-157.901	TEJ
NSFTV289	301279	Lusitano	-261.874	58.1677	-166.791	TEJ
NSFTV290	301280	Amposta	-275.27	60.3571	-203.363	TEJ
NSFTV291	301281	Toploea 70/76	-255.432	57.0383	-177.684	TEJ
NSFTV292	301282	Stegaru 65	-255.157	52.4762	-155.429	TEJ
NSFTV293	301283	TOg 7178	329.81	75.8017	12.3773	ADM
NSFTV294	301284	SL 22-613	365.749	-116.687	-55.2093	IND
NSFTV295	301285	Bombilla	-238.339	36.7017	-112.302	TEJ
NSFTV296	301286	Dosel	-260.147	33.6054	-131.455	TEJ
NSFTV297	301287	Bahia	-262.17	40.7083	-152.346	TEJ
NSFTV299	301289	SML 242	398.758	-201.33	-86.0839	IND
NSFTV300	301290	Sml Kapuri	-245.087	27.9449	-97.5445	TEJ
NSFTV301	301291	Melanotrix	-228.829	54.8212	-142.842	TEJ
NSFTV302	301292	WIR 3039	-198.147	48.964	-120.221	TEJ
NSFTV303	301293	Kihogo	-258.719	41.2748	-151.248	TEJ
NSFTV304	301294	519	370.448	-142.64	-65.7587	IND
NSFTV305	301295	Doble Carolina Rinaldo Barsani	-242.121	6.3853	-28.7862	ADM
NSFTV306	301296	WIR 3764	-247.023	45.5959	-133.425	TEJ
NSFTV307	301297	Uzbekskij 2	-218.398	56.774	-162.162	TEJ
NSFTV308	301298	Llanero 501	-161.127	-64.2871	181.549	TRJ
NSFTV309	301299	Manzano	-203.269	-75.8247	201.148	TRJ
NSFTV310	301300	R 101	-198.465	-75.1447	190.666	TRJ
NSFTV311	301301	56-122-23	-274.523	59.1986	-202.794	TEJ
NSFTV313	301303	BR24	346.053	-142.211	-54.0398	IND
NSFTV314	301304	CTG 1516	332.63	288.8	83.0787	AUS
NSFTV315	301305	Dawebyan	355.366	-103.011	-40.0175	IND
NSFTV316	301306	DD 62	326.463	268.064	75.0923	AUS
NSFTV317	301307	DJ 123	340.193	298.453	79.6628	AUS
NSFTV318	301308	DJ 24	346.081	296.319	80.9284	AUS
NSFTV319	301309	DK 12	354.544	294.56	78.2773	AUS
NSFTV320	301310	DM 43	322.71	241.795	62.7943	AUS
NSFTV321	301311	DM 56	349.101	290.189	79.6678	AUS
NSFTV322	301312	DM 59	344.5	303.082	86.5811	AUS
NSFTV323	301313	DNJ 140	290.425	249.825	75.8236	AUS
NSFTV324	301314	DV 123	352.637	294.143	80.2017	AUS
NSFTV325	301315	EMATA A 16-34	384.125	-175.551	-73.3723	IND
NSFTV326	301316	Ghorbhai	335.75	256.58	76.3584	AUS
NSFTV327	301317	Goria	340.023	264.634	71.459	AUS
NSFTV328	301318	Jamir	317.848	251.736	63.7875	AUS
NSFTV329	301319	Kachilon	337.826	273.78	76.4619	AUS
NSFTV330	301320	Khao Pahk Maw	200.275	224.736	73.1544	AUS
NSFTV331	301321	Khao Tot Long 227	326.415	266.983	70.537	AUS
NSFTV332	301322	KPF-16	331.535	30.7098	0.316131	ADM
NSFTV333	301323	Leuang Hawn	-267.536	55.5977	-187.048	TEJ
NSFTV334	301324	Lomello	-256.627	41.3068	-131.749	TEJ
NSFTV335	301325	Okshitmayin	-110.42	-34.5617	49.698	ADM
NSFTV336	301326	Paung Malaung	348.332	292.235	81.8376	AUS
NSFTV337	301327	Sabharaj	396.009	-192.119	-86.2128	IND
NSFTV338	301328	Sitpwa	-281.034	63.6878	-220.164	TEJ
NSFTV339	301329	Yodanya	391.68	-178.005	-87.4999	IND
NSFTV340	301330	Berenj	170.353	61.0295	12.245	ADM
NSFTV341	301331	Shirkati	336.569	293.188	77.7454	AUS
NSFTV342	301332	Cenit	-231.899	-67.0123	139.579	TRJ
NSFTV343	301333	Victoria F.A.	-261.163	20.4164	-70.5153	TEJ
NSFTV344	301334	Habiganj Boro 6	0.763982	60.1922	73.3227	ADM
NSFTV345	301335	DZ 193	332.282	282.197	75.2913	AUS
NSFTV346	301336	Karkati 87	334.198	294.077	77.7505	AUS
NSFTV347	301337	Creole	-207.167	-90.6492	213.115	TRJ
NSFTV348	301338	China 1039	379.532	-179.432	-78.2091	IND
NSFTV349	301339	Chang Ch'Sang Hsu Tao	383.101	-181.415	-84.5545	IND
NSFTV350	301340	Ligerito	-183.26	-49.7337	122.725	TRJ
NSFTV351*	NA	NA	-246.848	38.1442	-138.943	TEJ
NSFTV352	301393	Guatemala 1021	-197.285	-88.2727	205.708	TRJ
NSFTV353	301341	ARC 10376	320.781	253.694	67.7466	AUS
NSFTV354	301342	BALA	362.482	-129.607	-56.0998	IND
NSFTV355	301343	ASD 1	-266.036	61.0691	-184.173	TEJ
NSFTV356	301344	JC 117	383.961	-185.846	-80.5285	IND
NSFTV357	301345	9524	301.008	184.663	41.6678	AUS
NSFTV358	301346	ARC 10086	-206.82	-23.8603	78.3593	TRJ
NSFTV359	301347	Surjamkuhi	347.317	302.663	82.4626	AUS
NSFTV360	301348	PTB 30	341.266	289.429	78.2316	AUS
NSFTV362*	NA	NA	-176.526	-74.5649	172.556	TRJ
NSFTV363	301350	Edomen Scented	-275.255	58.3518	-202.962	TEJ
NSFTV364	301351	Rikuto Norin 21	-180.27	-31.9292	39.0595	ADM
NSFTV365	301352	Shirogane	-243.076	41.9962	-120.717	TEJ
NSFTV366	301353	Kiuki No. 46	-273.212	60.6781	-207.895	TEJ
NSFTV367	301354	Sanbyang-Daeme	-190.365	-32.1799	46.5635	ADM
NSFTV368	301355	Deokjeokjodo	-256.296	52.5486	-171.028	TEJ
NSFTV369	301356	Sathi	331.687	278.805	72.7566	AUS
NSFTV370	301357	Coarse	329.534	274.888	69.7913	AUS
NSFTV371	301358	Santhi Sufaid	320.611	265.873	62.376	AUS
NSFTV372	301359	Sufaid	332.488	280.013	77.1117	AUS
NSFTV373	301360	Lambayeque 1	-0.871886	72.1744	46.0595	ARO
NSFTV374*	NA	NA	-256.131	55.9606	-191.529	TEJ
NSFTV375	301396	Upland	-214.385	-85.1914	212.253	TRJ
NSFTV376	301361	Breviaristata	-240.257	8.61295	-29.5447	ADM
NSFTV377	301362	PR 304	-205.707	-82.1995	207.672	TRJ
NSFTV378	301363	Kalubala Vee	235.355	218.483	60.5677	AUS
NSFTV379	301364	Wanica	-204.753	-88.2871	209.682	TRJ
NSFTV380	301365	Tainan-Iku No. 512	-257.002	59.5599	-201.272	TEJ
NSFTV381	301366	325	-183.767	-54.1295	141.822	TRJ
NSFTV383*	NA	NA	-219.482	22.5875	-65.8647	TEJ
NSFTV384	301367	318	-201.985	-79.6643	200.243	TRJ
NSFTV385	301368	Nira	385.581	-177.112	-90.0507	IND
NSFTV386	301369	Palmyra	-234.487	-42.3408	91.0349	TRJ
NSFTV387	301370	M-202	-193.061	-3.35514	-56.5501	ADM
NSFTV388	301371	Nortai	-205.992	-2.76288	-60.8576	ADM
NSFTV389	301372	CI 11011	-187.748	-52.5902	92.3718	TRJ
NSFTV390	301373	CI 11026	99.9879	-103.327	18.9417	ADM
NSFTV391	301374	Della	-193.83	-68.3748	178.256	TRJ
NSFTV392	301375	Edith	-223.566	-67.377	167.763	TRJ
NSFTV394	301377	Lady Wright Seln	-223.608	-42.4742	106.014	TRJ
NSFTV395	301378	OS 6 (WC 10296)	-202.18	-71.3996	197.324	TRJ
NSFTV396	301379	Cocodrie	-170.216	-69.1759	165.509	TRJ
NSFTV397	301380	Cybonnet	-122.966	-52.9282	123.95	TRJ
NSFTV398	301399	93-11	386.552	-176.392	-76.7269	IND
NSFTV399	301381	Spring	-123.547	-63.7826	142.245	TRJ
NSFTV400	301400	Yang Dao 6	381.232	-167.597	-70.396	IND
NSFTV612	301401	IR64	351.212	-152.111	-71.8378	IND
NSFTV616	301416	RT0034	336.934	-145.23	-54.5505	IND
NSFTV617	301417	MCR010277	104.802	-84.1256	42.668	ADM
NSFTV618	301404	Pecos	-184.699	-12.3645	42.6095	ADM
NSFTV619	301405	Rosemont	-113.564	-58.2565	130.154	TRJ
NSFTV620	301406	Jasmine85	391.285	-163.107	-78.4125	IND
NSFTV621	301402	LaGrue	-146.739	-72.2215	177.753	TRJ
NSFTV622	301418	Bengal	-200.135	-20.1039	18.5722	ADM
NSFTV624	301408	Kaybonnet	-158.674	-63.1335	153.548	TRJ
NSFTV625	301419	Katy	-100.928	-59.9054	136.719	TRJ
NSFTV626	301420	C101A51	363.838	-128.796	-62.9369	IND
NSFTV627	301421	Early	-163.492	-25.8832	49.9653	ADM
NSFTV628	301409	Jefferson	-165.962	-71.2582	155.334	TRJ
NSFTV629	301410	Panda	-211.818	-35.293	69.6699	ADM
NSFTV630	301411	Saber	-74.6549	-77.1506	114.068	TRJ
NSFTV631	301412	Dragon Eyeball 100	-178.522	-0.9575	-4.99706	ADM
NSFTV632	301413	Francis	-121.896	-42.3558	143.647	TRJ
NSFTV633	301414	Jing 185-7	387.619	-161.74	-78.812	IND
NSFTV634	301415	Rondo (4484-1693)	359.997	-168.817	-76.2436	IND
NSFTV635	312001	Azucena	-174.614	-53.759	172.329	TRJ
NSFTV636	312002	Sadu Cho	375.852	-165.518	-73.2564	IND
NSFTV638	312004	Moroberekan	-197.797	-55.2771	160.464	TRJ
NSFTV639	312005	Nipponbare	-229.097	53.4332	-175.38	TEJ
NSFTV641	312007	Tainung 67	-247.473	46.5165	-183.978	TEJ
NSFTV642	312008	Zhenshan 97B	365.027	-182.722	-82.2909	IND
NSFTV643	312009	Minghui 63	301.61	-116.896	-50.1086	IND
NSFTV644	312010	IR64	356.069	-146.782	-70.4055	IND
NSFTV646	312012	NA	334.276	-118.382	-55.6515	IND
NSFTV647	312013	Cypress	-156.694	-63.8317	144.951	NA
NSFTV651	312017	Dular	338.128	289.794	75.2561	AUS
NSFTV652	312018	Li-Jiang-Xin-Tuan-Hei-Gu	-187.685	33.9383	-78.0282	TEJ
NSFTV770*	301422	Mojito Colorado	-185.987	-66.678	186.864	TRJ
1 The individuals with * marked are removed in the GPWAS analysis.
2 The assignment of subpopulation from each individual derived from (McCouch et al.; Nature Communications (2016)7:10532)

## Sheet: Supplementary Table 2
Supplementary Table 2 Significant genes detected using GPWAS and the phenotypes selected for each gene model.
P-value	Gene ID	Selected phenotypes
3.78622e-59	Os01g0218032	EGNP, HULGRLGWDRO, CULMHAB, PTHT, FLFLG, FLFWD, PL, DTHD, TSNP, GNP, PN, PBN
1.08589e-58	Os03g0673800	EGNP, HULGRLGWDRO, CULMHAB, TSNP, GNP, PN, HHULGRWT, PTHT, PL, FLFLG
2.63841e-56	Os05g0372300	HULGRLGWDRO, HULGRLG, PL, DTHD, TSNP, DHULGRLG, PN, GNP, EGNP, DHULGRVOL
1.11222e-54	Os07g0141600	PTHT, FLFWD, PN, CULMHAB, GNP, TSNP, EGNP, DHULPROTCN
4.13833e-52	Os06g0133000	AMYCN, DTHD, AWNPLU, ALKDIG, HULGRLGWDRO, LFLPUBES, GNP, PN, HULGRVOL
6.88846e-52	Os06g0164000	PTHT, HULGRLGWDRO, HULCL, AMYCN, HULGRVOL, EGNP, TSNP, GNP, HULGRWD, DHULGRCL
1.09637e-50	Os06g0613400	DHULGRWD, PTHT, EGNP, TSNP, GNP, FLFWD, LFLPUBES, PN, HHULGRWT, CULMHAB
2.51789e-50	Os11g0266500	HULGRLGWDRO, PTHT, PL, EGNP, TSNP, GNP, CULMHAB, HHULGRWT, PN
1.33091e-49	Os03g0229575	EGNP, PL, TSNP, GNP, FLFWD, PTHT
5.69765e-47	Os11g0484300	HULGRVOL, DHULGRLG, PN, HULGRLG, DTHD, FLFWD, PL, PBN, EGNP
9.28247e-47	Os03g0213500	EGNP, PTHT, PN, TSNP, GNP, CULMHAB
1.70763e-46	Os04g0121100	HULGRLGWDRO, DTHD, PTHT, DHULPROTCN, GNP, TSNP, EGNP, PL, FLFLG
3.13153e-46	Os07g0541400	HULGRWD, DTHD, GNP, PTHT, PBN, HHULGRWT, HULGRLGWDRO, HULGRLG, DHULGRLG
2.88817e-45	Os11g0264500	CULMHAB, DHULGRWD, FLFWD, PN, PTHT, FLFLG, GNP, TSNP, EGNP, PBN
5.67233e-45	Os06g0169600	AMYCN, HULGRLGWDRO, PTHT, DHULGRCL, EGNP, TSNP, HULGRVOL, HULGRWD, PL, CULMHAB
3.59649e-44	Os10g0341700	DHULGRVOL, DHULGRCL, PL, DHULGRLG, TSNP, PBN, PTHT, EGNP, GNP, DTHD, FLFLG
5.86068e-44	Os07g0554200	HULGRLGWDRO, HULGRLG, DTHD, PTHT, HULGRWD, EGNP, FLFWD
1.06889e-43	Os03g0682600	HULGRLGWDRO, PN, PTHT, EGNP, CULMHAB, PBN, GNP, TSNP
1.45478e-43	Os01g0601675	PTHT, DTHD, HULGRLGWDRO, AWNPLU, HULCL, DHULPROTCN, PL, EGNP, TSNP, GNP
1.90772e-43	Os03g0604500	PTHT, DHULGRLG, DTHD, PL, FLFLG, PN, FLFWD, HULGRLG, HULGRLGWDRO
4.12619e-43	Os05g0428100	HULGRLGWDRO, EGNP, TSNP, GNP, PN, CULMHAB
4.45798e-43	Os08g0240500	PL, FLFWD, PBN, DHULGRCL, EGNP, DHULGRLG, HULCL, HHULGRWT, PTHT, DHULPROTCN, DTHD
8.67672e-43	Os01g0689900	DHULGRWD, PTHT, AWNPLU, PN, DHULGRCL, FLFLG, PL, LFLPUBES, HULGRLGWDRO, HHULGRWT, DHULGRLG, HULGRVOL, HULGRWD, PBN
1.26347e-42	Os05g0119000	LFLPUBES, HULGRWD, DHULGRWD, FLFLG, PL, SDSH
1.29487e-42	Os11g0206300	HULGRLGWDRO, PTHT, FLFLG, HHULGRWT, DHULPROTCN, GNP, AWNPLU, PN
2.78878e-42	Os01g0110100	DHULGRLG, GNP, CULMHAB, PL, EGNP, TSNP, DHULGRCL, FLFLG, DHULGRVOL, HULGRLGWDRO, HHULGRWT, HULGRVOL, PTHT
3.36029e-42	Os02g0792500	EGNP, TSNP, GNP, PN, DTHD
2.74032e-41	Os06g0258900	PL, EGNP, DHULPROTCN, TSNP, GNP, PN, DTHD
3.16646e-41	Os06g0125000	PTHT, FLFWD, DHULGRCL, HULGRLGWDRO, FLFLG, PL, PBN, DHULGRLG, AMYCN, CULMHAB
3.93318e-41	Os07g0557500	HULGRWD, FLFLG, PTHT, PBN, GNP, HULGRLGWDRO, HULGRLG, DHULGRLG, PN
5.29575e-41	Os03g0161000	EGNP, FLFWD, HULGRLGWDRO, TSNP, GNP
5.89304e-41	Os04g0629500	EGNP, TSNP, GNP
6.60468e-41	Os02g0818800	CULMHAB, DHULGRLG, PTHT, EGNP, AMYCN, HULGRVOL, TSNP, GNP, HULGRLGWDRO, DHULPROTCN, PN
1.04403e-40	Os12g0277900	FLFWD, EGNP, PTHT, HULGRLGWDRO, TSNP, GNP, CULMHAB, PN, DHULGRCL
1.90126e-40	Os12g0448900	HULGRVOL, DHULGRLG, EGNP, PTHT, FLFWD, DHULGRVOL, PN, LFLPUBES, DHULPROTCN, DTHD, HULGRLG
2.47122e-40	Os08g0157900	HULGRVOL, PTHT, PN, HULGRLGWDRO, HULGRLG, AWNPLU
4.01221e-40	Os01g0801700	HULGRWD, PTHT, DHULPROTCN, PL, FLFLG, HULGRVOL, DHULGRLG, TSNP, LFLPUBES
1.03762e-39	Os06g0132600	AMYCN, HULGRLGWDRO, DHULPROTCN, AWNPLU, PN
1.57013e-39	Os04g0162100	DTHD, DHULGRVOL, GNP, PN, PTHT, FLFLG, AWNPLU, DHULGRCL, FLFWD, TSNP, EGNP
1.81786e-39	Os07g0555100	HULGRWD, PTHT, HULCL, PBN, HULGRLGWDRO, HULGRLG, HULGRVOL
1.92789e-39	Os12g0411700	HULGRLGWDRO, PN, HULGRLG, PTHT, DTHD, HULGRWD, DHULGRLG, DHULGRCL, EGNP
3.11768e-39	Os05g0110300	HULGRWD, PTHT, FLFLG, LFLPUBES, EGNP, PN, FLFWD
3.36093e-39	Os05g0542600	HULGRWD, PTHT, DHULGRCL, PBN, DHULPROTCN, FLFLG, DHULGRLG, HULGRLGWDRO, HULGRLG
4.1709e-39	Os06g0168000	AMYCN, HULCL, DTHD, EGNP, TSNP, GNP, PTHT, HULGRVOL, CULMHAB, PN, DHULGRCL
5.0873e-39	Os12g0406333	HULGRWD, HULGRVOL, PTHT, HHULGRWT, HULGRLGWDRO, PN
1.07129e-38	Os07g0612400	HULGRWD, PTHT, LFLPUBES, FLFLG, SDSH, PN
1.5086e-38	Os01g0343100	HULGRVOL, HULGRLGWDRO, PTHT, HULGRLG, EGNP, PL, DHULGRVOL, DHULGRLG, DHULPROTCN, TSNP, PN, DTHD, HULGRWD
1.61893e-38	Os02g0517531	HULGRVOL, HULGRWD, PL, FLFWD, DHULPROTCN, DHULGRCL, FLFLG, PBN, DTHD, AWNPLU, PTHT
2.46039e-38	Os07g0513200	HULGRWD, PTHT, LFLPUBES, DHULGRCL, FLFWD, PL, FLFLG, DHULPROTCN, PN, PBN
2.64375e-38	Os03g0220700	FLFWD, HULGRVOL, PTHT, HULGRWD, DHULGRCL, DHULPROTCN, HULGRLG, PN, DTHD, PBN
3.71761e-38	Os07g0616000	FLFWD, DHULGRVOL, DHULGRCL, HULGRLGWDRO, DTHD, PBN, PL, HULGRLG, HULGRWD, DHULGRLG, PN
3.86216e-38	Os11g0573800	HULGRLGWDRO, PN, PTHT, DTHD, HULGRLG, AWNPLU, DHULGRCL, CULMHAB
3.96468e-38	Os11g0256300	DHULGRWD, CULMHAB, PTHT, DHULGRCL, PN, GNP, HHULGRWT, LFLPUBES
4.12329e-38	Os10g0362300	PTHT, HULGRLG, DHULGRVOL, EGNP, PL, FLFLG, GNP, CULMHAB
4.29757e-38	Os11g0210300	DHULGRWD, PTHT, CULMHAB, DHULGRLG, PBN, PL, FLFLG, GNP, DHULPROTCN, PN
6.85295e-38	Os07g0557200	HULGRWD, PTHT, HULCL, PBN, FLFLG, SDSH, HULGRLGWDRO, HULGRLG, AWNPLU
9.45499e-38	Os04g0161736	DHULGRWD, DTHD, DHULGRCL, AWNPLU, FLFLG, TSNP, HULCL, PTHT, HULGRLGWDRO
9.60152e-38	Os05g0116000	HULGRWD, PTHT, LFLPUBES, FLFLG, PL, PBN, DHULGRCL, GNP
9.88747e-38	Os03g0367000	PTHT, DHULGRVOL, FLFWD, DTHD, PBN, TSNP, EGNP, GNP, FLFLG, DHULGRLG, PL
1.00111e-37	Os07g0588500	DHULGRWD, DTHD, AWNPLU, CULMHAB, FLFLG, FLFWD, PBN, HULGRLGWDRO, PN, HULCL
1.06053e-37	Os01g0150500	DTHD, FLFWD, DHULGRLG, PTHT, DHULPROTCN, AMYCN, PN
1.12539e-37	Os10g0360900	HULGRWD, PTHT, PL, SDSH, FLFLG, TSNP, HULGRVOL, HULGRLGWDRO
2.25778e-37	Os02g0316900	PBN, PL, HULGRVOL, DHULGRCL, DHULPROTCN, DHULGRLG, GNP, FLFLG, HULGRLG, PTHT, PN
2.30724e-37	Os01g0852800	DTHD, DHULGRCL, HULGRLG, PTHT, SDSH, AWNPLU, HHULGRWT, FLFWD, FLFLG, PL, PN, HULGRVOL
3.33847e-37	Os03g0247000	HULGRWD, DHULGRCL, DHULGRLG, HULGRLG, HULGRLGWDRO, FLFWD, HULCL, PBN, CULMHAB
3.4004e-37	Os01g0706400	HULGRWD, PTHT, FLFLG, PBN, DHULGRLG, HULGRLG, HULGRLGWDRO, HULCL, PL, DTHD, DHULGRCL
4.46509e-37	Os11g0504900	HULGRLGWDRO, PTHT, EGNP, FLFWD, DHULGRWD, FLFLG, PL, PBN, TSNP, GNP
4.82487e-37	Os11g0264200	DHULGRWD, PN, PTHT, FLFLG, LFLPUBES, SDSH, PBN
5.11938e-37	Os11g0265600	DHULGRWD, PN, PTHT, HULGRLGWDRO, PL, CULMHAB, FLFLG, LFLPUBES
6.01452e-37	Os07g0615400	HULGRLGWDRO, PN, HULGRLG, HULGRWD, DTHD, DHULGRLG, PTHT, DHULGRVOL, GNP
8.8584e-37	Os12g0621100	CULMHAB, DHULGRWD, EGNP, PL, TSNP, GNP
9.90245e-37	Os04g0156200	DHULGRVOL, DTHD, AWNPLU, PTHT, DHULGRCL, FLFWD, PL, DHULPROTCN, FLFLG, EGNP, AMYCN
1.01107e-36	Os06g0251100	HULGRLG, PTHT, TSNP, HULGRVOL, ALKDIG, DHULPROTCN, HULGRWD, PN, HULGRLGWDRO
1.05166e-36	Os11g0431400	HULGRVOL, PTHT, TSNP, DHULGRLG, DTHD, DHULPROTCN, PL, FLFLG, HULCL, LFLPUBES
2.09855e-36	Os04g0119800	DTHD, FLFLG, PTHT, GNP, TSNP, EGNP, HULGRLGWDRO, PL, HHULGRWT, DHULGRVOL, DHULPROTCN
2.19765e-36	Os06g0693500	PL, HULGRVOL, EGNP, DHULGRWD, HULGRLGWDRO, DHULGRVOL, DTHD, PTHT
2.67333e-36	Os11g0481600	HULGRWD, PTHT, HULCL, FLFWD, AWNPLU, PN, FLFLG
3.44928e-36	Os05g0561800	HULGRLGWDRO, CULMHAB, HULCL, FLFLG, DHULGRCL, HULGRLG, PTHT, DTHD, TSNP, FLFWD
3.56954e-36	Os04g0484300	PN, CULMHAB, HULGRLGWDRO, PTHT, DHULPROTCN, DTHD, GNP, EGNP, AWNPLU
3.65965e-36	Os11g0210500	HULGRLGWDRO, PTHT, CULMHAB, PL, DHULPROTCN, FLFWD, HULCL, HULGRLG, FLFLG, DHULGRLG
6.3219e-36	Os02g0143100	HULGRVOL, PTHT, HULGRLGWDRO, DHULPROTCN, HULGRWD, FLFLG, PL, FLFWD
9.47301e-36	Os11g0257700	HULGRVOL, DHULGRWD, CULMHAB, FLFWD, PL, DHULGRLG, PN
1.03463e-35	Os02g0516600	HULGRVOL, HULGRLGWDRO, DTHD, PL, GNP, HULGRWD, PN, DHULPROTCN, PTHT
1.13212e-35	Os04g0431200	DHULGRCL, HULGRVOL, PL, FLFLG, AMYCN, DTHD, PBN, DHULPROTCN, HULGRWD, HHULGRWT
1.2591e-35	Os01g0110400	CULMHAB, HULGRLGWDRO, FLFWD, PTHT, DTHD, PN, DHULGRCL
1.42015e-35	Os05g0126400	LFLPUBES, HULGRLGWDRO, FLFWD, FLFLG, PTHT, CULMHAB, PBN, PN
1.47678e-35	Os07g0570100	HULGRWD, PTHT, FLFWD, FLFLG, PN, PL, DHULGRCL
2.16616e-35	Os01g0168500	HULGRLGWDRO, TSNP, PTHT, DTHD, PN, PBN, FLFWD, AMYCN
2.75202e-35	Os11g0261500	DHULGRWD, CULMHAB, PTHT, PN, DHULGRCL, PBN, FLFLG, GNP
3.1385e-35	Os09g0544400	HULGRVOL, FLFLG, PL, DHULPROTCN, PTHT, DTHD, TSNP
3.15302e-35	Os08g0534350	HULGRVOL, DHULPROTCN, GNP, PL, HULGRLG, DHULGRLG, PTHT, DTHD, HULCL, LFLPUBES, EGNP
3.16868e-35	Os01g0590700	FLFWD, PTHT, DHULGRVOL, HULGRLGWDRO, DHULGRCL, SDSH, PBN, DTHD, PL, FLFLG
4.34291e-35	Os05g0373300	DHULGRWD, EGNP, FLFWD, DTHD, TSNP, GNP
5.9277e-35	Os01g0601625	DTHD, AWNPLU, PBN, PL, HULGRLGWDRO, SDSH, HULCL, DHULPROTCN, TSNP, HULGRLG, DHULGRWD, HULGRWD
6.14515e-35	Os03g0248600	HULGRWD, DHULPROTCN, FLFWD, PBN, PTHT, DHULGRCL, FLFLG
6.7064e-35	Os11g0642800	LFLPUBES, EGNP, TSNP, GNP, PL
8.09213e-35	Os06g0531200	HULGRVOL, HULGRLGWDRO, PTHT, DHULPROTCN, HULGRWD, AMYCN, EGNP, PL, GNP, TSNP, DTHD, HULGRLG, PBN
8.26669e-35	Os07g0113100	HULGRLGWDRO, DHULGRVOL, PN, PTHT, FLFLG, FLFWD, AMYCN, LFLPUBES, DTHD, DHULPROTCN
9.78122e-35	Os02g0470600	FLFWD, DHULGRWD, PL, DHULGRCL, DHULPROTCN, PN, ALKDIG
1.3267e-34	Os01g0607200	HULGRWD, PBN, PTHT, EGNP, DHULGRVOL, PL, TSNP, GNP
1.77719e-34	Os08g0190200	HULGRWD, DHULGRCL, PTHT, PBN, DTHD, AWNPLU, HULGRLGWDRO, HULGRLG, DHULGRVOL, TSNP
1.89984e-34	Os08g0361300	EGNP, TSNP, GNP, PL
2.94664e-34	Os08g0205150	DTHD, HULGRLGWDRO, DHULGRCL, PTHT, FLFWD, PBN, PL
4.10159e-34	Os03g0239400	PN, PTHT, DHULGRWD, DHULGRCL, PBN, PL, FLFLG
4.21219e-34	Os01g0566900	HULGRWD, DTHD, PTHT, FLFLG, PL, PBN, GNP, PN
6.94616e-34	Os07g0645701	HULGRLGWDRO, PTHT, FLFWD, PL, DTHD, AWNPLU
7.45535e-34	Os04g0118800	HULGRLGWDRO, DTHD, PTHT, FLFWD, PL, FLFLG
7.7719e-34	Os05g0133900	PTHT, HULGRLGWDRO, EGNP, DHULPROTCN, FLFWD, PL, PN, DHULGRLG, LFLPUBES, HULGRLG, CULMHAB
7.8137e-34	Os07g0539400	HULGRWD, PN, HHULGRWT, HULGRLGWDRO, DHULGRLG, DTHD, PTHT, FLFWD, FLFLG
1.05587e-33	Os06g0237200	PTHT, DHULGRWD, TSNP, FLFLG, PL, DHULPROTCN, HULGRVOL
1.12644e-33	Os01g0977400	HULGRWD, PTHT, DHULPROTCN, GNP, PBN, HULGRLGWDRO, DHULGRVOL, DTHD
1.42167e-33	Os02g0149500	PTHT, HULGRLGWDRO, TSNP, DTHD, GNP, EGNP
1.85927e-33	Os03g0265300	HULGRWD, PTHT, SDSH, FLFLG, PBN
1.94943e-33	Os01g0909100	PTHT, FLFLG, PL, HULGRLGWDRO, TSNP
2.00087e-33	Os03g0255200	HULGRWD, DHULGRVOL, PL, PBN, SDSH, PN, AWNPLU
2.39787e-33	Os11g0256600	DHULGRWD, PTHT, PN, PL, CULMHAB, DHULGRCL
2.47107e-33	Os07g0138200	PTHT, TSNP, DHULGRLG, AMYCN, HULCL, FLFWD, FLFLG
2.50717e-33	Os07g0466200	CULMHAB, HULGRLGWDRO, DHULGRCL, PTHT, PN, DTHD, PBN, PL
3.08359e-33	Os10g0534900	DHULPROTCN, FLFWD, HULGRVOL, PL, AWNPLU, PBN, DHULGRCL, HULGRLGWDRO, PTHT, HHULGRWT
3.4428e-33	Os11g0517800	DHULGRVOL, DHULGRLG, PTHT, FLFWD, FLFLG, ALKDIG, PL
3.87077e-33	Os09g0500600	DHULGRWD, DTHD, PBN, EGNP, PL, HULGRLG, DHULGRLG, DHULPROTCN
4.21286e-33	Os05g0121100	HULGRWD, LFLPUBES, DTHD, PTHT, SDSH, FLFLG, PL
4.34184e-33	Os07g0409100	DHULGRLG, TSNP, PTHT, DHULGRCL, AWNPLU, PN, FLFWD, DTHD, HULGRLG, DHULPROTCN
4.88261e-33	Os10g0198900	DHULGRVOL, DHULPROTCN, DHULGRLG, EGNP, AMYCN
4.91412e-33	Os01g0784600	PTHT, PL, FLFWD, PN, FLFLG, DHULGRCL
5.54346e-33	Os06g0243100	DHULGRVOL, HULGRLGWDRO, PTHT, HHULGRWT, GNP, DHULPROTCN, FLFLG, PBN, DTHD, HULGRVOL, HULGRWD
5.65471e-33	Os01g0965500	HULGRWD, PTHT, PN, DHULGRCL, DHULGRVOL, AMYCN
9.07306e-33	Os11g0668100	DHULGRWD, AMYCN, DTHD, DHULGRCL, PN, PL, GNP
9.47491e-33	Os01g0782200	HULGRWD, PTHT, PL, DHULGRCL, FLFLG, SDSH, PBN, TSNP
1.0393e-32	Os08g0197400	HULGRWD, DHULGRCL, FLFWD, HULGRLGWDRO, HULGRLG, PL, FLFLG
1.10068e-32	Os11g0594200	HULGRWD, PTHT, PN, EGNP, TSNP, GNP, CULMHAB, AWNPLU
1.20293e-32	Os12g0277400	HULGRVOL, FLFWD, HULGRWD, DTHD, PN, PL, TSNP, EGNP, PTHT
1.28912e-32	Os07g0570500	HULGRWD, PTHT, FLFWD, FLFLG, PN, DHULPROTCN, PBN, PL
1.38926e-32	Os10g0198600	DHULPROTCN, DHULGRWD, EGNP, DHULGRVOL, GNP, DHULGRCL, DHULGRLG
1.49607e-32	Os01g0916800	PTHT, FLFWD, PL, TSNP, EGNP, GNP, AWNPLU
1.76601e-32	Os04g0165500	PL, FLFLG, EGNP, HULGRLGWDRO, DHULGRCL, LFLPUBES, FLFWD, AWNPLU, HHULGRWT, CULMHAB, DHULPROTCN
1.78453e-32	Os09g0477900	HULGRLGWDRO, PTHT, TSNP, DHULPROTCN, PL, FLFLG, ALKDIG, DTHD
1.88899e-32	Os06g0529800	HULGRVOL, DTHD, PTHT, DHULPROTCN, HULGRWD, HULGRLG, GNP, FLFLG, PL
2.03556e-32	Os07g0421866	HULGRLGWDRO, PL, TSNP, CULMHAB, DHULPROTCN, DHULGRLG, FLFLG, AWNPLU
2.36959e-32	Os12g0479900	PTHT, DTHD, HULGRLGWDRO, PN, AMYCN, DHULGRCL, SDSH, DHULGRVOL
2.99886e-32	Os04g0155200	DTHD, TSNP, DHULGRWD, PTHT, DHULGRCL, PN, FLFWD, PL, HULCL, EGNP
3.26242e-32	Os11g0209700	HULGRLGWDRO, CULMHAB, DTHD, PBN, TSNP, PTHT, AWNPLU
3.28767e-32	Os08g0245200	HULGRLGWDRO, FLFWD, PL, FLFLG, DHULGRCL, PBN, CULMHAB, EGNP
3.71426e-32	Os06g0168800	DHULGRCL, FLFWD, AMYCN, EGNP, PTHT, DHULGRLG, DHULGRVOL, AWNPLU
4.3994e-32	Os01g0601651	HULGRWD, DTHD, PBN, PL, LFLPUBES, GNP, FLFLG, HULCL
4.43805e-32	Os02g0512300	HULGRVOL, HULGRLGWDRO, FLFWD, PL, HULGRLG, PBN, DHULGRCL, PTHT, LFLPUBES
4.68751e-32	Os07g0136800	HULGRLGWDRO, PTHT, TSNP, PL, FLFLG, PN, AWNPLU
4.85687e-32	Os07g0133000	PTHT, FLFWD, HULGRLGWDRO, FLFLG, PL, DHULPROTCN, DTHD
5.19635e-32	Os12g0559400	DTHD, GNP, PN, DHULGRLG, PTHT, HULGRLGWDRO, PL, HULCL, DHULGRCL
5.36131e-32	Os12g0406100	HULGRWD, PN, PTHT, DHULPROTCN, HULGRLG, DHULGRLG, HULGRLGWDRO, GNP, DHULGRCL
6.32665e-32	Os12g0458100	DHULGRWD, PTHT, PN, DHULPROTCN, DTHD, PL, FLFWD, HULGRLG, DHULGRLG
6.64097e-32	Os07g0118300	FLFWD, PL, FLFLG, PTHT, DHULGRCL, HHULGRWT, HULGRVOL, DHULGRLG, PN
6.79039e-32	Os04g0417000	HULGRLGWDRO, HULGRLG, HULGRWD, PL, AWNPLU, GNP
6.93183e-32	Os08g0250100	DHULGRCL, PL, HHULGRWT, TSNP, HULGRLGWDRO, HULCL
6.97154e-32	Os05g0117600	LFLPUBES, HULGRWD, FLFLG, PBN, GNP, PL
9.16985e-32	Os10g0327800	HULGRLGWDRO, DHULPROTCN, HULGRLG, EGNP, DHULGRLG, PTHT, DTHD, GNP
1.03833e-31	Os08g0194000	HULGRWD, PTHT, PN, EGNP, PL, FLFLG, FLFWD
1.29604e-31	Os12g0545600	HULGRWD, PTHT, PN, PL, TSNP, DTHD, HULGRLG, DHULGRCL
1.31364e-31	Os07g0614400	HULGRLGWDRO, PN, FLFWD, EGNP, PTHT, FLFLG, DHULGRCL, TSNP
1.32806e-31	Os10g0162842	DHULGRVOL, PTHT, SDSH, EGNP, LFLPUBES, HULGRLGWDRO, GNP, TSNP, FLFLG, HHULGRWT, PBN
1.46549e-31	Os07g0558000	HULGRWD, FLFLG, PL, HULGRLGWDRO, HULGRLG, DHULGRLG, FLFWD, EGNP, CULMHAB
1.65724e-31	Os02g0152300	PTHT, FLFLG, HULGRWD, PL, FLFWD, EGNP, HULGRLGWDRO
1.70535e-31	Os01g0131250	HULGRLGWDRO, PTHT, TSNP, AMYCN, DTHD, PN
1.70646e-31	Os11g0598500	HULGRLGWDRO, HULGRLG, PTHT, GNP, AWNPLU, PBN, PL, CULMHAB
1.78172e-31	Os06g0566100	HULGRVOL, DTHD, DHULPROTCN, AMYCN, PL, DHULGRWD, FLFLG, HULCL, SDSH
1.88977e-31	Os03g0268200	HULGRWD, PTHT, DTHD, FLFWD, PN, AWNPLU, HULCL
1.90489e-31	Os12g0485000	PTHT, DTHD, HULGRLGWDRO, PN, DHULGRLG, ALKDIG
2.08317e-31	Os01g0925000	PTHT, HULGRLGWDRO, FLFWD, DHULGRCL, FLFLG, PBN
2.08585e-31	Os04g0185500	EGNP, FLFLG, PTHT, HULGRLGWDRO, TSNP, GNP, PL
2.23124e-31	Os03g0251500	PTHT, FLFWD, AWNPLU, HULCL, DTHD, PL, EGNP
2.25114e-31	Os03g0227800	PTHT, HULGRLGWDRO, PN, HULCL, DTHD, PBN, AMYCN
2.30907e-31	Os06g0597900	DHULGRWD, PTHT, GNP, HULGRLGWDRO, AMYCN, FLFLG, PBN, DTHD
2.74046e-31	Os01g0909000	PTHT, DHULPROTCN, EGNP, FLFWD, PL, FLFLG
2.87966e-31	Os11g0258900	DHULGRWD, CULMHAB, PTHT, PN, LFLPUBES, FLFLG
3.26818e-31	Os10g0199500	DHULGRWD, DHULPROTCN, PTHT, EGNP, DHULGRVOL, FLFLG, AWNPLU
3.98852e-31	Os07g0540366	HULGRWD, PTHT, DTHD, PBN, FLFLG, EGNP, ALKDIG
4.21553e-31	Os01g0369200	DTHD, DHULGRCL, AMYCN, HULGRLG, PTHT, DHULGRWD, GNP, PL, FLFLG, TSNP, EGNP
4.40138e-31	Os08g0539600	HULGRVOL, HULGRLG, DTHD, PBN, TSNP, FLFLG, PN, PTHT, DHULGRLG, DHULPROTCN, DHULGRCL
4.45571e-31	Os06g0658400	HULGRLGWDRO, DHULGRVOL, PBN, TSNP, FLFLG
4.79915e-31	Os01g0675700	HULGRWD, PTHT, DHULGRVOL, FLFLG, AMYCN, PL, SDSH, PN
4.84182e-31	Os02g0190700	LFLPUBES, DHULGRWD, PTHT, GNP, HULGRLGWDRO, PBN
4.89074e-31	Os06g0705300	PL, DHULGRWD, PBN, DHULGRLG, HULGRLG, GNP, DTHD
5.49339e-31	Os06g0586300	DHULGRVOL, DTHD, HULGRLGWDRO, AMYCN, HULCL, TSNP, HULGRVOL, PTHT
6.06723e-31	Os08g0527800	HULGRVOL, DHULGRCL, FLFWD, HULGRWD, PL, FLFLG, DTHD
6.12301e-31	Os07g0124700	DHULGRWD, FLFWD, PTHT, PL, FLFLG, HULCL, GNP
6.17795e-31	Os07g0570300	HULGRLGWDRO, PTHT, PBN, FLFWD, DHULPROTCN, FLFLG, PN, PL
6.66353e-31	Os10g0528300	PBN, AWNPLU, PTHT, DHULPROTCN, DTHD, HULGRVOL, FLFWD, HULGRWD, HHULGRWT, GNP
7.30659e-31	Os04g0510400	DHULGRCL, FLFWD, DHULGRLG, PTHT, FLFLG, PL, HULGRVOL, DHULGRWD
7.6705e-31	Os06g0598900	DHULGRVOL, DTHD, HULGRLGWDRO, HULCL, PTHT, GNP, PN, DHULGRCL
8.08153e-31	Os05g0125600	HULGRVOL, LFLPUBES, PL, FLFLG, PTHT, DHULGRLG, HULGRLG, DHULPROTCN
8.22597e-31	Os04g0616900	FLFWD, DHULGRCL, DTHD, FLFLG, HULGRLGWDRO, DHULGRWD, DHULGRVOL, PTHT, PN
8.25996e-31	Os06g0171900	AMYCN, EGNP, HULCL, DHULGRVOL, HULGRVOL, DHULGRCL, PTHT, TSNP, DHULGRWD, PL, FLFLG
8.51606e-31	Os10g0318700	DHULGRWD, DHULPROTCN, PN, PL, PBN, AWNPLU, DTHD, DHULGRCL
9.46898e-31	Os07g0551300	DHULGRWD, EGNP, FLFWD, FLFLG, PBN, TSNP, DHULPROTCN, HULGRVOL, DHULGRLG, HULGRLG, HULGRLGWDRO, HULGRWD
1.03573e-30	Os03g0313600	HULGRVOL, HULCL, TSNP, AWNPLU, DHULGRCL, CULMHAB, PL, DHULGRLG
1.13203e-30	Os06g0600700	HULGRLGWDRO, PTHT, PBN, AMYCN, PL, ALKDIG, FLFLG
1.50961e-30	Os06g0124900	PTHT, LFLPUBES, FLFWD, DHULGRLG, PBN, PL, AMYCN, AWNPLU, ALKDIG
1.57211e-30	Os07g0568500	HULGRWD, PTHT, DHULPROTCN, PBN, DTHD
1.60617e-30	Os06g0175500	AMYCN, DTHD, GNP, TSNP, HULGRVOL, FLFWD, DHULGRWD
1.66845e-30	Os07g0120700	HULGRWD, FLFWD, AWNPLU, PTHT, TSNP, PL, GNP, DHULPROTCN
1.7237e-30	Os01g0604900	DHULGRWD, PTHT, HULGRLGWDRO, HULGRLG, HULGRWD, PN, LFLPUBES, DTHD
1.77185e-30	Os11g0683500	DHULGRWD, PTHT, CULMHAB, ALKDIG, FLFLG, PL, PN, DTHD
1.91267e-30	Os01g0171200	HULGRLGWDRO, EGNP, FLFLG, HULGRLG, PN, DTHD, AMYCN, PTHT, HULGRVOL, AWNPLU
1.91438e-30	Os03g0249300	HULGRWD, PTHT, PN, FLFLG
2.01849e-30	Os10g0369000	PTHT, DHULGRLG, DHULGRVOL, SDSH, HHULGRWT, FLFLG, PL, TSNP, DHULPROTCN
2.19192e-30	Os06g0125500	PTHT, DHULGRLG, FLFWD, PBN, FLFLG, PL, DHULGRCL, AMYCN, LFLPUBES, ALKDIG
2.24869e-30	Os06g0472400	HULGRLGWDRO, PTHT, FLFWD, DHULGRLG, LFLPUBES, DHULGRCL, TSNP, PBN
2.33071e-30	Os04g0619200	DHULGRCL, DHULGRWD, DTHD, PN, DHULGRLG, PTHT, FLFWD, FLFLG, DHULPROTCN, ALKDIG, AWNPLU
2.36537e-30	Os05g0116350	HULGRWD, PTHT, LFLPUBES, FLFWD, DTHD, PBN, SDSH
2.38068e-30	Os06g0476900	HULGRLGWDRO, PTHT, FLFWD, DHULGRLG, PBN, PL, FLFLG, DHULGRCL
2.87461e-30	Os10g0395000	CULMHAB, PL, EGNP, PN, LFLPUBES, FLFLG, HHULGRWT, TSNP, GNP, FLFWD
3.27816e-30	Os08g0246300	PTHT, HULGRLGWDRO, FLFWD, CULMHAB, DHULGRLG, PL, HULGRWD
4.44457e-30	Os03g0599000	HULGRWD, FLFWD, PTHT, DTHD, PN, LFLPUBES, DHULGRCL
5.06924e-30	Os10g0357800	PTHT, PL, FLFLG, DTHD, SDSH, HULGRLGWDRO, TSNP, DHULGRVOL
5.68201e-30	Os02g0479700	HULGRLGWDRO, PTHT, FLFWD, DHULPROTCN, DHULGRCL, DTHD, PN, HULCL, PBN, PL
5.95409e-30	Os05g0573200	HULGRLGWDRO, LFLPUBES, PBN, DTHD, TSNP, AMYCN
5.96123e-30	Os03g0126000	HULGRLGWDRO, PBN, FLFLG, DHULGRCL, PN, ALKDIG, PTHT, GNP, TSNP
6.08894e-30	Os06g0127300	PTHT, PBN, DHULGRLG, FLFLG, AWNPLU, CULMHAB, AMYCN, LFLPUBES, ALKDIG
6.20178e-30	Os01g0171100	HULGRLGWDRO, DTHD, HULGRLG, PN, HULGRVOL, AWNPLU, EGNP, AMYCN, PL
7.00475e-30	Os08g0240800	HULGRWD, PL, DTHD, HULCL, PBN, EGNP, DHULGRLG, DHULGRCL
7.03432e-30	Os10g0391500	CULMHAB, EGNP, HULGRLG, DTHD
7.29679e-30	Os10g0320400	DHULPROTCN, DHULGRVOL, EGNP, DHULGRLG, AWNPLU, LFLPUBES, AMYCN
7.47106e-30	Os03g0122000	PTHT, DHULGRLG, DTHD, DHULGRWD, PN, GNP, FLFLG
7.54991e-30	Os06g0699600	PL, DTHD, DHULPROTCN, DHULGRVOL, EGNP, TSNP, GNP, AMYCN, HHULGRWT, DHULGRLG
7.6165e-30	Os10g0412000	EGNP, PTHT, HULGRLGWDRO, TSNP, GNP, PBN, PN, HHULGRWT
7.90153e-30	Os01g0779400	HULGRWD, PTHT, PN, PL, AMYCN, FLFLG
1.09842e-29	Os11g0462900	DHULPROTCN, PTHT, DHULGRCL, FLFWD, PL, FLFLG, DTHD, HULGRLGWDRO
1.1294e-29	Os08g0539700	DHULGRVOL, DHULGRCL, HULGRLGWDRO, DTHD, FLFWD, PN, DHULGRLG
1.16881e-29	Os02g0480466	FLFWD, PL, DHULGRCL, DHULPROTCN, PBN, PN, LFLPUBES
1.18988e-29	Os01g0927600	PTHT, HULGRLGWDRO, FLFWD, PBN, TSNP, DTHD
1.2884e-29	Os04g0151800	PL, FLFLG, FLFWD, DTHD, EGNP, PTHT, HULCL, CULMHAB, LFLPUBES, HULGRLGWDRO
1.29718e-29	Os10g0190500	DHULGRVOL, DHULPROTCN, DHULGRLG, EGNP, GNP, TSNP, FLFLG, PN
1.36788e-29	Os07g0538300	HULGRVOL, PN, FLFWD, DHULPROTCN, DTHD, PTHT, PL, HULGRLGWDRO, HULGRWD
1.49958e-29	Os02g0622100	HULGRVOL, ALKDIG, HULGRLGWDRO, DHULGRCL, PTHT, AMYCN, EGNP, FLFWD
1.54036e-29	Os08g0200400	HULGRLGWDRO, FLFWD, HULGRLG, DHULGRCL, PL, DTHD, PBN, DHULPROTCN, HULGRWD, TSNP
1.57125e-29	Os09g0109800	PL, FLFLG, HULGRLGWDRO, PTHT, DTHD, HULGRLG, TSNP, LFLPUBES
1.80175e-29	Os11g0582000	DHULGRWD, PTHT, CULMHAB, HULGRLG, TSNP, HHULGRWT, AMYCN
1.89715e-29	Os12g0512700	DHULGRLG, TSNP, HULCL, DHULGRCL, CULMHAB, HULGRLGWDRO, DHULPROTCN, PL, PTHT, DTHD
2.01939e-29	Os07g0564600	HULGRWD, PTHT, FLFWD, PN, DHULGRWD, PL, FLFLG
2.03779e-29	Os06g0695600	PTHT, DTHD, HULGRVOL, PL, EGNP, FLFLG, TSNP, GNP, PN, DHULGRVOL
2.08849e-29	Os11g0573000	HULGRLGWDRO, CULMHAB, AWNPLU, PTHT, HULGRLG, GNP, PN, HULCL, DHULGRVOL, DHULGRLG
2.26181e-29	Os10g0324900	DHULPROTCN, EGNP, HULGRLGWDRO, HULGRVOL, AWNPLU, HULGRWD, GNP, AMYCN
2.33192e-29	Os10g0317900	DHULGRVOL, DHULPROTCN, DHULGRLG, EGNP, HULCL, AWNPLU, PBN
2.45429e-29	Os12g0506800	CULMHAB, DHULGRLG, HULCL, DTHD, GNP, PTHT, TSNP, EGNP, HHULGRWT, AMYCN
2.75577e-29	Os12g0480300	PTHT, HULGRLGWDRO, DTHD, DHULGRCL, PN, FLFWD, AWNPLU
2.78957e-29	Os06g0530200	HULGRVOL, DTHD, AMYCN, HULGRLGWDRO, PTHT, HULGRWD, DHULPROTCN, PN
2.97358e-29	Os11g0258400	DHULGRWD, PL, DTHD, PN, GNP, DHULGRCL, LFLPUBES, SDSH
2.98899e-29	Os01g0897800	PTHT, PBN, HULGRWD, PN, PL
3.01412e-29	Os01g0884500	PTHT, FLFLG, PL, HULGRWD, CULMHAB
3.49252e-29	Os01g0115533	HULGRLGWDRO, FLFWD, CULMHAB, PTHT, DHULGRCL, EGNP
3.78623e-29	Os01g0897600	HULGRWD, PTHT, PBN, DTHD, PN, FLFWD
4.08892e-29	Os11g0583200	HULGRWD, CULMHAB, PTHT, PBN, TSNP, EGNP, GNP, PN
4.35403e-29	Os10g0317300	DHULGRVOL, DHULPROTCN, DHULGRLG, PTHT, EGNP, AMYCN, FLFWD
4.69301e-29	Os11g0582300	DHULGRWD, CULMHAB, PTHT, DTHD, HULGRLGWDRO, DHULPROTCN, DHULGRVOL, PBN, PN, PL
4.74678e-29	Os06g0589300	AMYCN, HULGRLGWDRO, DTHD, ALKDIG, DHULPROTCN, PN, GNP
4.89733e-29	Os03g0643300	DHULGRCL, HULGRLGWDRO, CULMHAB, PN, DTHD, PTHT, FLFWD, DHULPROTCN
5.03851e-29	Os11g0150700	CULMHAB, HULGRLGWDRO, PTHT, DHULPROTCN, FLFWD, PN, PL, DTHD, PBN, DHULGRVOL
5.44838e-29	Os09g0544900	DHULGRCL, DHULGRWD, FLFLG, HHULGRWT, PL, SDSH
5.49927e-29	Os03g0712600	DHULGRCL, ALKDIG, HULGRLGWDRO, FLFWD, PTHT, PN
5.98168e-29	Os04g0160801	DHULGRCL, DTHD, AWNPLU, FLFWD, FLFLG, HULCL, DHULGRWD, TSNP, PN, PTHT
6.14054e-29	Os07g0648400	PTHT, EGNP, HULGRLGWDRO, DHULGRCL, FLFWD, AWNPLU
6.48049e-29	Os01g0212100	CULMHAB, PTHT, EGNP, FLFWD, HULGRLGWDRO, PN, LFLPUBES
6.58711e-29	Os02g0511400	PL, HULCL, HULGRLG, PTHT, FLFWD, DHULGRCL, AWNPLU, DHULGRVOL
6.60524e-29	Os07g0568900	HULGRWD, PTHT, PBN, HULGRLGWDRO, HULGRLG
6.74295e-29	Os09g0307800	DTHD, PTHT, HULGRLGWDRO, FLFWD, FLFLG, PN, PL
6.79998e-29	Os01g0708600	PTHT, HULCL, PN, PL, LFLPUBES, HULGRVOL, FLFLG, AWNPLU, PBN
7.17746e-29	Os12g0539700	PL, TSNP, FLFLG, PTHT, DHULGRWD, HULCL, EGNP, GNP, DHULGRCL, PN
7.34018e-29	Os06g0251000	HULGRVOL, PTHT, TSNP, DHULGRCL, DHULPROTCN, HULGRWD
7.50536e-29	Os12g0434501	HULGRLG, DHULGRLG, PL, FLFLG, AWNPLU, HHULGRWT, PN, DHULGRCL, LFLPUBES
7.86256e-29	Os01g0343200	PTHT, EGNP, FLFWD, HULGRLGWDRO, DHULPROTCN, DTHD, PBN
8.39013e-29	Os03g0430000	CULMHAB, HULGRVOL, HULGRWD, DTHD, HULGRLGWDRO, PTHT, PBN
1.06603e-28	Os07g0260300	CULMHAB, EGNP, HULGRLGWDRO, DTHD
1.07575e-28	Os11g0257800	HULGRLGWDRO, FLFWD, CULMHAB, PTHT, PN, HULGRLG, DTHD, PL, GNP, FLFLG
1.09682e-28	Os01g0599550	DTHD, PTHT, DHULGRWD, PBN, PL, AWNPLU, PN, EGNP
1.09793e-28	Os01g0963800	HULGRWD, PTHT, PN, PBN, GNP, SDSH
1.18923e-28	Os07g0527000	HULGRVOL, HULGRLGWDRO, DTHD, DHULPROTCN, PBN, DHULGRLG, HULGRWD, AWNPLU
1.23066e-28	Os01g0175000	HULGRWD, PTHT, PN, DTHD, LFLPUBES
1.35026e-28	Os04g0483600	PTHT, PL, DTHD, PN, HULGRLGWDRO, FLFWD, AWNPLU
1.36297e-28	Os07g0540100	HULGRWD, CULMHAB, PN, PTHT, DTHD, GNP
1.3832e-28	Os01g0901200	PTHT, FLFWD, HULGRWD, FLFLG, PL, HULCL, PBN
1.4076e-28	Os02g0481900	HULGRVOL, PTHT, HULGRLGWDRO, FLFWD, PL, DHULPROTCN, PBN, DTHD
1.46279e-28	Os02g0812700	PTHT, FLFWD, HULGRVOL, DHULGRLG, PL, DHULGRCL, FLFLG
1.47099e-28	Os10g0325750	DHULPROTCN, DHULGRWD, EGNP, DHULGRLG, AWNPLU
1.47121e-28	Os01g0540400	AWNPLU, PTHT, DHULPROTCN, PBN, PL, DHULGRWD
1.61047e-28	Os08g0266400	HULGRVOL, HULGRLGWDRO, PL, PTHT, FLFLG
1.6986e-28	Os10g0190900	DHULGRWD, DHULGRCL, PTHT, FLFLG, PN, DTHD, HULGRLG, DHULGRLG, TSNP, PL
1.77212e-28	Os04g0166400	DHULGRCL, DHULGRWD, PTHT, TSNP, FLFLG, EGNP, DHULGRLG, ALKDIG
1.7792e-28	Os08g0254500	DHULGRWD, PL, FLFWD, DHULGRCL, FLFLG, ALKDIG, AWNPLU, PTHT
1.80114e-28	Os06g0367500	FLFWD, DHULGRLG, PTHT, DTHD, HULGRLGWDRO, DHULGRCL, LFLPUBES, TSNP, HHULGRWT
1.83035e-28	Os11g0264300	CULMHAB, DHULGRWD, PTHT, PN, LFLPUBES
1.84663e-28	Os01g0602400	DTHD, DHULGRWD, PTHT, PL, FLFLG, AWNPLU, PBN, TSNP, EGNP, GNP
2.12459e-28	Os11g0588400	HULGRLGWDRO, DHULGRCL, PTHT, HULGRLG, FLFLG, FLFWD, AWNPLU, PBN
2.18207e-28	Os07g0466500	PTHT, DTHD, DHULGRCL, HULGRLGWDRO, PN
2.24466e-28	Os06g0608600	HULGRWD, FLFLG, TSNP, LFLPUBES, DTHD, ALKDIG, PTHT
2.40572e-28	Os05g0115600	HULGRWD, LFLPUBES, FLFLG, PL, PBN
2.56157e-28	Os03g0220300	DHULGRVOL, PTHT, PN, HULGRLG, HULCL, TSNP, DTHD
2.74494e-28	Os02g0480200	FLFWD, PL, DHULGRCL, DHULPROTCN, PBN, PN, HULGRLGWDRO
2.74968e-28	Os06g0128500	PTHT, PBN, DHULGRLG, AMYCN, PL, LFLPUBES, CULMHAB
2.87783e-28	Os02g0150600	PTHT, FLFWD, HULCL, FLFLG, PL, GNP
3.14153e-28	Os08g0414700	HULGRVOL, PTHT, PL, FLFLG, DHULPROTCN, AMYCN, CULMHAB, ALKDIG, FLFWD
3.62552e-28	Os08g0241600	PL, HULCL, PTHT, DHULGRLG, DTHD, HULGRLGWDRO, DHULGRVOL, HULGRWD, HHULGRWT
4.10721e-28	Os03g0586800	HULGRLGWDRO, PTHT, FLFLG, TSNP, PL, HULGRLG, HULGRWD
4.12365e-28	Os07g0531700	HULGRVOL, FLFWD, PL, DHULPROTCN, HULCL, PBN
4.39195e-28	Os10g0322600	DHULPROTCN, HULGRLGWDRO, EGNP, AWNPLU, DHULGRVOL, AMYCN, DTHD
4.43182e-28	Os02g0480800	DHULGRWD, DHULPROTCN, PTHT, FLFWD, FLFLG, PL, PBN
4.49606e-28	Os01g0609000	PTHT, HULGRWD, DTHD, PBN, AMYCN, GNP, CULMHAB, PL, DHULGRCL, FLFLG
4.72835e-28	Os06g0673700	DHULGRCL, PN, HULGRLGWDRO, PTHT, DHULPROTCN, FLFLG
5.15219e-28	Os04g0153000	DTHD, HULGRVOL, DHULGRCL, PL, TSNP, FLFLG, EGNP, GNP
5.29412e-28	Os11g0303300	PN, DHULGRCL, PTHT, GNP, CULMHAB, TSNP, EGNP
5.45656e-28	Os11g0251400	HULGRVOL, DHULGRLG, PL, FLFWD, DHULGRCL, SDSH, PTHT
5.9956e-28	Os05g0176600	CULMHAB, LFLPUBES, PBN, PTHT, HULGRLG, DHULGRVOL, DHULGRWD, EGNP, HULGRLGWDRO, HULGRWD
6.08217e-28	Os11g0506300	DHULGRVOL, PTHT, PN, HULCL, FLFWD, TSNP, HULGRLGWDRO
6.09538e-28	Os12g0628400	CULMHAB, HULGRLGWDRO, EGNP, FLFWD, HHULGRWT, FLFLG, PL, SDSH
7.04945e-28	Os11g0668300	DHULGRWD, DHULPROTCN, PTHT, PBN, AMYCN, EGNP, PN, HULCL, DHULGRLG
7.38575e-28	Os12g0235300	HULGRWD, PN, DTHD, PTHT, DHULGRCL, HULGRLGWDRO, HULGRLG, GNP, EGNP
7.56864e-28	Os12g0625200	CULMHAB, DHULGRCL, LFLPUBES, PL, FLFWD, HULGRWD, DHULPROTCN, DTHD, FLFLG, HULGRLG
7.63746e-28	Os12g0435200	HULGRLGWDRO, PTHT, PN, DTHD, HULGRLG, GNP, PBN
8.09739e-28	Os03g0292900	PL, FLFWD, HULCL, DHULPROTCN, PN, PTHT, DTHD, PBN, HULGRVOL
8.16109e-28	Os02g0220600	PL, FLFLG, HULGRVOL, PTHT, HULGRLGWDRO, HHULGRWT, SDSH, DTHD, TSNP, AWNPLU
8.17772e-28	Os07g0566800	HULGRWD, FLFLG, EGNP, HULGRLGWDRO, HULGRLG, DHULGRLG, DHULGRCL
8.20839e-28	Os02g0301100	HULGRVOL, DTHD, PTHT, GNP, DHULGRLG, HULGRLG, PL, AWNPLU, HHULGRWT
8.52786e-28	Os12g0159100	CULMHAB, PN, DHULGRCL, EGNP, PL, DTHD, TSNP, GNP
8.79736e-28	Os10g0208600	DHULGRWD, DHULPROTCN, EGNP, HULGRVOL, AWNPLU, GNP, PL, PBN, FLFLG
9.16058e-28	Os01g0964000	HULGRWD, PTHT, PN, AWNPLU, PBN, GNP, DHULGRVOL
9.51621e-28	Os04g0464500	CULMHAB, FLFLG, HULGRLGWDRO, PN, PTHT, GNP
9.68685e-28	Os07g0578800	HULGRWD, PTHT, PBN, DHULGRVOL, PL, FLFLG
1.02873e-27	Os07g0521300	HULGRLGWDRO, PL, DTHD, PN, AWNPLU, EGNP, PBN
1.03093e-27	Os03g0295700	DTHD, PBN, PL, DHULGRVOL, PN, DHULGRCL, PTHT, DHULPROTCN
1.04857e-27	Os11g0570000	HULGRWD, PTHT, DTHD, FLFWD, PN, DHULGRCL
1.05228e-27	Os11g0565400	DHULGRCL, DHULGRVOL, PN, PTHT, DTHD, FLFLG, FLFWD
1.0776e-27	Os10g0315400	DHULPROTCN, DHULGRVOL, DHULGRLG, EGNP, AWNPLU, SDSH, AMYCN
1.12644e-27	Os01g0974500	HULGRWD, PN, PTHT, DHULGRCL, HULGRLGWDRO, HULGRLG
1.30814e-27	Os08g0265500	HULGRVOL, DTHD, HULGRLGWDRO, FLFWD, PL, HULCL
1.31556e-27	Os01g0924700	HULGRVOL, FLFWD, PL, SDSH, AWNPLU, DHULGRWD, GNP
1.34595e-27	Os01g0910400	PTHT, FLFWD, HULGRVOL, DHULPROTCN, DHULGRCL, PN
1.39877e-27	Os01g0973300	HULGRLGWDRO, HULGRLG, DHULGRCL, GNP, DHULGRLG
1.49003e-27	Os01g0595400	PBN, HULCL, HULGRVOL, LFLPUBES, DTHD, PL, FLFLG, DHULGRWD, AMYCN, AWNPLU
1.49557e-27	Os05g0114950	HULGRWD, LFLPUBES, FLFLG, DHULGRVOL, PL, FLFWD
1.6057e-27	Os01g0150900	DHULGRLG, DTHD, FLFWD, PTHT, HULGRLG, PL, PN, AWNPLU, FLFLG, PBN
1.61247e-27	Os01g0689800	PTHT, DHULGRWD, PBN, GNP, SDSH, LFLPUBES, AWNPLU, HULGRVOL
1.78076e-27	Os03g0655000	HULGRLGWDRO, FLFWD, PL, EGNP, DHULGRCL, ALKDIG, CULMHAB
1.81328e-27	Os03g0789500	DHULGRWD, FLFLG, TSNP, PL, HHULGRWT, DHULPROTCN, DTHD
2.14116e-27	Os07g0618600	FLFWD, DHULGRCL, HULGRLGWDRO, DTHD, HULGRLG, HULGRWD, PL, DHULGRLG
2.18047e-27	Os07g0555200	HULGRWD, PTHT, HULCL, PBN, FLFLG, HHULGRWT, GNP, DTHD
2.20699e-27	Os12g0508100	DHULGRLG, DHULGRVOL, DHULPROTCN, PL, PTHT, FLFWD, HHULGRWT, DHULGRCL
2.22048e-27	Os03g0248250	HULGRWD, PTHT, HULCL, PN, PL, AWNPLU
2.39539e-27	Os07g0591400	HULGRVOL, PL, FLFLG, DHULPROTCN, FLFWD, PN
2.41679e-27	Os01g0521400	HULGRLGWDRO, HHULGRWT, DHULGRVOL, AMYCN, GNP, TSNP, DHULGRLG, FLFLG
2.4861e-27	Os01g0600200	DTHD, PL, GNP, HULGRVOL, FLFLG, HULCL, PTHT, DHULPROTCN
2.50945e-27	Os09g0507100	DHULGRWD, DTHD, PTHT, CULMHAB, PBN, SDSH, HULGRLG, DHULGRLG
2.55565e-27	Os06g0232100	ALKDIG, AMYCN, GNP, PTHT, HULGRVOL, PN
2.80473e-27	Os01g0710700	PTHT, AWNPLU, PN, PL, FLFLG, HULGRWD, HULCL, DTHD, DHULGRVOL, PBN, HHULGRWT
2.81505e-27	Os01g0168100	HULGRLGWDRO, FLFWD, PTHT, CULMHAB, PN
2.81715e-27	Os08g0191433	PTHT, FLFWD, DHULGRVOL, HULGRWD, ALKDIG, DTHD, PBN, DHULPROTCN
2.85093e-27	Os01g0164500	AMYCN, HULGRLGWDRO, TSNP, HULCL, DTHD, FLFWD, PTHT
2.8626e-27	Os11g0512800	DHULGRWD, ALKDIG, DHULGRVOL, PN, DHULGRCL, HULGRLGWDRO, PL
2.86793e-27	Os02g0150300	PTHT, DHULGRVOL, FLFWD, PL, DHULPROTCN
2.96315e-27	Os10g0346600	PTHT, HULGRVOL, HULGRWD, DTHD, DHULPROTCN, PL, FLFLG
3.15039e-27	Os11g0604600	HULGRLGWDRO, PTHT, PN, CULMHAB, TSNP, AMYCN
3.24188e-27	Os01g0543100	HULGRWD, PTHT, DTHD, FLFWD, DHULGRLG, HULGRLG, PL, EGNP
3.25125e-27	Os11g0597601	DHULGRWD, PTHT, PBN, DTHD, PL, PN, DHULPROTCN
3.27013e-27	Os11g0644800	HULGRWD, PN, PL, DHULGRCL, GNP, PBN, DTHD, AWNPLU
3.43107e-27	Os11g0606800	HULGRWD, HULGRLGWDRO, PN, AMYCN, HULGRVOL, HHULGRWT, PTHT, CULMHAB
3.48506e-27	Os07g0665700	PTHT, FLFWD, HULGRLGWDRO, DTHD, CULMHAB, PL, FLFLG
3.55906e-27	Os04g0433800	DHULPROTCN, DHULGRCL, PTHT, DHULGRLG, HHULGRWT, DTHD, AMYCN, FLFWD, HULGRVOL, GNP
3.76469e-27	Os01g0909500	PTHT, FLFWD, PL, FLFLG, PBN
3.8229e-27	Os09g0349600	DHULGRCL, HULGRLGWDRO, PTHT, FLFLG, HULCL, EGNP, TSNP, GNP, PL
3.87123e-27	Os06g0517500	HULGRVOL, PTHT, DHULPROTCN, FLFWD, HULGRLGWDRO, DHULGRLG, PBN
4.05804e-27	Os06g0127200	AWNPLU, PTHT, DTHD, DHULGRLG, PBN, AMYCN, LFLPUBES, ALKDIG
4.33582e-27	Os01g0167700	HULGRLGWDRO, FLFWD, DTHD, PL, PN
4.8971e-27	Os06g0116100	PTHT, HULGRLGWDRO, TSNP, DHULGRLG, AMYCN, DHULGRWD, LFLPUBES
5.16078e-27	Os09g0286400	HULGRLGWDRO, PTHT, FLFLG, PL, HULCL, PN, CULMHAB, FLFWD
5.18631e-27	Os07g0413700	HULGRLGWDRO, PL, PBN, DHULGRCL, DHULPROTCN, FLFLG, PN, AWNPLU
5.2056e-27	Os01g0896700	HULGRWD, PTHT, PBN, FLFLG, AMYCN
5.40426e-27	Os05g0402700	HULGRWD, PTHT, HULGRVOL, HULGRLGWDRO, HULGRLG, PL, DHULPROTCN
5.49909e-27	Os05g0159300	HULGRWD, PN, DHULGRVOL, DTHD, HULCL, PL, EGNP, PTHT, DHULPROTCN, FLFLG, FLFWD
5.65009e-27	Os04g0137550	AWNPLU, DTHD, PTHT, HULGRWD, FLFLG, EGNP, HULCL
5.71722e-27	Os01g0963400	HULGRWD, PTHT, PL, PN, LFLPUBES, AMYCN
5.96423e-27	Os01g0900200	HULGRWD, FLFWD, PTHT, PBN, SDSH, AWNPLU, PN
6.49254e-27	Os11g0197200	HULGRWD, PTHT, PN
6.58012e-27	Os03g0247300	HULGRWD, PBN, FLFLG, PL, LFLPUBES, DHULPROTCN
6.6192e-27	Os09g0479400	PTHT, EGNP, HULGRLGWDRO, PN, TSNP, GNP, HULCL
6.71585e-27	Os11g0265500	CULMHAB, DHULGRWD, PN, PTHT, DHULGRLG, HULGRLG, DHULGRCL
6.7477e-27	Os05g0115500	DHULGRWD, LFLPUBES, FLFLG, GNP, PBN, PN, PL, HULCL
6.79867e-27	Os09g0279600	PL, HULGRLGWDRO, AWNPLU, FLFWD, HULCL, PTHT, FLFLG, DHULGRCL
6.885e-27	Os11g0514800	DHULGRWD, PTHT, EGNP, PN, HULCL
7.12226e-27	Os06g0535100	HULGRVOL, HULGRWD, PL, TSNP, DHULPROTCN
7.13831e-27	Os02g0771800	DHULGRLG, PL, HULGRVOL, PTHT, DHULPROTCN, AWNPLU, GNP, DTHD, HHULGRWT
7.48207e-27	Os08g0197000	HULGRWD, FLFWD, PTHT, DHULGRCL, FLFLG, HULGRLGWDRO, HULGRLG, GNP, DTHD
7.58791e-27	Os07g0471683	CULMHAB, DHULGRCL, HULGRLGWDRO, PN, DTHD, PTHT, PBN
7.60988e-27	Os01g0628900	PTHT, PL, HULGRWD, DHULPROTCN, DHULGRCL, DHULGRLG, TSNP, SDSH
8.02604e-27	Os10g0363300	DHULGRVOL, PTHT, DHULGRLG, FLFWD, PL, TSNP, SDSH, CULMHAB
8.42984e-27	Os07g0105700	HULGRLGWDRO, PTHT, TSNP, DHULGRLG, CULMHAB, AWNPLU, HULGRVOL, PBN, DTHD, FLFLG
8.58128e-27	Os06g0136700	PTHT, DHULGRCL, HULGRVOL, PL, TSNP, ALKDIG, AWNPLU
8.93379e-27	Os11g0514100	DHULGRVOL, PTHT, DHULGRLG, PN, HULCL, HULGRLGWDRO
8.99807e-27	Os07g0536300	HULGRVOL, DHULGRCL, PN, HULGRLGWDRO, FLFWD, PTHT, DHULPROTCN, TSNP
8.99982e-27	Os06g0232700	HULGRLGWDRO, ALKDIG, PTHT, TSNP, HHULGRWT
9.36851e-27	Os07g0636900	HULGRLGWDRO, PTHT, DTHD, AWNPLU, PN, AMYCN, ALKDIG
9.64587e-27	Os07g0568400	HULGRWD, FLFLG, EGNP, FLFWD, PN
9.97427e-27	Os05g0561500	HULGRLGWDRO, FLFWD, PBN, FLFLG, CULMHAB, HULCL
1.02159e-26	Os07g0137200	PTHT, TSNP, HULGRLG, PN
1.05039e-26	Os03g0395600	DHULGRVOL, PTHT, HULGRLGWDRO, ALKDIG, PBN, AMYCN
1.07403e-26	Os01g0520600	DTHD, PTHT, FLFWD, PL, AMYCN, PN, PBN, HHULGRWT, HULCL, GNP
1.08786e-26	Os02g0753850	HULGRLGWDRO, EGNP, PTHT, TSNP, GNP, FLFWD, PL
1.11214e-26	Os07g0615100	PN, HULGRLGWDRO, FLFLG, PTHT, GNP, DTHD
1.18256e-26	Os02g0809800	HULGRWD, PTHT, FLFWD, DHULGRCL, PBN, PL, TSNP
1.1872e-26	Os03g0601500	HULGRVOL, CULMHAB, PL, TSNP, FLFLG, DHULGRLG, DHULPROTCN
1.22682e-26	Os06g0127500	PTHT, PBN, DHULGRLG, AMYCN, LFLPUBES, PL
1.2302e-26	Os06g0113900	PTHT, FLFWD, DHULGRCL, FLFLG, HULGRLGWDRO, LFLPUBES, AWNPLU, PN
1.23335e-26	Os08g0266700	HULGRVOL, HULGRLGWDRO, DHULGRCL, PTHT, FLFLG, PL
1.26353e-26	Os07g0467900	CULMHAB, HULGRLGWDRO, DHULGRCL, PTHT, PN, DTHD, HHULGRWT
1.27822e-26	Os06g0542150	DHULGRVOL, HULGRLGWDRO, PTHT, DHULPROTCN, PBN, FLFLG, PL, AMYCN
1.30027e-26	Os01g0633900	HULGRVOL, PTHT, HULGRLGWDRO, EGNP, HULGRLG, AWNPLU
1.47255e-26	Os03g0396900	DHULGRVOL, HULGRLGWDRO, LFLPUBES, FLFWD, PL, FLFLG, ALKDIG, AMYCN, EGNP, DHULPROTCN
1.54039e-26	Os07g0117000	HULGRLGWDRO, PTHT, PN, TSNP, DHULGRCL, PL, FLFLG, DTHD
1.60489e-26	Os01g0618900	LFLPUBES, DTHD, PTHT, AMYCN, SDSH, HULGRVOL, GNP, FLFLG
1.60958e-26	Os05g0447500	HULCL, PBN, DHULGRCL, PN, DTHD, AWNPLU, EGNP
1.61996e-26	Os11g0637700	DHULGRWD, DTHD, PBN, PN, AWNPLU, FLFLG, PL
1.67162e-26	Os01g0604700	DHULGRWD, SDSH, AMYCN, PN, EGNP, AWNPLU, PTHT, PL, FLFLG, TSNP, DHULGRVOL, PBN
1.67851e-26	Os01g0108600	HULGRLGWDRO, PTHT, TSNP, DHULGRCL, FLFLG, HULCL, PL
1.70265e-26	Os06g0583600	PTHT, DHULGRVOL, TSNP, FLFLG, DTHD, HULGRLGWDRO, DHULGRWD, PL, AMYCN, DHULPROTCN
1.86749e-26	Os04g0154000	DTHD, DHULGRVOL, PL, AWNPLU, FLFLG, EGNP, FLFWD, DHULGRCL, PN
1.90231e-26	Os12g0472500	DHULGRWD, CULMHAB, PL, FLFWD, DHULPROTCN, PTHT
1.96152e-26	Os01g0118066	HULGRLGWDRO, CULMHAB, FLFWD, PTHT, HULGRWD, TSNP, AWNPLU
1.97192e-26	Os06g0209300	HULGRLGWDRO, PTHT, ALKDIG, AMYCN, PBN, FLFLG, PL, HHULGRWT, DHULPROTCN
2.06303e-26	Os01g0171800	EGNP, DHULGRWD, PN, DTHD, HULGRLG, PTHT, AWNPLU
2.06656e-26	Os02g0631200	HULGRVOL, DHULGRLG, DTHD, DHULGRCL, HULCL, PL, TSNP, DHULPROTCN, PBN
2.06947e-26	Os07g0573800	HULGRWD, PTHT, SDSH, PBN, AMYCN, DHULPROTCN
2.09077e-26	Os07g0138100	PTHT, TSNP, HULGRLGWDRO, PN, DHULPROTCN, HULCL
2.16417e-26	Os11g0556400	DHULGRWD, PBN, PN, PTHT, DHULGRCL, DTHD
2.21593e-26	Os12g0171801	FLFWD, PTHT, DTHD, HULGRLGWDRO, PBN, DHULPROTCN, DHULGRCL
2.23252e-26	Os08g0537900	DHULGRVOL, FLFLG, DHULGRCL, LFLPUBES, PL, FLFWD, EGNP, PBN, GNP, TSNP
2.25392e-26	Os02g0152950	PTHT, FLFWD, EGNP, DHULPROTCN, PL, FLFLG
2.26612e-26	Os11g0670700	DHULGRWD, CULMHAB, PBN, HULCL, PTHT, DHULPROTCN, PN, DTHD
2.38747e-26	Os12g0481100	PTHT, DTHD, PL, FLFLG, HHULGRWT, PBN, CULMHAB, HULGRLGWDRO, TSNP, DHULGRCL
2.39338e-26	Os02g0142450	DHULGRVOL, PTHT, PBN, HULGRLGWDRO, EGNP, FLFWD
2.46504e-26	Os07g0134800	PTHT, HULGRLGWDRO, TSNP, AMYCN, PL, FLFLG
2.50019e-26	Os01g0548000	HULGRWD, DTHD, PBN, FLFLG, PTHT, GNP
2.66253e-26	Os12g0290100	HULGRLGWDRO, PN, PTHT, DTHD, GNP, HULGRLG, DHULPROTCN
2.99807e-26	Os07g0555250	HULGRWD, PTHT, PBN, FLFLG, DHULPROTCN
3.11454e-26	Os03g0388366	AWNPLU, DHULGRLG, HULGRLG, PTHT, DHULPROTCN, AMYCN, HULGRLGWDRO, PBN, HULGRWD
3.12183e-26	Os12g0425600	HULGRLGWDRO, PN, PTHT, DHULGRCL, DTHD
3.20923e-26	Os01g0966300	HULGRWD, PTHT, DTHD, DHULGRLG, PBN, DHULGRCL
3.24116e-26	Os02g0579600	DHULGRLG, HULGRVOL, DHULPROTCN, PL, AMYCN, DTHD
3.3888e-26	Os06g0172200	AMYCN, DHULGRCL, EGNP, HULCL, HULGRVOL, TSNP, DHULGRWD, LFLPUBES
3.41145e-26	Os10g0329300	DHULGRWD, PTHT, EGNP, DHULGRCL, PN, FLFLG, FLFWD
3.47942e-26	Os04g0141400	AWNPLU, DTHD, PTHT, HULGRLGWDRO, FLFLG, PL, PBN
3.58175e-26	Os11g0602900	PN, HHULGRWT, DHULGRVOL, HULGRLGWDRO, PTHT, ALKDIG
3.62065e-26	Os01g0974100	HULGRWD, PTHT, PN, DHULGRVOL, FLFWD, PL
3.6383e-26	Os12g0267200	HULGRVOL, PL, DHULGRLG, HULGRLG, PTHT, TSNP, HULGRWD, AMYCN
3.73331e-26	Os03g0397700	HULGRLG, PTHT, HULGRLGWDRO, ALKDIG, PBN, AMYCN, PL, FLFLG
3.886e-26	Os10g0329900	DHULPROTCN, DHULGRWD, EGNP, HULGRVOL, AWNPLU, PTHT, FLFLG, GNP, PBN, DTHD
3.89361e-26	Os01g0140400	DHULGRLG, DTHD, PN, HULCL, PTHT, EGNP, FLFWD, AMYCN, DHULPROTCN
3.92397e-26	Os07g0256866	CULMHAB, AWNPLU, DHULGRCL, AMYCN, HULGRLGWDRO, DTHD, HULCL, PN, PTHT, ALKDIG
3.92691e-26	Os11g0251250	DHULGRWD, PTHT, LFLPUBES, SDSH, FLFLG, PBN
4.02812e-26	Os11g0274166	DHULGRWD, PTHT, PN, DTHD, AMYCN, DHULGRVOL, PBN, GNP, PL
4.05466e-26	Os01g0978100	HULGRWD, PTHT, GNP, CULMHAB, PBN, HULGRLGWDRO, DHULGRVOL
4.19928e-26	Os05g0256000	PN, PTHT, HULGRLGWDRO, DTHD, DHULGRCL, FLFWD
4.45991e-26	Os12g0624900	DHULGRVOL, DHULGRLG, HULGRLG, DHULPROTCN, PBN, DTHD, FLFLG
4.77672e-26	Os06g0153600	PTHT, AMYCN, DHULGRVOL, LFLPUBES, TSNP, DHULPROTCN
4.82775e-26	Os11g0210600	HULGRLGWDRO, PTHT, PBN, DTHD, FLFWD, HULCL
4.88281e-26	Os09g0272900	DHULGRCL, TSNP, HHULGRWT, DHULPROTCN, PTHT, HULGRLGWDRO, HULCL, ALKDIG
5.20802e-26	Os07g0566500	HULGRWD, DHULPROTCN, PBN, DHULGRVOL, LFLPUBES, FLFLG
5.26103e-26	Os11g0549620	CULMHAB, GNP, PTHT, HULGRLGWDRO, DHULGRCL, LFLPUBES
5.47084e-26	Os07g0640000	DHULPROTCN, AWNPLU, HULGRWD, HULGRVOL, TSNP, HULGRLGWDRO
5.5358e-26	Os01g0695700	LFLPUBES, AWNPLU, FLFLG, PTHT, GNP, PBN, DHULGRLG, DHULGRCL, EGNP
5.57154e-26	Os06g0469800	PL, FLFWD, DHULGRLG, DTHD, LFLPUBES, DHULGRCL, FLFLG, AWNPLU
5.61686e-26	Os11g0517400	HULGRWD, PTHT, DHULGRCL, FLFLG, LFLPUBES, PN, DHULGRVOL
5.67913e-26	Os01g0113700	HULGRLGWDRO, PTHT, FLFLG, PN, GNP, HHULGRWT, DTHD
5.69883e-26	Os06g0128600	AMYCN, DHULGRCL, PTHT, AWNPLU, GNP, DHULGRLG, ALKDIG, PBN
5.77439e-26	Os10g0136800	HULGRWD, HULGRLGWDRO, GNP, PBN, AMYCN, PTHT
6.24131e-26	Os06g0134200	HULGRVOL, HULGRWD, TSNP, PL, AMYCN, ALKDIG
6.38919e-26	Os02g0433600	DHULGRCL, PN, DHULPROTCN, PL, FLFLG, LFLPUBES, ALKDIG, GNP, PBN, HULGRLG, DHULGRLG
6.60124e-26	Os08g0152900	DHULGRVOL, DHULPROTCN, DTHD, PTHT, FLFLG, PL, DHULGRLG, AWNPLU, HHULGRWT, TSNP, GNP
6.60282e-26	Os03g0253800	HULGRVOL, PTHT, HULGRWD, DTHD, PBN, SDSH, HULGRLGWDRO, EGNP
6.97174e-26	Os12g0290600	HULGRLGWDRO, PN, PTHT, DTHD, HULGRLG, GNP, DHULPROTCN
7.71592e-26	Os01g0902000	FLFWD, HULGRWD, PTHT, PBN, DHULGRCL, PL, FLFLG
7.89603e-26	Os01g0773100	DHULGRCL, FLFWD, PTHT, PL, HULGRLG, HHULGRWT, PN, DHULGRLG
8.3236e-26	Os12g0442900	DHULGRWD, PN, LFLPUBES, DTHD, PTHT, HULGRLGWDRO
8.39567e-26	Os12g0124100	DTHD, LFLPUBES, PL, FLFWD, EGNP, TSNP, GNP, PN
8.45056e-26	Os11g0261300	DHULGRWD, CULMHAB, PL, DHULGRCL, PBN, FLFLG
8.66479e-26	Os12g0292200	HULGRLGWDRO, PN, PTHT, DTHD, DHULGRCL
8.78546e-26	Os09g0306700	DTHD, DHULGRWD, PTHT, DHULGRCL, DHULPROTCN, PN, DHULGRLG, AMYCN
9.04444e-26	Os01g0111200	CULMHAB, HULGRLGWDRO, PTHT, PN, FLFWD, DTHD
9.39743e-26	Os12g0446900	DHULGRWD, PTHT, CULMHAB, LFLPUBES, PN
9.44245e-26	Os08g0259100	HULGRLGWDRO, DTHD, DHULGRCL, PTHT, DHULGRLG, EGNP, PL, FLFLG
9.60177e-26	Os03g0411100	DHULGRLG, DTHD, FLFWD, CULMHAB, FLFLG, PL
9.87782e-26	Os07g0617800	FLFWD, DHULGRCL, HULGRLGWDRO, HULGRLG, DTHD, HULGRWD, DHULGRLG, PL
1.14411e-25	Os01g0191300	DHULGRLG, TSNP, DHULGRCL, CULMHAB, PBN, PTHT, PN
1.20317e-25	Os02g0614600	HHULGRWT, CULMHAB, DHULGRLG, DHULGRCL, FLFLG, PTHT, AMYCN, SDSH, EGNP
1.20462e-25	Os11g0191300	DHULGRVOL, HULGRLG, PN, EGNP, TSNP, GNP, AWNPLU
1.26429e-25	Os11g0606400	HULGRLGWDRO, PTHT, DHULGRLG, PN, CULMHAB, HHULGRWT
1.27413e-25	Os01g0974800	HULGRWD, PTHT, DHULGRVOL, GNP, PBN
1.3088e-25	Os03g0238700	DHULGRCL, FLFWD, PTHT, PN, HULCL, TSNP, PL
1.32191e-25	Os02g0149600	PTHT, DHULGRLG, FLFLG, FLFWD, PL, DHULPROTCN, HULGRLGWDRO
1.33078e-25	Os01g0575901	EGNP, FLFWD, PTHT, PN, DTHD, TSNP, GNP, HULGRLGWDRO
1.3825e-25	Os02g0313900	DHULPROTCN, PN, DHULGRCL, PTHT, DTHD, PL
1.3841e-25	Os11g0564800	DTHD, FLFLG, DHULGRCL, HULGRLG, TSNP, PTHT
1.40581e-25	Os03g0232000	DHULGRWD, PTHT, EGNP, PBN, PN
1.42296e-25	Os08g0489800	DHULGRVOL, DHULGRCL, AWNPLU, DHULGRLG, PTHT, PL, HULGRLG
1.47445e-25	Os01g0170600	HULGRLGWDRO, TSNP, DTHD, PTHT, PN, HULGRLG, HULGRVOL, AWNPLU
1.48152e-25	Os10g0545300	HULGRVOL, HULGRWD, PL, TSNP, PTHT, DHULPROTCN, AMYCN, DTHD
1.54834e-25	Os07g0537000	HULGRVOL, PTHT, HULGRLGWDRO, DHULGRLG, PN, HULGRWD, TSNP, DHULPROTCN
1.58363e-25	Os02g0321000	HULCL, EGNP, GNP, TSNP, HULGRLG, DHULGRLG, PN, DHULGRCL, PL
1.59866e-25	Os10g0361876	DHULGRLG, PL, TSNP, HULGRVOL, PTHT, DTHD, DHULPROTCN
1.62419e-25	Os06g0128400	PTHT, FLFWD, DHULGRLG, PBN, AWNPLU, DHULGRCL, AMYCN, PL
1.66056e-25	Os08g0236900	DHULGRWD, PTHT, FLFWD, PL, ALKDIG, FLFLG, TSNP
1.6651e-25	Os07g0568100	HULGRWD, PTHT, DHULPROTCN, TSNP, PL
1.71577e-25	Os04g0620700	HULGRWD, FLFWD, DTHD, PTHT, PBN, HULGRLGWDRO
1.73879e-25	Os03g0199000	HULGRWD, PTHT, PBN, SDSH
1.78489e-25	Os01g0805400	HULGRWD, PTHT, AWNPLU, LFLPUBES, FLFLG, PL
1.818e-25	Os06g0602700	DHULGRWD, PTHT, AMYCN, PBN, PL, FLFLG, DTHD, ALKDIG, HULCL
1.81998e-25	Os07g0409700	HULGRLGWDRO, DHULPROTCN, EGNP, DTHD, AWNPLU, PBN, DHULGRCL, PTHT
1.83904e-25	Os06g0297400	DHULGRVOL, HULGRWD, TSNP, DHULPROTCN, PTHT, PL, HULGRVOL, AWNPLU, HULCL
1.84725e-25	Os12g0597800	DHULGRVOL, LFLPUBES, PL, PBN, DHULGRLG, DHULPROTCN, DTHD
1.87725e-25	Os11g0446500	PN, DHULGRVOL, PTHT, DHULGRCL, TSNP, DHULGRLG, DHULPROTCN, PL, CULMHAB
1.88495e-25	Os12g0271600	PN, PTHT, HULGRLGWDRO, DTHD, HULCL, AMYCN, HHULGRWT, DHULGRCL
1.9128e-25	Os10g0542200	HULGRVOL, HULGRWD, PL, TSNP, PTHT, DHULPROTCN
1.92693e-25	Os11g0496600	DHULGRVOL, DHULGRLG, DHULGRWD, PN, GNP
1.98889e-25	Os02g0220450	HULGRLGWDRO, PTHT, AWNPLU, FLFWD, FLFLG, PL, DHULGRCL
2.02257e-25	Os03g0604200	HULGRLGWDRO, FLFWD, PTHT, FLFLG, PN, PL, DTHD
2.0339e-25	Os08g0416100	DHULGRCL, PTHT, DTHD, PL, FLFLG, FLFWD, EGNP, PBN
2.15103e-25	Os06g0162500	PTHT, FLFWD, DTHD, DHULGRCL, HULGRLGWDRO, GNP
2.19057e-25	Os07g0406800	TSNP, HULGRLGWDRO, DHULGRCL, DHULPROTCN, FLFLG, PTHT, AWNPLU
2.25816e-25	Os01g0594650	DTHD, PL, PBN, DHULGRVOL, HULCL, AWNPLU, PTHT, EGNP
2.2583e-25	Os02g0806000	DHULGRWD, PTHT, DHULPROTCN, TSNP, HULGRLGWDRO, PBN, ALKDIG
2.28199e-25	Os07g0292800	HULGRLGWDRO, DHULGRCL, DHULPROTCN, EGNP, PTHT, FLFLG
2.34252e-25	Os06g0612900	HULGRVOL, DHULPROTCN, PTHT, DTHD, DHULGRLG, PL
2.35249e-25	Os06g0230400	ALKDIG, FLFWD, PL, FLFLG, PTHT, HULGRLGWDRO, EGNP, HHULGRWT, PBN
2.39876e-25	Os02g0463500	HULGRWD, DHULGRCL, PTHT, FLFWD, TSNP
2.41424e-25	Os06g0167500	AMYCN, DTHD, GNP, HULGRLG, EGNP, PL, DHULGRCL, FLFLG
2.42474e-25	Os01g0694300	HULGRWD, PTHT, LFLPUBES, FLFLG, HULGRVOL, PBN
2.42534e-25	Os02g0142875	PTHT, FLFWD, HULGRLGWDRO, EGNP, FLFLG, PL, PBN, TSNP, GNP
2.43183e-25	Os12g0541500	FLFWD, PTHT, DHULPROTCN, PBN, DTHD, AWNPLU, DHULGRLG, HULCL
2.44477e-25	Os01g0965900	HULGRLGWDRO, PTHT, PBN, FLFWD, PL
2.5149e-25	Os01g0216900	HULGRLGWDRO, CULMHAB, EGNP, AWNPLU, HULCL, FLFLG, PL, PBN, DHULGRLG
2.61743e-25	Os07g0196300	DHULGRCL, DTHD, PL, FLFWD
2.67561e-25	Os03g0248200	HULGRWD, SDSH, FLFLG, PL, PBN, FLFWD
2.69733e-25	Os10g0202501	DHULGRWD, DHULPROTCN, AWNPLU, EGNP, PTHT, DHULGRLG
2.7436e-25	Os06g0162800	PTHT, FLFWD, PN, FLFLG
2.75863e-25	Os08g0125250	HULGRLGWDRO, DHULGRCL, PTHT, DTHD, HULCL, FLFWD, PBN
2.79028e-25	Os07g0539300	HULGRWD, PN, PTHT, DTHD, HULGRVOL, HULGRLGWDRO, HULCL
2.85991e-25	Os06g0234633	ALKDIG, PTHT, TSNP, HULGRLGWDRO, DHULPROTCN, HULGRVOL
2.91297e-25	Os05g0521500	HULGRWD, DHULGRCL, PL
2.96053e-25	Os03g0401100	HULCL, HHULGRWT, DTHD, AWNPLU, FLFWD, AMYCN, PTHT, HULGRLG, PL
2.97306e-25	Os06g0587900	DHULGRWD, PTHT, DTHD, PBN, AMYCN, SDSH
2.98268e-25	Os11g0581900	DHULGRWD, CULMHAB, HULGRLGWDRO, DTHD, PN, SDSH
3.02544e-25	Os04g0482800	CULMHAB, PTHT, FLFWD, HULGRLGWDRO, GNP
3.06042e-25	Os08g0254200	DHULGRCL, DHULPROTCN, AMYCN, DTHD, PN, HHULGRWT, FLFWD, DHULGRVOL, AWNPLU
3.11484e-25	Os12g0284000	HULGRLGWDRO, PTHT, FLFWD, HULGRLG, PN, DHULGRCL, HULCL, HHULGRWT
3.13764e-25	Os01g0159400	DHULGRLG, AMYCN, DTHD, PN, FLFWD, DHULGRVOL, HULGRVOL, AWNPLU, PTHT
3.15709e-25	Os03g0581800	PL, HULGRLGWDRO, FLFLG, PTHT, ALKDIG, DHULGRWD, FLFWD, DHULPROTCN
3.16404e-25	Os01g0654200	HULGRWD, PTHT, PBN, FLFLG
3.1876e-25	Os06g0163200	PTHT, FLFWD, DTHD, PN
3.26228e-25	Os02g0571800	HULGRLGWDRO, PTHT, HULGRLG, HULGRWD, PBN, DHULPROTCN
3.31378e-25	Os04g0111900	HULGRWD, FLFWD, FLFLG, DTHD, PTHT, PN, DHULGRVOL, PBN
3.32773e-25	Os11g0311300	HULGRWD, PTHT, GNP, LFLPUBES, PL
3.35579e-25	Os01g0158900	DTHD, HULGRLGWDRO, FLFWD, AMYCN, PN
3.38304e-25	Os10g0358700	PTHT, HULGRLGWDRO, FLFLG, PL, EGNP
3.39759e-25	Os01g0901500	PTHT, PBN, HULGRWD
3.51121e-25	Os01g0100800	DHULGRWD, PTHT, TSNP, PBN, CULMHAB, DHULGRCL
3.70197e-25	Os06g0253600	HULGRVOL, DHULPROTCN, DTHD, ALKDIG, HULGRWD, HULGRLG, AWNPLU, AMYCN, EGNP
3.96414e-25	Os11g0616300	HULGRWD, PL, GNP, TSNP, EGNP, HULGRLGWDRO, AMYCN
4.05986e-25	Os06g0647000	HULGRWD, PTHT, PBN, FLFLG, SDSH
4.10842e-25	Os01g0116900	HULGRLGWDRO, PTHT, DHULGRCL, CULMHAB, HULGRVOL, FLFWD, PBN
4.1647e-25	Os06g0569500	HULGRLGWDRO, PL, AWNPLU, FLFWD, DTHD, DHULGRLG, HHULGRWT, DHULPROTCN
4.19818e-25	Os11g0582700	HULGRWD, CULMHAB, PTHT, DTHD, HULCL, PN, PBN, DHULGRVOL
4.35995e-25	Os06g0174300	DTHD, PL, GNP, DHULGRCL, TSNP
4.4215e-25	Os04g0623300	HULGRWD, DTHD, PTHT, AMYCN, PBN, GNP
4.6251e-25	Os08g0253800	DHULGRVOL, DHULGRLG, DHULGRCL, GNP, PL, FLFLG, HULGRLGWDRO, EGNP, FLFWD
4.77798e-25	Os12g0236700	PTHT, HULGRWD, PN
4.80487e-25	Os12g0460800	HULGRWD, PN, CULMHAB, DHULGRVOL, DHULGRLG, HULGRLG
4.95246e-25	Os10g0386601	DHULGRVOL, PTHT, GNP, PL, HULGRLGWDRO
5.03654e-25	Os06g0171800	AMYCN, DHULGRLG, HULCL, EGNP, PTHT, FLFWD
5.57125e-25	Os07g0110500	CULMHAB, DHULGRLG, PN, TSNP, PTHT, HULCL
6.01384e-25	Os01g0170700	HULGRLGWDRO, EGNP, DTHD, PN, FLFLG, DHULGRCL, PL, AMYCN
6.01463e-25	Os12g0118800	PTHT, HULGRLGWDRO, CULMHAB, PL, PBN, FLFLG, FLFWD, PN
6.0271e-25	Os04g0166300	HULGRLGWDRO, DTHD, PN, PL, FLFLG, EGNP, ALKDIG
6.04118e-25	Os06g0527100	DHULGRVOL, DHULPROTCN, DTHD, PTHT, ALKDIG, HULGRLGWDRO, GNP
6.12964e-25	Os07g0615000	HULGRLGWDRO, PN, FLFLG, PTHT
6.2229e-25	Os07g0122400	FLFWD, PTHT, GNP, PL, FLFLG, DTHD
6.32151e-25	Os01g0230700	LFLPUBES, TSNP, PTHT, HULGRVOL, DTHD, FLFLG, AWNPLU, PL, PN, EGNP
6.32951e-25	Os12g0530100	HULGRWD, PTHT, HULCL, DTHD, PN, AWNPLU, FLFWD
6.36418e-25	Os10g0322300	DHULPROTCN, DHULGRVOL, AWNPLU, PN, GNP, HULGRLG, AMYCN
6.41899e-25	Os07g0537250	FLFWD, DHULGRCL, HULGRLG, DHULGRLG, DTHD, PTHT, DHULPROTCN, TSNP
6.73354e-25	Os01g0902200	FLFWD, PTHT, HULGRWD, DHULGRCL, PBN, FLFLG, PL
6.839e-25	Os12g0467300	DHULGRVOL, DTHD, SDSH, PL, HULGRLG, PTHT, FLFLG, DHULPROTCN
6.92633e-25	Os02g0810200	PL, DHULGRVOL, DHULPROTCN, HULCL, CULMHAB, AMYCN, PBN, AWNPLU, PTHT
7.14165e-25	Os01g0767700	PL, DHULGRVOL, LFLPUBES, DHULPROTCN, FLFWD, PBN, PTHT
7.52993e-25	Os06g0698859	DHULGRVOL, PL, DHULPROTCN, DTHD, DHULGRLG, DHULGRCL, AMYCN
7.58155e-25	Os07g0553600	HULGRWD, LFLPUBES, FLFLG, DHULGRVOL, GNP, PBN, DTHD
7.66848e-25	Os09g0440851	DTHD, PTHT, PL, PN, HULGRLGWDRO, EGNP
7.6918e-25	Os12g0579450	PTHT, DHULGRWD, PN, DHULGRCL, DHULGRLG, GNP, HULGRLG
7.72912e-25	Os10g0181700	DHULGRVOL, DHULGRCL, PN, HULGRLG, TSNP, PBN, PL
7.74155e-25	Os03g0610800	EGNP, PTHT, DTHD, HULGRLGWDRO, PN, DHULPROTCN, FLFWD, PL
7.82608e-25	Os01g0143400	HULGRLGWDRO, TSNP, AMYCN, DTHD, PL, HULCL, FLFLG, DHULGRVOL, DHULGRLG
8.09421e-25	Os12g0416300	DHULGRLG, GNP, PTHT, DHULPROTCN, FLFLG, HHULGRWT, PN
8.18733e-25	Os12g0283900	PTHT, HULGRLGWDRO, FLFWD, CULMHAB, HULCL, DHULGRCL, FLFLG, DTHD, PBN, PN
8.48392e-25	Os10g0163100	DHULGRVOL, SDSH, HULGRLGWDRO, EGNP, AMYCN, AWNPLU
8.72151e-25	Os09g0475700	HULGRWD, PN, EGNP, FLFLG, PTHT
9.16319e-25	Os01g0952700	HULGRWD, PTHT, PN, GNP, HULGRLGWDRO
9.23616e-25	Os10g0537600	HULGRVOL, DHULPROTCN, HULGRLG, HULGRLGWDRO, PL, TSNP, PTHT
9.36589e-25	Os10g0340301	DHULGRWD, EGNP, HULGRVOL, FLFLG, PTHT, FLFWD
9.38892e-25	Os09g0458000	HULGRLGWDRO, DTHD, PL, PN, TSNP
9.75467e-25	Os12g0286600	CULMHAB, HULGRLGWDRO, DHULGRCL, PTHT, GNP, EGNP, PN, TSNP, HULCL
9.95036e-25	Os01g0150800	DTHD, FLFWD, DHULGRLG, PN, PBN, FLFLG
1.00694e-24	Os07g0405700	HULGRLGWDRO, DHULPROTCN, PL, TSNP, AWNPLU, FLFLG, FLFWD
1.01835e-24	Os07g0269450	DTHD, DHULGRCL, HULGRLGWDRO, DHULPROTCN, TSNP, PTHT, DHULGRVOL
1.04085e-24	Os01g0624000	HULGRWD, PTHT, TSNP, PL, AMYCN, HULCL, DTHD, LFLPUBES, HULGRVOL
1.08575e-24	Os07g0579000	HULGRWD, PTHT, PBN, DHULGRVOL, FLFLG, PL
1.16019e-24	Os02g0153300	PTHT, FLFWD, DTHD, PL, FLFLG, HHULGRWT, DHULGRLG
1.19474e-24	Os10g0208500	DHULGRVOL, DHULPROTCN, PN, DHULGRLG, DTHD
1.22023e-24	Os07g0669700	TSNP, PBN, DHULGRLG, FLFWD, DHULGRWD, AWNPLU
1.24687e-24	Os01g0976900	HULGRWD, PTHT, DHULPROTCN, PN, FLFWD
1.26207e-24	Os02g0325401	HULGRVOL, GNP, PL, DTHD, PTHT, HULGRLGWDRO, HULGRLG, FLFLG, DHULGRCL
1.3061e-24	Os12g0457500	DHULGRWD, PN, PTHT, DTHD, FLFWD, HULGRLGWDRO
1.31081e-24	Os11g0518600	DHULGRWD, FLFWD, LFLPUBES, DHULGRVOL, PTHT, PBN, FLFLG, AMYCN
1.33857e-24	Os04g0623400	HULGRWD, PTHT, AMYCN, DHULPROTCN, PL, FLFLG, FLFWD
1.36649e-24	Os12g0605500	HULGRVOL, HULGRWD, PL, TSNP, AWNPLU
1.38609e-24	Os04g0618050	FLFWD, DHULGRVOL, PL, PBN, DHULGRLG
1.38983e-24	Os01g0612700	HULGRWD, PTHT, PBN, PL, DTHD
1.42619e-24	Os02g0554300	HULGRVOL, DHULGRCL, PL, HULGRWD, FLFWD, DHULPROTCN, PN, PTHT, DTHD
1.43734e-24	Os08g0153600	DHULGRVOL, PTHT, PN, HULGRLGWDRO, FLFLG, HULGRLG, DHULGRLG, DHULGRCL
1.4814e-24	Os07g0134600	HULGRLGWDRO, PTHT, DHULPROTCN, GNP, PBN, PL, FLFLG
1.48236e-24	Os01g0595725	DTHD, DHULGRVOL, PBN, EGNP, TSNP, GNP, PL, PN, DHULGRLG
1.54906e-24	Os07g0137900	PTHT, TSNP, HULGRLGWDRO, PL
1.55384e-24	Os11g0507200	DHULGRVOL, PTHT, DHULGRLG, PN, HULCL, HULGRLG
1.5689e-24	Os08g0377100	DHULGRWD, EGNP, GNP, PN, FLFLG, HHULGRWT, PL, DHULGRCL
1.59654e-24	Os11g0492100	DHULGRWD, DHULPROTCN, FLFLG, PL, DTHD, PBN
1.63557e-24	Os12g0281300	PN, HULCL, HULGRLGWDRO, FLFWD, DTHD, PTHT, DHULGRCL
1.65529e-24	Os02g0504200	HULGRLGWDRO, PTHT, DHULGRCL, PBN, HULCL, DHULGRVOL, AMYCN
1.6553e-24	Os02g0142400	PTHT, FLFLG, FLFWD, PL, PBN, HULGRWD
1.68584e-24	Os06g0531000	DTHD, HULGRVOL, PL, TSNP, HULGRLGWDRO, HULGRWD, DHULPROTCN, PTHT
1.68609e-24	Os04g0487000	PTHT, PN, HULGRLGWDRO, FLFWD, FLFLG, PL
1.69019e-24	Os09g0459800	FLFWD, PL, PTHT, DTHD, HULGRLG, PN, DHULGRWD, AWNPLU
1.73103e-24	Os04g0136900	HULGRLGWDRO, PTHT, PBN, AWNPLU, ALKDIG, DHULPROTCN
2.02297e-24	Os04g0122750	LFLPUBES, DHULGRCL, HULGRLGWDRO, GNP, PBN, HULGRLG, DTHD, HULGRWD
2.02434e-24	Os07g0614600	HULGRWD, PN, PTHT, FLFLG, DHULGRCL, TSNP
2.03327e-24	Os11g0260100	DHULGRWD, PL, DHULGRCL, HULGRLGWDRO, CULMHAB, LFLPUBES
2.06638e-24	Os05g0187000	HULGRWD, PL, DHULGRLG, HULGRLGWDRO, DHULPROTCN
2.08019e-24	Os06g0555400	DHULGRWD, PL, PBN, AMYCN, AWNPLU, PTHT
2.11055e-24	Os03g0249200	HULGRWD, PL, FLFWD, FLFLG
2.12013e-24	Os05g0492500	HULGRWD, PBN, TSNP, PTHT, EGNP, GNP, ALKDIG, FLFLG
2.13915e-24	Os03g0738400	DHULPROTCN, HULGRVOL, HULGRWD, DHULGRCL, PTHT, PL, FLFWD, DTHD
2.15572e-24	Os06g0583400	PTHT, HULGRLGWDRO, DHULPROTCN, HULGRVOL, PBN, PL, CULMHAB
2.21033e-24	Os01g0964133	HULGRWD, PTHT, PN, SDSH, LFLPUBES
2.27069e-24	Os05g0150600	HULGRWD, DHULPROTCN, PTHT, PBN, GNP
2.39505e-24	Os11g0430000	FLFWD, PTHT, PL, PN, DHULGRCL, DHULPROTCN, DTHD
2.42044e-24	Os03g0595800	CULMHAB, FLFWD, PL, FLFLG, HULGRLGWDRO, DTHD, EGNP, PTHT
2.42075e-24	Os07g0116900	FLFWD, PTHT, AMYCN, HULGRWD, DTHD, PL, FLFLG, PN
2.46379e-24	Os01g0966700	HULGRWD, DHULGRCL, PTHT, PBN, PN, GNP, PL
2.51647e-24	Os11g0432400	PTHT, TSNP, DHULGRLG, EGNP, GNP, CULMHAB, AMYCN
2.55009e-24	Os07g0129800	HULGRLGWDRO, PTHT, FLFWD, LFLPUBES, PL, TSNP, FLFLG
2.64873e-24	Os01g0816400	HULGRLGWDRO, PL, PBN, FLFWD, PTHT
2.7505e-24	Os04g0504600	DHULGRWD, PN, HHULGRWT, HULGRLGWDRO, FLFWD, PBN, DHULPROTCN
2.77334e-24	Os06g0483200	HULGRLGWDRO, PTHT, TSNP, DTHD, DHULGRLG, DHULGRVOL, PL, AWNPLU
2.82143e-24	Os12g0631200	DTHD, HULGRLG, CULMHAB, FLFWD, HHULGRWT, EGNP, PTHT, FLFLG
2.88273e-24	Os02g0140400	PTHT, HULGRLGWDRO, FLFLG, PBN, LFLPUBES
2.88436e-24	Os03g0619800	DTHD, PTHT, FLFWD, PN, HULGRVOL, HULGRLGWDRO, PL, FLFLG
2.88636e-24	Os01g0346900	PTHT, CULMHAB, HULGRLGWDRO, GNP, TSNP, EGNP
2.95111e-24	Os08g0540500	PTHT, DHULGRCL, DHULPROTCN, PL, DTHD, FLFWD, HULGRLG, FLFLG, TSNP, HULGRLGWDRO
3.0011e-24	Os01g0962300	HULGRWD, PTHT, DHULPROTCN, DHULGRCL, PBN
3.05805e-24	Os08g0323000	DHULGRCL, HULGRLG, PL, HULGRLGWDRO, FLFLG, ALKDIG, DHULPROTCN
3.09615e-24	Os12g0282400	HULGRLGWDRO, PTHT, CULMHAB, DHULGRCL, GNP, PBN
3.12349e-24	Os03g0786900	AWNPLU, DTHD, FLFWD, PL, FLFLG, DHULGRCL, HULCL, PTHT
3.16879e-24	Os06g0526700	DHULPROTCN, DHULGRVOL, DTHD, PTHT, DHULGRLG, FLFLG, PL, TSNP
3.18855e-24	Os02g0518600	HULGRVOL, DHULPROTCN, PBN, AMYCN, DTHD, GNP, HULGRWD, PTHT, PL, AWNPLU
3.27379e-24	Os06g0228200	HULGRLGWDRO, PTHT, ALKDIG, FLFLG, CULMHAB, PL, FLFWD
3.39278e-24	Os12g0536200	PTHT, PBN, DHULPROTCN, DHULGRLG, DHULGRCL, LFLPUBES, HULGRVOL
3.47704e-24	Os04g0163800	EGNP, DTHD, HULGRLGWDRO, FLFLG, PTHT, CULMHAB
3.4895e-24	Os04g0485400	PN, HULGRLGWDRO, FLFWD, PTHT
3.53364e-24	Os08g0288200	DHULGRVOL, DHULGRCL, PL, FLFWD, FLFLG, HULCL
3.57745e-24	Os10g0330600	DHULGRWD, DHULPROTCN, FLFLG, PTHT, PN, DHULGRVOL
3.66714e-24	Os01g0890600	PTHT, DHULGRWD, DHULGRCL, PBN, ALKDIG
3.70309e-24	Os02g0154100	PTHT, FLFWD, EGNP, PL, FLFLG
3.77483e-24	Os02g0301700	HULGRVOL, DHULPROTCN, PTHT, EGNP, GNP, PL, HULGRWD, DHULGRLG, HULGRLG
3.78491e-24	Os07g0105900	HULGRLGWDRO, TSNP, PTHT, AWNPLU, DTHD, PBN
3.83827e-24	Os03g0241300	FLFWD, PTHT, DHULGRCL, PN, HHULGRWT, PL, FLFLG
3.95824e-24	Os08g0159000	HULGRWD, PTHT, DTHD, HULGRLGWDRO, DHULGRCL, PL, PN
3.98415e-24	Os07g0574900	HULGRWD, PTHT, PBN, FLFLG, FLFWD
3.99953e-24	Os01g0924300	PTHT, FLFWD, HULGRLGWDRO, FLFLG, GNP, LFLPUBES
4.05253e-24	Os05g0305100	DTHD, DHULGRWD, PN, PTHT, DHULGRCL, EGNP, PL, HULGRLG, FLFLG
4.08851e-24	Os10g0400900	DHULGRVOL, DHULPROTCN, PL, TSNP, DHULGRCL, HULGRVOL, AWNPLU, PBN
4.12039e-24	Os12g0477700	DTHD, HULGRLGWDRO, PTHT, CULMHAB, PL, AMYCN
4.12933e-24	Os07g0556500	HULGRWD, EGNP, PTHT, HHULGRWT, FLFWD, PBN
4.14639e-24	Os09g0280500	PL, HULGRLGWDRO, HULCL, PN, PTHT, ALKDIG, EGNP
4.15831e-24	Os02g0614800	HHULGRWT, PTHT, FLFWD, PN, DHULGRVOL, EGNP, DHULPROTCN, FLFLG
4.1783e-24	Os11g0508600	DHULGRVOL, FLFWD, DHULGRWD, PTHT, PN, PL, EGNP
4.26883e-24	Os10g0155400	DHULPROTCN, DTHD, PTHT, FLFWD, DHULGRVOL, PN
4.34032e-24	Os11g0607900	DHULGRWD, PTHT, PBN, HULGRLG, FLFWD, AWNPLU
4.42955e-24	Os02g0152800	PTHT, FLFWD, PL, CULMHAB, GNP, HULGRLGWDRO
4.46318e-24	Os02g0150800	PTHT, FLFWD, HULGRLGWDRO, HULGRWD, PL, FLFLG
4.50896e-24	Os06g0234800	ALKDIG, PTHT, PN, DHULGRLG, TSNP, AMYCN
4.59796e-24	Os03g0405900	HULGRVOL, HULGRLGWDRO, AMYCN, AWNPLU, PL, EGNP, FLFWD, PTHT
4.68458e-24	Os03g0255000	PTHT, HULGRLG, DHULGRCL, HULGRLGWDRO, HULGRWD, FLFLG, TSNP, PL, PN, DHULPROTCN
4.70032e-24	Os03g0426900	DHULGRWD, PTHT, DHULGRCL, LFLPUBES, PBN
5.03086e-24	Os03g0220100	PTHT, HHULGRWT, TSNP
5.19492e-24	Os02g0324500	HULGRVOL, FLFWD, PL, DHULGRLG, TSNP, AWNPLU, AMYCN, ALKDIG
5.34497e-24	Os10g0372700	FLFWD, PTHT, DTHD, DHULPROTCN, SDSH, HULGRWD, PL, DHULGRCL
5.6823e-24	Os06g0523100	HULGRVOL, PTHT, DHULPROTCN, DTHD, PBN, HULGRLG, HULGRLGWDRO, HULCL
5.75738e-24	Os05g0405000	PTHT, PN, HULGRLGWDRO, DTHD, DHULPROTCN, HULCL
5.82977e-24	Os04g0179700	DHULGRVOL, PTHT, FLFLG, TSNP, DTHD, GNP, EGNP
5.9114e-24	Os12g0630700	CULMHAB, DTHD, HULGRLG, PTHT, FLFLG, PL
5.93045e-24	Os08g0531900	HULGRVOL, DHULGRCL, PTHT, FLFWD, AWNPLU, LFLPUBES, AMYCN, EGNP
5.94195e-24	Os04g0141800	PTHT, DTHD, DHULGRWD, HULCL, AWNPLU, FLFLG, PL
6.10597e-24	Os10g0195600	DHULGRWD, DHULPROTCN, EGNP, PN, FLFLG, DHULGRVOL, PTHT, FLFWD
6.1717e-24	Os10g0359500	PL, TSNP, DHULGRVOL, PTHT, FLFLG, DHULGRWD, DHULGRCL, PBN
6.29619e-24	Os11g0569733	HULGRWD, FLFWD, PTHT, HULGRLGWDRO, HHULGRWT, DHULGRCL, AMYCN, PN
6.44301e-24	Os09g0532900	DHULGRWD, HULGRLGWDRO, PN, DHULGRCL, PTHT, DTHD, ALKDIG, PBN
6.4879e-24	Os07g0567900	HULGRWD, DHULPROTCN, PTHT, PBN, DTHD
6.48899e-24	Os10g0384600	HULGRLGWDRO, ALKDIG, PL, GNP, PTHT, DTHD, HULGRLG, DHULGRCL, FLFLG
6.54444e-24	Os01g0692600	PTHT, LFLPUBES, DHULGRWD, FLFLG, AMYCN, GNP, PBN, DTHD, HULGRVOL, PL
6.84801e-24	Os01g0886900	PTHT, HULGRLGWDRO, TSNP
6.87418e-24	Os10g0111700	DHULGRVOL, HULGRLGWDRO, PTHT, DTHD, TSNP, DHULPROTCN, FLFLG
6.94856e-24	Os01g0777200	HULGRLGWDRO, EGNP, PL, TSNP, GNP, FLFWD
7.07121e-24	Os01g0168300	HULGRLGWDRO, CULMHAB, FLFWD, PTHT, EGNP, HHULGRWT
7.2196e-24	Os10g0101150	FLFWD, PL, HULGRVOL, HULGRLGWDRO, TSNP, AWNPLU
7.24899e-24	Os12g0510500	HULGRLG, DHULGRVOL, DTHD, FLFWD, HULCL, DHULGRLG, PN
7.37141e-24	Os08g0527300	DHULGRCL, DHULGRVOL, FLFWD, HULGRLG, DTHD, PL, PTHT, FLFLG
7.61215e-24	Os07g0602900	DTHD, PN, EGNP, PTHT, HULGRLG, PBN
7.62499e-24	Os11g0220800	DHULGRVOL, PN, HULGRLGWDRO, DHULGRCL, PTHT, EGNP
8.21457e-24	Os07g0684400	DHULGRWD, PTHT, FLFLG, PBN, GNP, DHULGRCL, AMYCN, LFLPUBES
8.2994e-24	Os08g0157600	PTHT, DHULGRVOL, HULGRVOL, PN, LFLPUBES, DHULGRLG
8.45383e-24	Os11g0614400	HULGRWD, CULMHAB, PL, DHULGRCL, TSNP, PBN, SDSH, HULCL
8.46503e-24	Os01g0958500	PTHT, HULGRWD, DHULGRCL, PL, FLFLG, PBN
8.70057e-24	Os07g0134000	PTHT, DTHD, HULGRVOL, TSNP, EGNP, GNP
8.80103e-24	Os07g0613866	HULGRLGWDRO, TSNP, DTHD, PTHT, HULGRLG, HULGRWD
8.83853e-24	Os04g0127300	HULGRLGWDRO, PTHT, DHULPROTCN, AWNPLU, FLFWD, PN
8.84556e-24	Os10g0580600	CULMHAB, HULGRWD, PN, DTHD, FLFWD, PTHT, PBN
8.85267e-24	Os08g0203600	FLFWD, PL, FLFLG, DHULPROTCN, DHULGRCL, PN, DTHD
9.08843e-24	Os05g0168800	HULGRWD, PTHT, LFLPUBES, HULGRLGWDRO, FLFLG, PL, DHULGRCL
9.09587e-24	Os05g0561600	HULGRWD, FLFWD, PTHT, HULGRLGWDRO, PBN, FLFLG, PL, EGNP
9.15178e-24	Os07g0577300	HULGRWD, PTHT, PBN, DHULGRVOL
9.18589e-24	Os03g0109300	HULGRVOL, FLFWD, DHULGRLG, FLFLG, DHULGRCL, DHULPROTCN, GNP, CULMHAB
9.20261e-24	Os01g0908200	PTHT, FLFWD, PL, TSNP
9.30528e-24	Os07g0469200	CULMHAB, HULGRLGWDRO, PN, PTHT, DTHD
9.3374e-24	Os09g0284200	EGNP, PTHT, DHULGRWD, DHULGRCL, PL, FLFLG, PN
9.56759e-24	Os08g0376200	HULGRWD, HULCL, DHULGRCL, FLFWD, PL
9.59041e-24	Os01g0900800	PTHT, FLFWD, PBN, DHULGRVOL, PL, HHULGRWT
9.68017e-24	Os10g0331866	DHULGRWD, DHULPROTCN, AWNPLU, PN
9.74159e-24	Os06g0138700	DHULGRCL, PL, PBN, HHULGRWT, AMYCN, AWNPLU, ALKDIG, HULCL
9.80419e-24	Os02g0498633	HULGRLGWDRO, DTHD, PTHT, FLFWD, DHULGRCL, DHULGRLG, PBN, HULGRLG
9.95165e-24	Os11g0131900	HULGRLGWDRO, HULGRLG, HULGRWD, DHULGRLG, GNP
1.01746e-23	Os03g0112700	HULGRWD, FLFLG, PBN, DHULPROTCN, PTHT, AMYCN
1.03118e-23	Os08g0225400	HULGRLGWDRO, PTHT, FLFWD, DHULGRVOL, EGNP, HULCL, CULMHAB
1.03539e-23	Os07g0421300	PL, PBN, DHULGRWD, DHULGRCL, PTHT, FLFLG
1.1165e-23	Os01g0692300	HULGRWD, PTHT, LFLPUBES, AWNPLU, TSNP, PBN, HULGRVOL, HHULGRWT
1.14022e-23	Os01g0962700	HULGRWD, DHULPROTCN, PTHT, HULGRVOL, EGNP, LFLPUBES, AMYCN, HHULGRWT, AWNPLU
1.19262e-23	Os03g0577800	CULMHAB, EGNP, HULGRLG, DTHD, PL, FLFLG, FLFWD, PN
1.21492e-23	Os06g0224200	ALKDIG, AMYCN, PTHT, FLFWD, PL, HHULGRWT
1.24709e-23	Os04g0151700	EGNP, FLFLG, PN, FLFWD, DTHD, PTHT, HULGRLGWDRO, GNP, TSNP
1.24715e-23	Os01g0577600	DTHD, PTHT, FLFWD, HULGRLGWDRO, PN, HHULGRWT, GNP
1.25874e-23	Os12g0634700	HULGRWD, DTHD, AMYCN, FLFLG, PL, HULGRVOL, GNP, PN
1.33934e-23	Os03g0297300	DHULGRCL, DTHD, PN, FLFWD, HULCL, FLFLG, PL
1.37074e-23	Os11g0429200	HULGRWD, PTHT, PBN, LFLPUBES, HULGRVOL
1.37418e-23	Os01g0951400	PTHT, HULGRWD, HULGRLGWDRO, TSNP, HULCL
1.39474e-23	Os01g0601700	HULGRWD, DHULGRCL, AWNPLU, PN, FLFLG, PL
1.42904e-23	Os03g0640300	CULMHAB, PTHT, EGNP, DHULGRCL, DHULGRLG, FLFWD, DHULPROTCN, HHULGRWT
1.4698e-23	Os03g0591300	HULGRLGWDRO, PTHT, DTHD, FLFLG, PL, TSNP
1.4817e-23	Os11g0454800	HULGRVOL, HULGRWD, TSNP, DHULPROTCN, PL, PTHT
1.49614e-23	Os11g0256400	CULMHAB, DHULGRWD, PL, PN, LFLPUBES
1.53485e-23	Os06g0524400	PTHT, HULGRLGWDRO, FLFWD, FLFLG, PBN, PL, HULCL, ALKDIG, DHULGRVOL
1.57655e-23	Os01g0115700	HULGRLGWDRO, CULMHAB, PTHT, FLFWD, PN, DTHD
1.59807e-23	Os02g0617200	HULGRVOL, CULMHAB, FLFWD, HULGRLGWDRO, HULGRLG, EGNP, PL
1.61089e-23	Os01g0598400	HULGRWD, DTHD, AMYCN, LFLPUBES, HULGRVOL, AWNPLU, HHULGRWT, PL, EGNP
1.65142e-23	Os01g0711000	PTHT, PN, PL, HULGRLGWDRO, FLFLG
1.66196e-23	Os03g0719500	HULGRLGWDRO, FLFWD, PL, CULMHAB, EGNP, LFLPUBES, DHULGRLG, HULGRLG, HULGRWD
1.67124e-23	Os09g0456900	DHULGRWD, PL, TSNP, FLFLG, DHULGRLG, EGNP
1.70077e-23	Os09g0471300	DHULGRWD, PN, HULGRLG, CULMHAB
1.74333e-23	Os02g0825600	DHULGRCL, PTHT, PN, FLFLG, DHULGRWD, DHULPROTCN
1.81247e-23	Os06g0708500	HULGRVOL, DHULPROTCN, PL, DHULGRWD, AWNPLU
1.8373e-23	Os06g0116200	PTHT, PN, DHULGRCL, AWNPLU, TSNP, HULGRVOL
1.84799e-23	Os11g0209100	CULMHAB, PTHT, ALKDIG, HULGRLG, DTHD, FLFWD, PL
1.88975e-23	Os01g0810800	HULGRLGWDRO, DHULGRCL, HHULGRWT, PTHT, PL, PN
1.93415e-23	Os08g0282500	DHULGRVOL, DHULGRCL, FLFWD, PL, FLFLG, GNP
1.96762e-23	Os11g0569500	DHULGRCL, DHULGRWD, PTHT, DTHD, PBN, CULMHAB
1.9771e-23	Os05g0456100	DHULGRCL, FLFWD, PL, PN, HULCL
1.98899e-23	Os12g0288400	HULGRLGWDRO, PN, PTHT, DTHD, DHULPROTCN, DHULGRCL
2.01876e-23	Os08g0254600	HULGRLGWDRO, DHULGRCL, HHULGRWT, FLFWD, AMYCN, PL, FLFLG
2.02973e-23	Os06g0568600	DTHD, PL, HULGRLGWDRO, DHULPROTCN, FLFLG, HULCL, SDSH
2.0884e-23	Os06g0211200	PTHT, HULGRLGWDRO, ALKDIG, FLFWD, HULGRLG, DHULGRVOL, PN
2.12541e-23	Os05g0108800	EGNP, AMYCN, PTHT, CULMHAB, PBN, DHULGRWD, PN, FLFLG
2.16615e-23	Os11g0485900	DHULGRWD, DHULPROTCN, PL, AMYCN, TSNP, DTHD, CULMHAB
2.22049e-23	Os01g0936000	HULGRWD, PTHT, PBN, DTHD, DHULPROTCN, AWNPLU
2.23392e-23	Os02g0646500	HULGRVOL, HULGRWD, PTHT, PL, TSNP, DHULPROTCN, DTHD
2.27831e-23	Os10g0347000	DHULGRVOL, PTHT, HULGRLG, DHULPROTCN, GNP
2.40367e-23	Os08g0332800	DHULGRCL, HULGRVOL, PL, FLFLG, DTHD, PTHT
2.42165e-23	Os01g0975000	HULGRWD, PTHT, PN, FLFWD
2.45503e-23	Os08g0539300	HULGRWD, PTHT, PN, FLFLG, DTHD, PBN, TSNP
2.50136e-23	Os08g0254300	DHULGRWD, DHULGRCL, HULCL, PL, HULGRLGWDRO, FLFWD, CULMHAB
2.62834e-23	Os04g0431300	DHULGRCL, PN, FLFLG, PL, PTHT
2.65217e-23	Os06g0126000	FLFWD, PTHT, AMYCN, AWNPLU, FLFLG, DHULGRLG, TSNP, HHULGRWT
2.70253e-23	Os05g0506600	HULGRLGWDRO, GNP, FLFLG, EGNP, TSNP
2.7308e-23	Os04g0627000	DTHD, FLFWD, DHULGRCL, LFLPUBES, HHULGRWT, PBN, PL, DHULGRVOL
2.75725e-23	Os12g0590500	PBN, PTHT, EGNP, TSNP, GNP
2.78981e-23	Os06g0186700	AWNPLU, DHULGRVOL, DTHD, HULCL, HULGRLGWDRO, AMYCN, EGNP, DHULGRCL
2.83223e-23	Os02g0458900	FLFWD, HULGRVOL, HULGRLGWDRO, PTHT, GNP, DTHD, PL, HULCL
2.84255e-23	Os09g0257000	HULGRLGWDRO, PTHT, HULCL, PN, AMYCN, PL, FLFLG, EGNP
2.93177e-23	Os08g0539400	PTHT, HULGRWD, FLFWD, PN, DTHD, FLFLG, HULGRLGWDRO, HULCL
3.03543e-23	Os10g0378100	PTHT, FLFWD, HULGRLG, EGNP, FLFLG, PL, DHULGRCL, HULCL
3.06795e-23	Os08g0412500	FLFLG, FLFWD, PL, PTHT, DTHD, DHULGRVOL
3.0684e-23	Os11g0514000	DHULGRLG, DHULGRVOL, PTHT, DTHD, PN, HULGRLGWDRO, PL, HULCL, FLFLG
3.09846e-23	Os11g0420200	PTHT, FLFWD, DHULGRLG, DHULGRVOL, TSNP, DTHD, CULMHAB, AMYCN, LFLPUBES
3.14052e-23	Os04g0110300	HULGRLGWDRO, FLFWD, EGNP, PTHT, DHULGRVOL, HULGRLG, HULGRWD
3.23354e-23	Os05g0153200	PL, TSNP, LFLPUBES, DHULPROTCN, HULGRVOL, ALKDIG
3.27446e-23	Os11g0598800	DHULGRWD, LFLPUBES, CULMHAB, HULCL, PTHT, PBN, DTHD, HULGRLGWDRO, GNP
3.28007e-23	Os03g0293900	CULMHAB, AWNPLU, PTHT, EGNP, HULCL, PN
3.43215e-23	Os08g0320400	DHULGRCL, HHULGRWT, PTHT, GNP, HULCL, FLFLG, PL, ALKDIG
3.4442e-23	Os10g0101200	HULCL, DHULGRVOL, TSNP, PL, HULGRLGWDRO, AWNPLU, PBN
3.46074e-23	Os02g0142300	PTHT, HULGRLGWDRO, FLFWD, PBN, EGNP
3.49331e-23	Os01g0500500	DTHD, DHULPROTCN, DHULGRCL, FLFWD, PL, FLFLG
3.64975e-23	Os08g0441600	DHULGRVOL, PL, FLFLG, AMYCN, PBN, CULMHAB
3.73979e-23	Os11g0645200	HULGRWD, DTHD, HULGRLG, PN, AWNPLU, FLFWD, PL, DHULGRLG
3.74568e-23	Os03g0789466	FLFWD, FLFLG, PL, PTHT, CULMHAB, DTHD
3.84295e-23	Os12g0236100	HULGRLGWDRO, PTHT, TSNP, EGNP, CULMHAB, DHULGRVOL, HULCL
4.02922e-23	Os10g0364600	DHULGRLG, HULGRLGWDRO, PTHT, FLFWD, PL, ALKDIG, AMYCN
4.04789e-23	Os05g0108450	HULCL, AWNPLU, PTHT, AMYCN, PBN, CULMHAB, HHULGRWT
4.07631e-23	Os10g0198366	DHULGRWD, DHULPROTCN, DHULGRVOL, EGNP, GNP, FLFLG
4.12066e-23	Os11g0543500	PTHT, DHULGRVOL, DTHD, PBN, EGNP, CULMHAB
4.12469e-23	Os01g0717700	PTHT, HULGRLGWDRO, PN, LFLPUBES, PL, FLFLG, PBN, DHULGRLG, HULGRLG
4.19028e-23	Os03g0255500	DTHD, PBN, PL, HULGRVOL, FLFLG, SDSH, PN
4.20772e-23	Os06g0622500	DTHD, FLFWD, DHULPROTCN, HULGRVOL, PL, DHULGRLG
4.28191e-23	Os05g0158700	HULGRWD, PTHT, EGNP, DHULGRWD, HULGRLGWDRO, HULGRLG, DHULGRLG
4.40292e-23	Os04g0152000	DTHD, DHULGRWD, AWNPLU, TSNP, FLFLG, EGNP
4.41571e-23	Os06g0355500	PL, FLFWD, DHULGRCL, DHULGRLG, DTHD
4.41656e-23	Os10g0324600	DHULPROTCN, DHULGRVOL, DHULGRLG, AWNPLU, PL
4.503e-23	Os03g0237250	FLFWD, PTHT, HULCL, PBN, FLFLG, PN, DHULGRCL, HULGRWD, GNP
4.50676e-23	Os05g0502000	HULGRLGWDRO, DHULGRCL, PL, AWNPLU
4.72239e-23	Os08g0242700	HULGRLGWDRO, HULCL, PL, PBN, DHULGRCL, DHULPROTCN
4.85073e-23	Os01g0391100	DHULGRCL, CULMHAB, DHULGRLG, HULGRLG, PL, FLFLG, EGNP
5.02898e-23	Os01g0113300	HULGRLGWDRO, CULMHAB, HULCL, TSNP, PTHT, DHULGRCL
5.15981e-23	Os07g0418100	DHULGRLG, LFLPUBES, AWNPLU, HULGRLG, PL, TSNP
5.19331e-23	Os01g0693300	AWNPLU, FLFLG, DHULGRLG, LFLPUBES, PBN, PL, HULCL
5.20728e-23	Os06g0507400	PTHT, HULGRWD, FLFLG, FLFWD, PL, ALKDIG
5.2624e-23	Os03g0269900	HULGRWD, FLFLG, PN, PTHT, HULGRLG, HULGRLGWDRO, DHULGRLG
5.30835e-23	Os01g0191400	DHULGRLG, CULMHAB, PTHT, TSNP, HULGRLG
5.31422e-23	Os06g0569601	DTHD, PL, AWNPLU, DHULPROTCN, HULCL, DHULGRLG, AMYCN, FLFLG
5.39541e-23	Os04g0118400	FLFWD, DTHD, HULGRLGWDRO, DHULPROTCN, FLFLG, PL
5.41013e-23	Os10g0525200	PBN, PTHT, DHULPROTCN, FLFWD, DTHD, HULGRVOL, AWNPLU, HHULGRWT, HULGRLGWDRO
5.41416e-23	Os11g0448000	DHULGRCL, AWNPLU, HULGRVOL, DHULPROTCN, FLFLG, TSNP, HULGRWD, PL, PTHT
5.48962e-23	Os07g0596000	DTHD, PBN, FLFWD, PN, HULCL
5.53597e-23	Os12g0405100	PN, HULGRLGWDRO, PTHT, DTHD
5.65645e-23	Os12g0254700	TSNP, DTHD, PL, HHULGRWT, HULCL, FLFLG, AWNPLU
5.65974e-23	Os02g0137500	HULGRVOL, PL, FLFLG, HULCL, EGNP, DTHD
5.69226e-23	Os03g0313100	HULGRVOL, HULCL, CULMHAB, TSNP, DHULGRCL, DHULGRLG, PL
5.71175e-23	Os07g0580200	HULGRWD, PTHT, PBN, FLFLG
5.71754e-23	Os01g0812000	DHULGRCL, PTHT, PBN, PL, AWNPLU
5.76645e-23	Os01g0950833	PTHT, HHULGRWT, HULGRLGWDRO, PN, ALKDIG, DTHD
5.77464e-23	Os07g0298900	DHULGRCL, DHULPROTCN, PBN, HULGRLGWDRO, HULCL, DTHD, PTHT, FLFLG
5.79921e-23	Os10g0343100	DHULGRWD, PTHT, FLFWD, LFLPUBES, FLFLG, PL
5.81578e-23	Os07g0545500	DTHD, HULGRLGWDRO, DHULGRCL, PN, GNP, TSNP, EGNP
5.83796e-23	Os04g0486900	PN, HULGRLGWDRO, FLFWD, PTHT
5.97216e-23	Os07g0508200	PL, DHULGRWD, HULGRWD, PBN, AWNPLU, ALKDIG
6.09037e-23	Os01g0901700	FLFWD, PTHT, PBN, HULGRWD, DHULGRCL
6.09705e-23	Os12g0148400	DHULGRWD, PTHT, DHULPROTCN, ALKDIG, PBN, FLFLG, TSNP, SDSH
6.16654e-23	Os12g0481400	PTHT, DTHD, PN, HULGRLGWDRO, AMYCN, FLFWD
6.39365e-23	Os03g0643250	CULMHAB, HULGRLGWDRO, EGNP, PTHT, FLFWD, DTHD
6.57933e-23	Os03g0427300	DHULGRWD, LFLPUBES, CULMHAB, HULGRLG, DHULGRLG, EGNP, PTHT
6.60038e-23	Os06g0163000	PTHT, FLFWD, PN, DTHD, DHULGRWD, PBN, HULCL
6.64949e-23	Os03g0608600	PTHT, DTHD, HULGRLGWDRO, PN, FLFWD
6.72111e-23	Os10g0335200	DHULGRVOL, DHULGRLG, DHULPROTCN, EGNP, PL, GNP, PBN
6.80572e-23	Os06g0147800	PTHT, FLFWD, DHULGRCL, DHULGRWD, PL
6.9529e-23	Os10g0345900	PL, FLFLG, PTHT, HULGRLGWDRO
7.45342e-23	Os05g0186300	HULGRWD, PL, FLFWD, DHULGRLG, HULGRLGWDRO
7.54386e-23	Os06g0486400	DHULGRLG, DTHD, PL, FLFLG, HULCL, AWNPLU, FLFWD
7.63354e-23	Os05g0398450	PL, FLFWD, PTHT, FLFLG, PN, PBN
8.04163e-23	Os01g0738600	PTHT, PL, FLFWD, FLFLG, HULGRLGWDRO, DTHD, DHULPROTCN
8.18137e-23	Os07g0499900	CULMHAB, PTHT, DHULGRCL, HULGRLGWDRO, DTHD, PBN, PN, PL
8.24614e-23	Os01g0113800	HULGRLGWDRO, PTHT, DHULGRCL, DHULGRVOL, HHULGRWT, PN
8.25334e-23	Os11g0438500	CULMHAB, DHULPROTCN, HHULGRWT, TSNP, DTHD
8.45622e-23	Os03g0583900	HULCL, DTHD, HULGRLGWDRO, AWNPLU, PL, EGNP
8.5111e-23	Os05g0426000	HULGRLGWDRO, DHULGRCL, PTHT, HULGRLG, HULGRWD, GNP, PL
8.52241e-23	Os07g0675400	HULGRLGWDRO, FLFWD, HULGRLG, DHULGRLG, FLFLG, HULGRWD, DTHD, PBN
8.7746e-23	Os05g0110900	LFLPUBES, PTHT, PN, EGNP, HULGRLGWDRO, AMYCN
9.04696e-23	Os06g0168600	PTHT, EGNP, TSNP, DHULGRWD, DTHD, DHULGRCL
9.20595e-23	Os03g0294700	PL, FLFWD, DHULPROTCN, PN, HULCL, PTHT, DTHD
9.63046e-23	Os11g0686900	DHULGRWD, PTHT, PN, DTHD, AWNPLU, HULCL
9.65037e-23	Os08g0200600	FLFWD, PL, HULCL, PTHT, HULGRLGWDRO, DHULGRCL
9.8155e-23	Os03g0101100	DHULGRCL, DHULGRWD, PL, PBN, PN
1.03476e-22	Os11g0220500	DHULGRVOL, DTHD, PTHT, PBN, FLFLG, DHULGRLG, HHULGRWT
1.06073e-22	Os01g0773200	AWNPLU, FLFWD, SDSH, HULCL, HULGRLGWDRO, DHULGRVOL, PBN, PTHT
1.06485e-22	Os04g0153200	DTHD, AWNPLU, DHULGRCL, TSNP, FLFLG, HULCL, EGNP, GNP
1.07044e-22	Os01g0901000	FLFWD, HULGRWD, PTHT, PBN, CULMHAB
1.08125e-22	Os11g0682600	HULGRLGWDRO, DTHD, HULGRVOL, DHULGRCL, PL, TSNP, AMYCN, DHULGRVOL
1.09617e-22	Os10g0193500	HULGRLGWDRO, EGNP, DHULPROTCN, FLFWD, DHULGRVOL
1.12503e-22	Os01g0111600	CULMHAB, HULGRLGWDRO, PTHT, GNP, FLFLG, DHULGRCL
1.15457e-22	Os12g0420866	HULGRLGWDRO, CULMHAB, PL, PTHT, DHULPROTCN, DHULGRCL, FLFLG
1.17388e-22	Os04g0640500	FLFWD, HULCL, PBN, FLFLG, PL, ALKDIG, CULMHAB
1.17696e-22	Os06g0574500	HULGRWD, DHULPROTCN, CULMHAB, ALKDIG, AMYCN, TSNP, PL
1.19889e-22	Os01g0583100	DHULGRCL, DTHD, HULGRLGWDRO, PL, PTHT
1.20592e-22	Os06g0693100	EGNP, PTHT, DTHD, PL, DHULGRWD, PN
1.30558e-22	Os12g0586600	LFLPUBES, DTHD, HULGRLG, EGNP, AWNPLU, PBN
1.3415e-22	Os01g0168200	HULGRLGWDRO, CULMHAB, FLFWD, LFLPUBES, TSNP, AMYCN
1.34889e-22	Os11g0285000	DHULGRCL, PTHT, PN, EGNP, HULGRLGWDRO
1.39734e-22	Os07g0469100	CULMHAB, HULGRLGWDRO, FLFWD, DTHD, PTHT, PN, PBN
1.40317e-22	Os08g0250900	PL, FLFWD, FLFLG, DHULGRVOL, DHULGRCL, DHULPROTCN
1.46169e-22	Os01g0958900	HULGRWD, PTHT, PBN, GNP, HULGRLGWDRO, HULGRLG
1.57364e-22	Os09g0267800	HULGRLGWDRO, PTHT, DHULPROTCN, FLFWD, PL, EGNP, DHULGRVOL, TSNP, DTHD
1.57621e-22	Os07g0119300	HULGRWD, PTHT, PN, SDSH, PBN, EGNP, DHULGRCL
1.60178e-22	Os03g0193400	HULGRVOL, DHULPROTCN, PTHT, PL, FLFLG, PN, DHULGRVOL
1.6061e-22	Os07g0238700	DHULGRCL, DTHD, PBN, AWNPLU, PTHT
1.61129e-22	Os11g0555600	DHULGRWD, PTHT, PN, DHULGRCL, HULGRLGWDRO, ALKDIG
1.63114e-22	Os11g0676650	DHULGRWD, PL, EGNP, DHULGRVOL, PBN
1.64444e-22	Os06g0233400	ALKDIG, DHULGRVOL, PTHT, HULGRWD, FLFWD, CULMHAB, DTHD, PL
1.6627e-22	Os12g0540800	DHULGRLG, DHULPROTCN, DTHD, HULGRLGWDRO, PTHT, PBN, HULCL
1.70251e-22	Os11g0603200	HULGRLGWDRO, TSNP, PTHT, DHULPROTCN, AWNPLU
1.74333e-22	Os03g0653601	HULGRLGWDRO, PTHT, ALKDIG, FLFWD, PL, AMYCN, HHULGRWT
1.77761e-22	Os05g0235300	PBN, FLFWD, PL, PTHT, DHULGRLG, HULGRLG, EGNP, DHULGRCL, HULCL
1.79678e-22	Os10g0363500	HULGRLGWDRO, PTHT, FLFWD, DHULGRCL, CULMHAB, PL, DHULPROTCN
1.82013e-22	Os11g0306400	GNP, PTHT, DHULGRCL, EGNP, CULMHAB, DHULGRLG
1.82557e-22	Os12g0209800	DHULGRWD, PTHT, DHULGRCL, PN, EGNP, DHULPROTCN
1.83212e-22	Os01g0169900	HULGRLGWDRO, DTHD, AMYCN, PBN, CULMHAB, FLFWD, TSNP
1.90129e-22	Os11g0308432	HULGRWD, PTHT, GNP, HHULGRWT, LFLPUBES
1.91079e-22	Os05g0557600	HULGRWD, PTHT, DHULGRVOL, FLFLG, PBN, FLFWD
1.96255e-22	Os08g0244400	HULGRLGWDRO, PTHT, FLFWD, DHULGRCL, FLFLG, DHULPROTCN, PL
1.97422e-22	Os11g0126400	HULGRLGWDRO, PTHT, DHULGRCL, FLFWD, PL
1.98899e-22	Os08g0304900	DHULGRCL, PL, DHULGRVOL, DHULPROTCN
1.99517e-22	Os06g0166900	PTHT, DHULGRWD, GNP, DTHD
2.02246e-22	Os10g0156800	HULGRVOL, EGNP, FLFWD, FLFLG, HULGRLGWDRO, ALKDIG, AMYCN, HULGRWD
2.02814e-22	Os05g0502200	HULGRLGWDRO, DHULGRCL, PL, CULMHAB
2.04831e-22	Os01g0144200	HULGRLGWDRO, DTHD, PTHT, DHULGRCL, DHULPROTCN, PL
2.05e-22	Os01g0583900	DTHD, DHULGRCL, DHULGRWD, PL, GNP, PN
2.05128e-22	Os06g0169900	AMYCN, FLFWD, PL, EGNP, DHULGRLG, AWNPLU, CULMHAB, HULCL
2.10748e-22	Os03g0680800	HULGRLGWDRO, PTHT, FLFLG, HHULGRWT, GNP, PN, AWNPLU
2.13011e-22	Os09g0266000	FLFWD, PL, DHULPROTCN, HULCL, DTHD, PTHT, HULGRWD
2.23496e-22	Os01g0108700	PTHT, HULGRLGWDRO, DHULGRCL, PN, FLFLG, PL, HULCL
2.28397e-22	Os10g0365800	HULGRVOL, PL, TSNP, HULGRLGWDRO, SDSH
2.43307e-22	Os01g0694000	FLFLG, LFLPUBES, DHULGRLG, PL, PBN, PN, DTHD, GNP, HULCL
2.44092e-22	Os12g0430750	HULGRWD, PTHT, HULGRLGWDRO, AWNPLU, FLFLG, GNP
2.44933e-22	Os03g0215400	HULGRLGWDRO, PTHT, PN, FLFLG, PL, CULMHAB
2.47138e-22	Os03g0598800	CULMHAB, DTHD, HULGRLG, TSNP, GNP, HULGRWD
2.47186e-22	Os12g0425500	HULGRLGWDRO, PN, PTHT, DTHD, AWNPLU, GNP
2.48609e-22	Os02g0280400	HULGRVOL, DHULGRCL, CULMHAB, HULGRWD, PL, PBN, FLFWD
2.49842e-22	Os01g0390300	PL, DHULGRCL, FLFLG, CULMHAB, DHULGRLG, DTHD
2.50275e-22	Os02g0812500	PTHT, HULGRVOL, FLFWD, DHULGRCL, CULMHAB, PL
2.5065e-22	Os01g0125900	DHULGRLG, TSNP, PTHT, DTHD, FLFLG, LFLPUBES
2.56525e-22	Os03g0227700	PTHT, FLFWD, EGNP, HULGRLGWDRO, HULCL, PL, DHULPROTCN
2.58038e-22	Os10g0341750	FLFWD, EGNP, DHULGRVOL, DHULGRCL, HULGRLG
2.5904e-22	Os11g0609600	HULGRWD, PTHT, HULGRLGWDRO, PN, DTHD, HHULGRWT
2.59698e-22	Os07g0575100	HULGRWD, PTHT, EGNP, PBN
2.6268e-22	Os03g0255400	DHULGRVOL, DTHD, PBN, GNP, HHULGRWT, PN
2.6852e-22	Os07g0408500	DHULPROTCN, FLFLG, PTHT, DHULGRLG, FLFWD, DHULGRCL, EGNP, AWNPLU
2.72676e-22	Os07g0136400	PTHT, TSNP, PN
2.74602e-22	Os12g0285500	PN, DHULGRWD, DHULGRCL, PTHT
2.75176e-22	Os03g0686300	AWNPLU, HHULGRWT, DHULGRLG, PN, HULCL, DHULPROTCN, PTHT
2.85115e-22	Os03g0313300	DHULGRCL, HULGRVOL, CULMHAB, PBN, PL, DHULGRLG, HULCL, PTHT, DTHD
2.86109e-22	Os07g0573300	HULGRWD, PTHT, PBN, DHULGRVOL
2.93894e-22	Os06g0217300	HULGRLGWDRO, PTHT, EGNP, AMYCN, TSNP, HULGRVOL, DTHD
2.95414e-22	Os02g0506500	HULGRWD, PTHT, DHULGRCL, PBN, PL, FLFWD, EGNP, FLFLG
2.96837e-22	Os02g0770000	PTHT, FLFWD, HULGRVOL, DHULGRCL, PL, FLFLG
3.03177e-22	Os08g0104700	HULGRLGWDRO, DHULGRCL, PTHT, PN, FLFLG, HHULGRWT
3.045e-22	Os02g0597300	HULGRLGWDRO, EGNP, AMYCN, DHULPROTCN, PL, DHULGRCL
3.06202e-22	Os02g0221400	DHULGRVOL, DHULGRLG, AWNPLU, DHULPROTCN, FLFWD, PL, EGNP, CULMHAB
3.07367e-22	Os12g0408000	HULGRLGWDRO, PN, PTHT, DHULPROTCN
3.08144e-22	Os11g0512100	DHULGRWD, PTHT, DHULGRCL, HULGRLGWDRO, HULCL, DHULGRVOL, PN
3.12806e-22	Os01g0149350	DTHD, FLFLG, HULGRLGWDRO, AMYCN, CULMHAB, PTHT, PL
3.14144e-22	Os11g0477400	DHULGRVOL, DHULGRLG, FLFWD, DHULGRCL, DTHD, DHULPROTCN, PL
3.17616e-22	Os06g0246200	TSNP, PTHT, PL, ALKDIG, FLFLG, DHULPROTCN, HULGRVOL, CULMHAB
3.2388e-22	Os05g0461900	DHULGRCL, PN, PL, HULCL, FLFLG
3.27509e-22	Os09g0508000	DTHD, HULGRLG, AWNPLU, PN, PTHT
3.30426e-22	Os03g0259300	DTHD, FLFWD, PTHT, DHULGRLG, PL
3.47197e-22	Os05g0349800	EGNP, ALKDIG, FLFLG, PL, HULGRLG, DHULGRLG, SDSH, HULGRLGWDRO, HULGRWD
3.51146e-22	Os05g0543200	HULGRWD, PTHT, DHULGRCL, PBN, FLFLG
3.62454e-22	Os03g0293850	PL, FLFWD, DHULPROTCN, HULCL, EGNP, HULGRWD, PTHT
3.65033e-22	Os08g0375700	HULCL, HULGRLGWDRO, FLFWD, CULMHAB, EGNP, DHULGRCL
3.65849e-22	Os11g0161700	CULMHAB, PN, DHULGRLG, EGNP, DHULPROTCN, SDSH
3.6684e-22	Os03g0391700	DHULGRVOL, PTHT, AMYCN, PL, DHULGRLG, HULGRLG
3.72233e-22	Os11g0450400	HULGRVOL, DHULPROTCN, TSNP, HULGRWD, PTHT, PL, AWNPLU
3.78641e-22	Os03g0281800	HULGRWD, DTHD, LFLPUBES, PN, PTHT, PL
3.86056e-22	Os08g0195800	HULGRWD, PN, FLFWD, ALKDIG, PL, FLFLG
4.03977e-22	Os12g0265201	DHULGRWD, PN, FLFWD, EGNP
4.05799e-22	Os10g0158625	HULGRVOL, AMYCN, DHULGRWD, TSNP, ALKDIG, DHULPROTCN, FLFLG
4.09351e-22	Os08g0258200	DHULGRWD, HULCL, FLFWD, PL, AMYCN, FLFLG
4.16422e-22	Os08g0549200	HULGRWD, DHULGRCL, PTHT, FLFWD, PN
4.24941e-22	Os10g0204300	DHULPROTCN, AWNPLU, EGNP, HULGRLGWDRO
4.29839e-22	Os03g0307800	PN, CULMHAB, HULGRLG, DHULGRCL, DTHD
4.39566e-22	Os07g0616500	DHULGRCL, HULGRLGWDRO, FLFWD, PL, DTHD, HULGRLG, HULGRWD
4.47004e-22	Os08g0193100	HULGRLGWDRO, PTHT, FLFWD, ALKDIG, HULCL, LFLPUBES, PN, DHULGRCL
4.53974e-22	Os12g0454800	HULGRLGWDRO, CULMHAB, TSNP, DHULGRCL, PL, PTHT, DHULGRLG, HULGRWD, HULGRLG
4.56246e-22	Os11g0645800	HULGRLGWDRO, DTHD, LFLPUBES, FLFWD, PL, DHULGRWD, AWNPLU
4.56677e-22	Os01g0167600	FLFWD, DHULGRLG, LFLPUBES, PL, PBN, AWNPLU, HULCL
4.69635e-22	Os02g0527300	HULGRVOL, HULGRWD, PL, EGNP, DTHD, GNP, PTHT
4.75867e-22	Os07g0282300	DHULPROTCN, DTHD, EGNP, HULGRLG, PL, FLFWD
4.77339e-22	Os09g0408900	DHULGRLG, DHULGRVOL, PTHT, PL, DTHD, PN
4.7968e-22	Os10g0358100	PTHT, HULCL, DHULPROTCN, DHULGRVOL, AMYCN, PBN, PL, SDSH
4.80136e-22	Os04g0165600	HULGRLGWDRO, FLFLG, EGNP, PL, DTHD, DHULGRWD
4.99644e-22	Os01g0162200	DHULGRLG, FLFWD, PL, DTHD, HULGRLG
5.1192e-22	Os01g0585700	PTHT, HULGRLGWDRO, FLFWD, PL, DHULGRCL, FLFLG, DHULGRVOL
5.19421e-22	Os07g0601900	DTHD, HULGRLGWDRO, AWNPLU, PTHT, PN, FLFLG, DHULGRVOL
5.21361e-22	Os07g0287100	DHULGRLG, AWNPLU, PBN, DHULGRCL, HULGRLG, DHULPROTCN, FLFLG, PN
5.2259e-22	Os01g0603700	DHULGRWD, FLFLG, PTHT, PL, HULGRLGWDRO, TSNP, PBN, DHULGRCL
5.2872e-22	Os01g0973600	HULGRWD, PTHT, HULGRLGWDRO, DTHD, PN
5.34029e-22	Os10g0195000	HULGRLGWDRO, DHULGRVOL, EGNP, FLFWD, FLFLG, PTHT
5.39924e-22	Os07g0542400	DTHD, HULGRLGWDRO, GNP, DHULGRLG
5.48193e-22	Os10g0536400	FLFWD, DHULGRVOL, AWNPLU, PL, DHULPROTCN, HULGRLGWDRO
5.58757e-22	Os07g0127900	FLFWD, PTHT, GNP, PL, FLFLG
5.80691e-22	Os08g0274700	DHULGRCL, GNP, TSNP, EGNP, HULGRWD, CULMHAB, PL
5.85984e-22	Os01g0964800	HULGRWD, PTHT, PN, PBN, GNP
5.89556e-22	Os07g0659500	HULGRLGWDRO, AWNPLU, FLFWD, PL, FLFLG, PBN
6.11125e-22	Os02g0113200	DHULGRLG, DHULGRCL, HULGRLGWDRO, HULGRLG, DHULPROTCN, PBN, PL, TSNP, HULGRWD, HHULGRWT
6.15012e-22	Os01g0908700	PTHT, FLFWD, FLFLG, PL, LFLPUBES
6.22909e-22	Os07g0649200	PTHT, HULGRLGWDRO, AWNPLU, FLFLG, HULCL, FLFWD, PL
6.27257e-22	Os02g0313700	PL, FLFWD, DHULGRLG, PBN, HULGRLG, LFLPUBES, DHULGRVOL, AWNPLU
6.29398e-22	Os10g0516800	DHULPROTCN, FLFWD, DHULGRVOL, DHULGRCL, PTHT, PBN, HHULGRWT, PL
6.34919e-22	Os03g0243800	PTHT, FLFWD, PL, EGNP, PBN
6.37816e-22	Os01g0149700	DTHD, HULGRLGWDRO, PN, EGNP, PTHT, FLFWD
6.38116e-22	Os10g0370500	HULGRVOL, HULGRWD, SDSH, AMYCN, PL, TSNP, DHULPROTCN
6.40753e-22	Os06g0160800	PTHT, PN, DHULGRCL, FLFWD
6.44886e-22	Os07g0692500	PTHT, HULGRLGWDRO, PBN, TSNP, LFLPUBES, AMYCN, SDSH, PN
6.6408e-22	Os07g0637700	HULGRLGWDRO, DTHD, PTHT, PN
6.71441e-22	Os06g0730300	DHULGRVOL, DHULPROTCN, HULCL, PL, DTHD, FLFLG
6.74226e-22	Os06g0675900	FLFWD, PL, GNP, DHULGRCL, PN, FLFLG, PTHT
6.78729e-22	Os04g0131850	PTHT, FLFWD, DHULGRWD, AWNPLU, PBN, HULCL, FLFLG, PL, PN
6.82446e-22	Os07g0588800	CULMHAB, FLFLG, FLFWD, PN, HULGRLGWDRO, DTHD
6.83229e-22	Os01g0151500	DHULGRLG, DTHD, PN, PTHT, FLFLG
6.93254e-22	Os04g0576800	ALKDIG, HULGRLGWDRO, FLFWD, HULGRLG, PTHT, EGNP, FLFLG, PN
6.93482e-22	Os03g0295800	DHULGRCL, FLFWD, DTHD, HULCL, PL, FLFLG, HULGRLG, DHULGRLG
6.93969e-22	Os04g0101300	FLFWD, DHULPROTCN, DHULGRLG, PTHT, AWNPLU, FLFLG, DTHD, PL
6.95113e-22	Os03g0429800	EGNP, DHULGRVOL, LFLPUBES, FLFLG, PTHT, DTHD, HULGRLGWDRO
7.14909e-22	Os01g0878300	PTHT, PL, FLFWD, FLFLG, HULGRWD
7.21479e-22	Os02g0822900	HULGRVOL, DHULGRCL, FLFWD, PL, FLFLG, ALKDIG
7.22011e-22	Os12g0481200	PTHT, HULGRLGWDRO, DTHD, PL, PBN, AMYCN
7.25731e-22	Os06g0724600	DHULGRWD, PBN, PL, FLFLG, LFLPUBES, ALKDIG, FLFWD
7.30417e-22	Os01g0193900	DHULGRLG, CULMHAB, DHULPROTCN, EGNP, DHULGRCL
7.31777e-22	Os08g0190800	LFLPUBES, HULGRLGWDRO, PTHT, FLFWD, DTHD, PBN, EGNP, PN
7.40763e-22	Os06g0657500	HULGRWD, PTHT, DHULGRCL, PN
7.59447e-22	Os06g0235300	PTHT, HULGRLGWDRO, FLFLG, PN, PL, ALKDIG
7.62939e-22	Os11g0649000	HULGRLGWDRO, PN, PL, DTHD, AWNPLU, DHULGRVOL, HULGRLG
7.63625e-22	Os03g0598700	DHULGRLG, FLFWD, PTHT, HULGRLGWDRO, FLFLG, TSNP, PL
7.84198e-22	Os06g0727800	DHULGRVOL, DHULPROTCN, DHULGRLG, PL, PBN
7.88264e-22	Os11g0581700	DHULGRWD, CULMHAB, PBN, GNP, DTHD
8.1697e-22	Os02g0150200	PTHT, DHULGRVOL, FLFWD, PL, DHULPROTCN
8.22643e-22	Os07g0691700	PTHT, LFLPUBES, DHULGRLG, PBN, AMYCN, HULGRLG, TSNP
8.52772e-22	Os04g0615850	FLFWD, CULMHAB, DTHD, DHULGRVOL, EGNP
8.57825e-22	Os03g0122600	PBN, DTHD, DHULGRWD, PTHT, FLFLG, PL, FLFWD, PN
8.59907e-22	Os06g0570400	PTHT, DHULGRWD, PL, HULGRLG, ALKDIG, DHULPROTCN, DTHD, SDSH
8.61675e-22	Os07g0196100	DTHD, PN, HULGRLGWDRO, PL, DHULPROTCN
8.91276e-22	Os10g0117000	HULGRLG, DHULPROTCN, HULGRLGWDRO, PTHT, DTHD, DHULGRVOL, PBN, AWNPLU
9.05926e-22	Os12g0128800	DHULGRVOL, PTHT, DTHD, GNP, PN
9.07146e-22	Os02g0517750	HULGRVOL, AMYCN, HULGRWD, PL, TSNP, CULMHAB, DHULPROTCN
9.08916e-22	Os03g0643800	CULMHAB, HULGRLGWDRO, EGNP, PTHT, DTHD
9.32774e-22	Os01g0144300	HULGRLGWDRO, DHULPROTCN, DTHD, PTHT, PL, AMYCN, EGNP, HULCL
9.5244e-22	Os09g0327400	DHULGRCL, PTHT, HULGRLGWDRO, DHULPROTCN, HULCL, EGNP
9.52823e-22	Os05g0456925	DHULGRCL, PN, PL, HULCL, FLFLG
9.62246e-22	Os01g0772700	DHULGRCL, HULGRLGWDRO, PTHT, PN, DHULGRVOL, AWNPLU, SDSH
9.82249e-22	Os03g0118100	PTHT, HULGRLGWDRO, FLFLG, PBN, TSNP, CULMHAB, DHULGRWD
9.90173e-22	Os12g0293100	HULGRWD, PTHT, DHULGRCL, TSNP
9.93068e-22	Os11g0227100	DHULGRWD, LFLPUBES, PTHT, AMYCN, TSNP, PBN, HULGRLGWDRO, PL
9.95996e-22	Os03g0710800	TSNP, DHULGRCL, PTHT, HULGRLG, DHULGRVOL, AWNPLU, PL
9.98173e-22	Os04g0626500	DTHD, DHULGRWD, FLFWD, PL, FLFLG, PTHT, GNP
1.0064e-21	Os12g0500700	FLFWD, AMYCN, PL, EGNP, HULGRVOL, PTHT, FLFLG
1.02656e-21	Os11g0451051	DHULGRVOL, CULMHAB, DTHD, GNP, DHULGRWD
1.02828e-21	Os07g0646400	FLFWD, PTHT, DTHD, HULGRLGWDRO, FLFLG, PL, PBN
1.04611e-21	Os05g0455900	DHULGRCL, FLFWD, PL, HULCL
1.0581e-21	Os04g0412300	HULGRVOL, EGNP, PTHT, HULGRLGWDRO, FLFWD, HULGRWD, DHULGRVOL
1.09182e-21	Os01g0711900	PTHT, PN, PL, FLFLG
1.11192e-21	Os11g0432600	PN, HULGRWD, DHULGRCL, PTHT, PL
1.12697e-21	Os12g0568350	HULGRWD, PTHT, EGNP, PN, FLFWD
1.13305e-21	Os03g0603200	CULMHAB, PTHT, HULGRLGWDRO, FLFWD, DTHD, DHULGRCL, FLFLG, LFLPUBES, PN
1.18168e-21	Os01g0894500	HULGRWD, PTHT, DHULGRCL, FLFLG, PBN, SDSH, LFLPUBES
1.182e-21	Os07g0695800	LFLPUBES, PTHT, HULGRLGWDRO, PBN, AMYCN, TSNP, SDSH
1.20089e-21	Os05g0105300	LFLPUBES, DHULGRWD, DTHD, PBN, PTHT
1.23086e-21	Os11g0680200	DHULGRWD, HULCL, PL, AWNPLU, DHULGRCL, FLFLG
1.24522e-21	Os01g0605700	HULGRWD, PTHT, LFLPUBES, PN
1.26375e-21	Os07g0474700	CULMHAB, DHULGRLG, FLFWD, AWNPLU, PTHT, PL, SDSH
1.26728e-21	Os12g0211500	HULGRLGWDRO, EGNP, PTHT, CULMHAB, DHULGRCL
1.27832e-21	Os06g0656300	FLFWD, PTHT, DHULGRCL, PL, HULGRWD, PN
1.30004e-21	Os09g0388000	HULGRLGWDRO, DHULGRCL, FLFWD, HULGRWD, PN, HULGRVOL
1.30635e-21	Os06g0704800	PL, HULGRVOL, PTHT, DHULGRWD, PBN, FLFWD, GNP, HULGRLGWDRO
1.31442e-21	Os10g0390900	PTHT, CULMHAB, FLFWD, HULGRLGWDRO, EGNP
1.33348e-21	Os02g0142250	PTHT, HULGRLGWDRO, FLFLG, PBN, PL
1.34398e-21	Os04g0370600	AWNPLU, CULMHAB, HULGRLG, DHULGRVOL, PBN, PTHT
1.35807e-21	Os12g0256000	DTHD, HULGRLGWDRO, PL, DHULGRCL, GNP, FLFLG
1.39454e-21	Os12g0169100	PBN, LFLPUBES, DHULPROTCN, AWNPLU, PTHT
1.40188e-21	Os01g0967100	HULGRWD, PTHT, DHULGRCL, PL
1.41819e-21	Os01g0185500	HULGRLGWDRO, TSNP, CULMHAB, HULGRLG, PN, AMYCN, PTHT
1.42309e-21	Os06g0247500	PTHT, ALKDIG, DHULGRVOL, FLFLG, TSNP, HULGRWD
1.42501e-21	Os12g0443800	HULGRLGWDRO, DTHD, PN, PL, DHULGRCL
1.46066e-21	Os06g0534200	PTHT, DHULGRWD, PL, TSNP, DHULGRCL
1.46839e-21	Os02g0301800	HULGRVOL, DHULPROTCN, AWNPLU, GNP, PL, HULGRLG, DHULGRLG
1.52996e-21	Os05g0324300	DHULGRWD, FLFWD, PL, HULGRLG, DHULGRLG
1.5364e-21	Os02g0530100	DTHD, DHULGRVOL, PTHT, HULGRLGWDRO, DHULPROTCN, DHULGRCL, FLFWD, PBN
1.55288e-21	Os02g0570700	PTHT, DHULPROTCN, HULGRWD, PBN
1.56595e-21	Os02g0517300	PL, CULMHAB, FLFWD, DHULGRLG, FLFLG, DHULPROTCN, SDSH
1.60837e-21	Os06g0218500	PTHT, HULGRLGWDRO, LFLPUBES, AMYCN, GNP, CULMHAB
1.62336e-21	Os03g0237900	FLFWD, PTHT, PN, PL, HHULGRWT, FLFLG
1.63715e-21	Os07g0528200	HULGRVOL, FLFWD, DHULPROTCN, PL, PBN
1.652e-21	Os01g0163000	DHULGRLG, FLFWD, DTHD, HHULGRWT, DHULGRVOL, PL, LFLPUBES
1.65877e-21	Os03g0241100	DHULGRCL, FLFWD, PL, DHULGRLG, HULCL, TSNP
1.677e-21	Os07g0265600	CULMHAB, DHULGRCL, PTHT, EGNP, DHULPROTCN, PN
1.68307e-21	Os09g0272500	PL, FLFWD, HULGRLGWDRO, PTHT, FLFLG, DHULGRCL
1.69291e-21	Os05g0135100	HULGRLGWDRO, PTHT, DHULPROTCN, DHULGRCL, PL, PN, FLFLG
1.69556e-21	Os01g0959000	HULGRWD, PTHT, PL, PBN, GNP
1.70185e-21	Os06g0163500	PTHT, FLFWD, PN, DHULGRCL, DHULGRWD
1.70529e-21	Os02g0599700	AMYCN, TSNP, HULGRLGWDRO, LFLPUBES, ALKDIG
1.73182e-21	Os03g0710500	HULGRLGWDRO, TSNP, PTHT, DHULGRCL, CULMHAB
1.74964e-21	Os03g0692100	CULMHAB, PTHT, PN, EGNP, HULGRLG, FLFWD, FLFLG
1.75419e-21	Os03g0308800	DHULGRCL, HULGRLG, DTHD, PN, PTHT, HULCL
1.76836e-21	Os10g0339600	HULGRLGWDRO, EGNP, PN, FLFLG, FLFWD
1.77551e-21	Os01g0196600	EGNP, PTHT, PN, LFLPUBES, HULGRWD, ALKDIG
1.77679e-21	Os11g0234100	DHULGRWD, DHULGRCL, PTHT, PBN, AWNPLU
1.83611e-21	Os04g0619300	DTHD, DHULGRCL, PN, PTHT, HULGRLG, FLFLG
1.86195e-21	Os08g0245400	HULGRLGWDRO, PTHT, FLFLG, PL, PBN, PN, HHULGRWT
1.86834e-21	Os06g0470500	HULGRLGWDRO, PL, DHULGRLG, LFLPUBES, DTHD, FLFWD, FLFLG
1.90829e-21	Os03g0727000	HULGRLGWDRO, CULMHAB, PN, PTHT, DTHD, PL
1.90961e-21	Os07g0530400	PL, TSNP, HULGRWD, DHULPROTCN, PTHT
1.91523e-21	Os01g0110700	CULMHAB, PL, HULGRLGWDRO, DTHD, PTHT, PN
1.96372e-21	Os08g0200500	FLFWD, PTHT, DTHD, PL, PBN, HULCL, HULGRVOL
1.96388e-21	Os03g0683700	PTHT, DHULPROTCN, EGNP, DHULGRLG, HHULGRWT, HULGRVOL, AWNPLU, DHULGRVOL
1.96881e-21	Os06g0704000	PL, PBN, DHULPROTCN, HULGRVOL, PTHT, FLFLG, ALKDIG
2.06702e-21	Os03g0119500	DHULGRWD, PTHT, FLFLG, DHULPROTCN, PBN, GNP, CULMHAB, PL
2.08773e-21	Os01g0550100	HULGRWD, PTHT, PBN, DTHD, FLFLG, SDSH, PN
2.1782e-21	Os01g0221300	PTHT, LFLPUBES, EGNP, HULGRWD, PBN, DTHD, AWNPLU, FLFLG
2.18783e-21	Os08g0157500	HULGRLGWDRO, PTHT, HULGRVOL, FLFLG, CULMHAB, PL
2.19152e-21	Os04g0484800	PN, HULGRLGWDRO, PTHT, FLFWD
2.19771e-21	Os07g0562900	HULGRWD, PTHT, FLFLG, PBN, DHULGRWD
2.22791e-21	Os01g0690800	HULGRWD, PTHT, LFLPUBES, AWNPLU, FLFLG, AMYCN, TSNP, PBN
2.27157e-21	Os07g0117350	FLFWD, PTHT, HULGRLGWDRO, FLFLG, PL, PN, HULGRLG
2.29081e-21	Os05g0549700	HULGRWD, PTHT, PBN, FLFLG, FLFWD
2.29967e-21	Os11g0670100	HULGRWD, PTHT, PBN, DHULPROTCN, AMYCN, FLFWD, EGNP, PL, PN
2.32526e-21	Os06g0189600	DHULGRCL, EGNP, AMYCN, DHULGRWD, PL, HULGRLG, FLFWD, ALKDIG
2.33878e-21	Os11g0645600	FLFWD, DTHD, HULGRLGWDRO, AWNPLU, DHULGRVOL, PL
2.34608e-21	Os10g0181200	DHULGRVOL, DHULGRCL, PN, HHULGRWT, EGNP, HULGRLG, AWNPLU, PTHT
2.41804e-21	Os04g0176200	HULGRLGWDRO, PTHT, EGNP, FLFWD, FLFLG, HULCL
2.51735e-21	Os05g0109600	FLFWD, PTHT, DHULGRWD, PBN, DHULPROTCN, DHULGRCL
2.52943e-21	Os08g0244750	HULGRLGWDRO, DHULGRCL, PTHT, EGNP, FLFWD, DHULGRWD
2.58249e-21	Os12g0509100	HULGRLGWDRO, FLFWD, CULMHAB, PTHT, PL, FLFLG
2.59597e-21	Os10g0378300	PTHT, FLFLG, PL, HULGRVOL, HULCL, DTHD, FLFWD
2.60263e-21	Os01g0898500	HULGRWD, FLFWD, PTHT, PBN, SDSH
2.60355e-21	Os05g0107700	HULGRWD, CULMHAB, PTHT, DHULGRCL, PN, PBN, LFLPUBES
2.6204e-21	Os03g0597400	DTHD, HULGRLGWDRO, PN, PTHT, FLFLG
2.62052e-21	Os07g0141900	DHULGRLG, PTHT, HULGRLG, PL, PBN, DHULGRVOL, HULGRVOL
2.63747e-21	Os11g0226800	HULGRWD, HULGRLGWDRO, LFLPUBES, FLFLG, PBN, DHULGRWD
2.6548e-21	Os09g0299000	HULGRLGWDRO, FLFWD, PTHT, DTHD, DHULGRCL, PN
2.65924e-21	Os08g0248700	HULGRLGWDRO, PL, DHULGRCL, PBN, HHULGRWT, DHULGRVOL, FLFLG
2.66293e-21	Os10g0400250	DHULGRVOL, PL, TSNP, PBN, HHULGRWT, AMYCN, FLFWD
2.66873e-21	Os12g0432301	DHULGRLG, TSNP, EGNP, GNP, PTHT, DTHD, PBN
2.67628e-21	Os06g0162700	PTHT, FLFWD, DTHD, PN
2.75616e-21	Os12g0584200	HULGRWD, FLFLG, PBN, PL, HULCL
2.76619e-21	Os06g0314600	FLFWD, PTHT, DTHD, HULGRWD, PN
2.78551e-21	Os08g0542300	HULGRLGWDRO, FLFWD, PTHT, FLFLG, PN, DHULGRCL, DTHD
2.78578e-21	Os07g0637300	HULGRLGWDRO, DTHD, PTHT, PL, PN
2.8171e-21	Os07g0530600	HULGRVOL, FLFWD, DHULPROTCN, GNP, PTHT, PN
2.83015e-21	Os05g0114100	HULGRLGWDRO, PBN, PL, DHULGRWD, AWNPLU, HULGRWD, DTHD
2.85917e-21	Os03g0712200	HULGRLGWDRO, FLFWD, PTHT, PL, CULMHAB
2.85937e-21	Os03g0186500	PTHT, DHULGRLG, DHULPROTCN, EGNP, DHULGRVOL
2.90335e-21	Os11g0484500	DHULGRVOL, DTHD, HULGRLGWDRO, TSNP, DHULPROTCN, PL, PTHT, AMYCN
2.92067e-21	Os06g0672700	DHULGRCL, PN, DHULGRWD, PL, FLFWD
2.95522e-21	Os10g0351600	PL, DHULGRVOL, PTHT, HULGRLGWDRO, FLFLG, HULCL
2.96681e-21	Os10g0326900	DHULGRVOL, DHULPROTCN, DHULGRLG, EGNP
2.98775e-21	Os03g0181400	HULGRLG, HULCL, CULMHAB, DTHD, PTHT, PL
3.02852e-21	Os08g0226232	HULGRLGWDRO, PTHT, DHULGRCL, CULMHAB, FLFLG, PL, FLFWD, ALKDIG
3.08598e-21	Os07g0501900	PL, TSNP, HULGRLG, DTHD, HULCL, AWNPLU
3.18445e-21	Os01g0951200	PTHT, HULGRVOL, PN, DTHD
3.19131e-21	Os01g0116000	HULGRLGWDRO, CULMHAB, PTHT, AMYCN, HHULGRWT, EGNP, PL
3.23276e-21	Os05g0277350	DHULGRVOL, FLFWD, PTHT, ALKDIG, PN, EGNP
3.25831e-21	Os06g0216966	PTHT, HULGRLGWDRO, AMYCN, TSNP, HULGRLG, LFLPUBES
3.26169e-21	Os08g0232100	HULGRLGWDRO, PTHT, DHULGRCL, FLFWD, AWNPLU, PBN
3.27223e-21	Os10g0182000	HULGRVOL, TSNP, HULGRLGWDRO, PBN, AWNPLU, HULGRWD, HHULGRWT
3.29187e-21	Os11g0208900	HULGRLGWDRO, PTHT, EGNP, ALKDIG, DHULGRWD, GNP, DHULGRCL, AMYCN
3.37513e-21	Os10g0406200	DHULGRWD, DTHD, PN, PTHT, HULGRLGWDRO
3.47612e-21	Os09g0498500	DTHD, AWNPLU, DHULGRLG, PTHT, PN, GNP
3.505e-21	Os05g0178400	DHULPROTCN, AWNPLU, AMYCN, FLFWD, PL, HULCL, EGNP
3.53497e-21	Os08g0535200	FLFWD, LFLPUBES, PL, DHULGRWD, FLFLG, PTHT
3.60819e-21	Os08g0208400	FLFWD, DHULGRVOL, PL, CULMHAB, DHULGRCL, DTHD, PTHT
3.66607e-21	Os01g0720300	PTHT, DHULPROTCN, PN, AWNPLU, DHULGRLG, HULGRLG
3.67832e-21	Os08g0540100	HULGRVOL, DHULGRCL, HULGRLG, DHULGRLG, PN, PTHT, TSNP, PBN
3.72556e-21	Os07g0577900	DHULGRWD, PTHT, PBN, DTHD
3.75231e-21	Os04g0474800	DTHD, HULGRWD, AWNPLU, HULGRLG, DHULGRLG, TSNP, DHULGRCL, CULMHAB
3.75942e-21	Os02g0630650	HULGRVOL, HULCL, DHULGRLG, PN
3.82171e-21	Os02g0576700	DHULGRWD, PTHT, AMYCN, PL
3.87596e-21	Os10g0343000	DHULGRWD, PTHT, PN, HULGRLGWDRO, CULMHAB
3.9107e-21	Os01g0707300	PTHT, PN, LFLPUBES, DHULGRLG, CULMHAB, HULCL
3.97307e-21	Os01g0737300	HULGRLGWDRO, PTHT, PL, EGNP, FLFWD, FLFLG
3.99824e-21	Os04g0252200	DHULGRWD, PTHT, PBN, FLFLG, DTHD, FLFWD
4.05419e-21	Os05g0305600	DTHD, PL, EGNP, DHULGRCL, PN, FLFWD, FLFLG, HULGRLGWDRO
4.13104e-21	Os06g0728600	DHULGRVOL, HULGRLGWDRO, DHULPROTCN, PL, PBN
4.18289e-21	Os10g0341101	DHULGRVOL, EGNP, HULGRLG, DHULGRLG
4.28338e-21	Os06g0129100	DHULGRLG, SDSH, AMYCN, LFLPUBES, PBN, DTHD, FLFLG, AWNPLU
4.32468e-21	Os06g0708000	PL, HULGRVOL, DHULGRLG, PBN, DHULGRCL, FLFLG, ALKDIG
4.35156e-21	Os07g0405100	DHULGRCL, DHULPROTCN, DHULGRLG, PBN, PTHT, DTHD
4.38418e-21	Os01g0885700	PTHT, HULGRLGWDRO, FLFLG, PL
4.48582e-21	Os08g0538600	DHULGRVOL, DHULGRCL, HULGRLGWDRO, EGNP, PTHT
4.48601e-21	Os01g0911200	PTHT, HULGRLGWDRO, PBN, HULGRLG, FLFWD
4.56717e-21	Os03g0645250	CULMHAB, HULGRLGWDRO, FLFWD, EGNP, PTHT
4.57059e-21	Os04g0412350	HULGRVOL, HULGRLG, EGNP, CULMHAB, PTHT, HULGRWD, FLFWD
4.7155e-21	Os12g0533400	HULGRLGWDRO, DTHD, PTHT, TSNP, DHULGRLG, DHULPROTCN
4.77332e-21	Os01g0113900	HULGRLGWDRO, PTHT, GNP
4.83097e-21	Os02g0625500	DHULGRCL, PTHT, PN, HULGRLGWDRO, PL, AMYCN, EGNP
4.86166e-21	Os07g0623600	FLFWD, DHULGRCL, PL, EGNP, PN
4.88434e-21	Os01g0924900	HULGRLGWDRO, PTHT, PN, FLFWD
4.94775e-21	Os03g0727200	CULMHAB, HULGRLGWDRO, AWNPLU, LFLPUBES, DTHD, PTHT, PN
4.95106e-21	Os01g0118300	HULGRLGWDRO, CULMHAB, FLFWD, PL
5.01699e-21	Os04g0174200	PTHT, DHULGRVOL, DHULPROTCN, PBN, PL, FLFLG, EGNP
5.05138e-21	Os02g0139650	PTHT, FLFWD, FLFLG, PL, PN, HULGRLGWDRO, GNP
5.14396e-21	Os07g0110800	DHULGRVOL, PN, DHULGRLG, HULGRLG, PTHT
5.1641e-21	Os09g0250800	AWNPLU, DTHD, HULCL, PTHT, SDSH, PN, HULGRLGWDRO
5.17726e-21	Os07g0124800	FLFWD, PTHT, PL, TSNP, FLFLG
5.27456e-21	Os09g0481100	PTHT, HULGRLGWDRO, DTHD, PN, FLFWD, PL, FLFLG
5.28785e-21	Os08g0194501	HULGRWD, PN, PL, FLFLG, LFLPUBES
5.29211e-21	Os03g0806500	FLFWD, PL, DHULGRLG, CULMHAB, PTHT, PN
5.37477e-21	Os09g0454200	HULGRLGWDRO, PN, PTHT, FLFWD, PL, TSNP, FLFLG
5.48954e-21	Os09g0266100	PTHT, HULCL, PBN, PL, GNP
5.63609e-21	Os01g0337600	PTHT, PN, DHULGRCL, PL, LFLPUBES, HULGRLG
5.70559e-21	Os02g0581400	PTHT, DHULGRWD, DHULGRCL, HULGRLGWDRO, AMYCN, LFLPUBES, PBN
5.70961e-21	Os05g0164900	DHULGRWD, EGNP, PBN, DHULGRLG, HULGRLG, DHULPROTCN, CULMHAB, FLFLG, PL
5.78317e-21	Os01g0390400	DHULGRVOL, DHULGRCL, PTHT, DTHD, DHULPROTCN, PL, FLFLG
5.80585e-21	Os01g0891400	HULGRWD, PTHT, FLFWD, DHULGRCL, PBN, GNP
5.82119e-21	Os10g0394100	HULGRLGWDRO, LFLPUBES, DTHD, PL, TSNP, PN, AWNPLU, GNP
5.831e-21	Os01g0738300	PTHT, DHULPROTCN, FLFWD, PL, FLFLG, AWNPLU, PN
5.92237e-21	Os04g0161400	DHULGRVOL, DTHD, AWNPLU, HULCL, TSNP, PN, ALKDIG
5.954e-21	Os01g0115750	HULGRLGWDRO, PTHT, DTHD, FLFWD, EGNP, PN
6.03006e-21	Os03g0410000	PTHT, HULGRLG, TSNP, CULMHAB
6.04207e-21	Os02g0507400	DHULGRWD, PTHT, PBN, LFLPUBES, HULCL
6.04574e-21	Os10g0368902	HULGRVOL, HULGRLGWDRO, PL, TSNP, DTHD, ALKDIG
6.12087e-21	Os07g0528400	HULGRVOL, PTHT, PBN, DHULPROTCN, PL
6.23048e-21	Os04g0486800	GNP, HULGRLGWDRO, PTHT, PN, DTHD
6.27709e-21	Os12g0456200	CULMHAB, HULGRLGWDRO, TSNP, DHULGRWD, PL, PN, DTHD, PBN
6.29227e-21	Os11g0448200	DHULPROTCN, DHULGRVOL, TSNP, PTHT, HULGRLGWDRO, DTHD, PL
6.29396e-21	Os03g0311300	DHULGRCL, CULMHAB, DHULGRLG, PTHT, TSNP
6.42697e-21	Os11g0654800	HULGRWD, PTHT, DTHD, DHULGRCL, PN, DHULPROTCN, PL
6.52086e-21	Os06g0671000	HULGRLGWDRO, FLFWD, PTHT, PBN
6.61482e-21	Os11g0666200	HULGRWD, PTHT, PBN, PL, PN, DTHD
6.62097e-21	Os05g0548300	HULGRWD, PTHT, PBN, DHULGRCL, FLFLG
6.67142e-21	Os04g0487100	PN, HULGRLGWDRO, FLFWD, PTHT, SDSH
6.78245e-21	Os10g0320300	DHULPROTCN, EGNP, PTHT, AWNPLU, HULGRLG, AMYCN
6.83038e-21	Os08g0352250	HULGRLGWDRO, PTHT, PN, ALKDIG, AMYCN
6.85586e-21	Os08g0395400	HULGRWD, DTHD, GNP, PL, FLFWD
6.86396e-21	Os09g0382000	HULGRLGWDRO, DHULGRCL, PTHT, PN, FLFWD
6.93693e-21	Os05g0126100	DHULGRCL, EGNP, PTHT, FLFLG, PL
6.95407e-21	Os06g0583900	DTHD, HULGRLGWDRO, DHULGRVOL, TSNP, FLFLG, PN, PL, DHULGRCL, PTHT
7.1178e-21	Os02g0104100	PTHT, HULGRLGWDRO, PN, FLFLG
7.21723e-21	Os03g0293600	DHULGRWD, PTHT, FLFWD, PN, HULCL
7.23565e-21	Os09g0521400	HHULGRWT, TSNP, DTHD, PL, FLFLG
7.25614e-21	Os02g0290300	HULGRVOL, FLFWD, PL, HULGRWD, DTHD, AWNPLU, ALKDIG
7.2734e-21	Os12g0106300	HULGRLGWDRO, PTHT, PN, EGNP, TSNP, GNP
7.29293e-21	Os06g0705000	HULGRVOL, PBN, PL, FLFLG, GNP, ALKDIG
7.29903e-21	Os07g0586000	DHULGRVOL, CULMHAB, PN, DTHD, HULGRLG
7.40774e-21	Os02g0633066	HULGRLGWDRO, HULCL, PN, DTHD, TSNP, DHULGRVOL, GNP, EGNP
7.48287e-21	Os10g0370100	HULGRVOL, CULMHAB, PTHT, DTHD, TSNP, PL
7.67336e-21	Os10g0102200	PL, FLFWD, HULGRLGWDRO, DHULGRVOL, DHULPROTCN, TSNP, AMYCN, PTHT
7.89029e-21	Os05g0149900	HULGRLGWDRO, PTHT, EGNP, FLFWD, PL, HULGRLG, DHULPROTCN
7.96816e-21	Os12g0172400	FLFWD, DHULGRCL, PBN, DTHD, HULGRLG, PTHT
7.98954e-21	Os01g0783600	PTHT, PL, PN, DHULPROTCN, HULCL, FLFLG
8.08221e-21	Os04g0614600	FLFWD, DHULPROTCN, PL, FLFLG, DHULGRVOL, PTHT
8.08739e-21	Os08g0387700	EGNP, TSNP, GNP, HULGRLGWDRO
8.20174e-21	Os10g0399901	HULGRWD, CULMHAB, PL, TSNP, DHULGRVOL, PBN
8.33099e-21	Os05g0452500	FLFWD, PL, PBN, PN, FLFLG, AWNPLU, DHULGRCL
8.65863e-21	Os02g0327000	GNP, DTHD, PTHT, HULGRLG, AWNPLU, DHULGRCL, FLFLG, DHULGRLG, PN, LFLPUBES
8.83377e-21	Os01g0116200	HULGRLGWDRO, PTHT, DTHD, GNP, PN
8.85613e-21	Os12g0254825	HULGRLGWDRO, DHULGRCL, PTHT, FLFLG, TSNP, EGNP, AWNPLU
9.14253e-21	Os09g0356000	DHULGRCL, PTHT, FLFLG, PL, FLFWD, DTHD, DHULGRLG
9.15736e-21	Os04g0162800	DHULGRWD, AWNPLU, CULMHAB, HULCL, PTHT, DHULGRCL, TSNP, FLFLG
9.18665e-21	Os01g0119800	CULMHAB, HULCL, DHULGRLG, PTHT, EGNP
9.21351e-21	Os04g0146300	PL, FLFWD, AWNPLU, FLFLG, DTHD, HULGRLG, PTHT, PN
9.44909e-21	Os07g0573400	HULGRWD, PTHT, PBN, DHULGRVOL, PL
9.68053e-21	Os01g0597400	DTHD, PTHT, GNP, EGNP, TSNP, HULCL, AMYCN
9.71576e-21	Os07g0468100	CULMHAB, HULGRLGWDRO, PN, DTHD, PTHT
9.79612e-21	Os10g0155300	DHULPROTCN, DHULGRVOL, PTHT, TSNP, ALKDIG, AWNPLU
9.8799e-21	Os08g0374800	DHULGRWD, HULCL, DHULGRCL, DTHD, PN, EGNP
9.89484e-21	Os02g0141300	PTHT, HULGRLGWDRO, PL, PBN, HHULGRWT
9.89821e-21	Os04g0163700	DTHD, HULGRLGWDRO, EGNP, PTHT, HHULGRWT, FLFLG, PN, TSNP, HULCL
1.01232e-20	Os04g0514600	DTHD, FLFWD, HULGRLGWDRO, PTHT, EGNP, PN
1.02469e-20	Os07g0685000	HULGRVOL, AMYCN, PL, TSNP, PBN, DHULGRLG, HULGRWD
1.02684e-20	Os01g0212000	CULMHAB, HULGRLGWDRO, EGNP, PN, AWNPLU
1.0275e-20	Os11g0461000	DHULGRCL, PTHT, GNP, HHULGRWT, PN, HULGRLGWDRO, FLFLG, PL
1.09276e-20	Os10g0340600	DHULGRVOL, DHULGRLG, EGNP
1.10286e-20	Os01g0165000	DTHD, HULGRLGWDRO, PN, PL, AMYCN, ALKDIG
1.20713e-20	Os07g0656200	DHULGRWD, PTHT, FLFLG, DHULPROTCN, GNP, ALKDIG
1.20974e-20	Os10g0561400	CULMHAB, DHULGRCL, HULGRLG, HULCL, TSNP, PL
1.21825e-20	Os08g0199300	HULGRWD, DTHD, PBN, TSNP, PN, GNP
1.22003e-20	Os11g0258700	DHULGRWD, PL, PN, GNP, PBN
1.22908e-20	Os12g0291200	DHULGRLG, DTHD, PTHT, PN, DHULPROTCN, HHULGRWT
1.23773e-20	Os09g0390400	HULGRLGWDRO, DHULPROTCN, EGNP, PTHT, DHULGRCL, DTHD
1.25819e-20	Os12g0557800	DHULGRLG, HULGRLGWDRO, DHULGRWD, DHULGRVOL, DHULPROTCN, EGNP
1.26652e-20	Os02g0780200	DHULGRLG, AWNPLU, DHULGRCL, PTHT, PN, AMYCN, HULCL
1.27009e-20	Os01g0346250	PTHT, EGNP, TSNP, HULGRLGWDRO, DTHD, PN
1.29611e-20	Os01g0100900	DHULGRWD, PN, PTHT, AWNPLU, EGNP
1.29727e-20	Os02g0589000	PTHT, CULMHAB, DHULGRWD, DHULGRCL, GNP, TSNP, PL, FLFLG
1.30127e-20	Os04g0140666	AWNPLU, FLFLG, DTHD, PL, DHULPROTCN, EGNP, HULCL
1.32267e-20	Os10g0579900	PL, HULGRWD, DHULPROTCN, SDSH, AMYCN, PTHT, GNP
1.32312e-20	Os05g0135800	HULGRLGWDRO, PTHT, DHULPROTCN, LFLPUBES, DHULGRCL, PN
1.35129e-20	Os05g0426300	HULGRLGWDRO, FLFWD, DHULPROTCN, PL, DTHD, DHULGRCL, PN
1.38307e-20	Os06g0575100	DHULGRVOL, AMYCN, DTHD, TSNP, AWNPLU, HULGRLGWDRO
1.38496e-20	Os01g0724500	PL, PTHT, FLFWD, DHULGRLG, DHULPROTCN, DTHD
1.40335e-20	Os10g0155800	DHULPROTCN, FLFWD, PTHT, PN, DTHD, DHULGRVOL, TSNP
1.40719e-20	Os07g0695100	PTHT, PBN, GNP, DHULPROTCN, HULGRLGWDRO, LFLPUBES, AMYCN
1.41641e-20	Os05g0422600	HULGRLGWDRO, FLFLG, PL, GNP, HULGRWD, HULGRLG, DHULGRCL
1.42055e-20	Os07g0498900	HULGRWD, PL, DTHD, CULMHAB, PN, FLFWD
1.42242e-20	Os06g0116300	PTHT, FLFWD, DHULGRCL, PN, HULGRLG, LFLPUBES
1.427e-20	Os01g0850400	PL, DHULPROTCN, PTHT, HHULGRWT, PBN
1.43521e-20	Os04g0626700	FLFWD, DTHD, PL, FLFLG, DHULGRCL
1.43645e-20	Os11g0605500	PTHT, HULGRLGWDRO, TSNP
1.44703e-20	Os08g0382800	HULGRWD, PL, TSNP, HHULGRWT, DHULPROTCN, PTHT, FLFLG
1.47895e-20	Os03g0295400	HULCL, PN, DTHD, HULGRVOL, DHULGRCL, HHULGRWT, PL, EGNP
1.49765e-20	Os04g0209200	HULGRWD, PTHT, HULGRLGWDRO, DTHD, PBN
1.49803e-20	Os11g0189600	CULMHAB, PL, PTHT, DHULGRVOL, HULGRLGWDRO, FLFWD, PN
1.51338e-20	Os03g0693400	HULGRLGWDRO, DTHD, PN, PL, FLFWD, FLFLG
1.52512e-20	Os12g0264500	PTHT, HULGRVOL, GNP, CULMHAB, AMYCN, DHULGRLG
1.5516e-20	Os02g0601700	DTHD, HULGRLGWDRO, PTHT, DHULGRCL, PN, HULCL
1.56476e-20	Os07g0562051	HULGRVOL, DHULGRLG, HULGRLG, DHULGRWD, FLFWD, PL, EGNP
1.57933e-20	Os01g0231500	LFLPUBES, HULGRWD, PTHT, FLFLG, AMYCN, PL
1.61002e-20	Os06g0597200	DTHD, PTHT, HULGRLGWDRO, AMYCN, PN, EGNP, TSNP
1.62021e-20	Os12g0485150	PTHT, HULGRLGWDRO, PN, ALKDIG, LFLPUBES
1.62408e-20	Os05g0582300	DTHD, PL, PTHT, FLFWD, FLFLG, PN, DHULPROTCN
1.62651e-20	Os03g0597600	HULGRLGWDRO, EGNP, FLFWD, PN, DHULGRCL
1.64196e-20	Os09g0460200	HULGRLGWDRO, FLFWD, PN, PL, HULGRWD, HULGRLG, DTHD, PTHT
1.66821e-20	Os01g0602800	DHULGRWD, DHULGRCL, PTHT, PN, EGNP
1.6931e-20	Os05g0457000	DHULGRCL, HULCL, PN, PL
1.72566e-20	Os07g0556800	HULGRWD, FLFLG, PL
1.76124e-20	Os11g0467632	DHULGRCL, PTHT, PN, PL, DHULPROTCN, HULGRLG, CULMHAB, GNP
1.76866e-20	Os12g0468600	HULGRWD, PN, SDSH, DHULGRVOL, PL, PBN
1.79052e-20	Os12g0285600	DHULGRWD, PN, PTHT, DHULGRCL, FLFWD, PBN, CULMHAB
1.79268e-20	Os07g0569000	HULGRWD, FLFLG, FLFWD, PL, DHULGRCL, DTHD, PBN
1.81197e-20	Os01g0527700	HULGRVOL, FLFWD, PL, ALKDIG, PTHT, CULMHAB
1.83e-20	Os12g0165900	PBN, PTHT, DHULPROTCN, DTHD, AWNPLU, DHULGRLG, HULGRLG
1.83427e-20	Os04g0416100	HULGRLGWDRO, PTHT, EGNP, TSNP, PL, FLFLG, PN
1.8435e-20	Os04g0566500	DHULGRLG, HULGRLGWDRO, PTHT, HULGRVOL, PN, HULGRWD, HULCL
1.85175e-20	Os11g0587000	HULGRLGWDRO, PTHT, AMYCN, PN, HULGRVOL, FLFLG
1.85936e-20	Os01g0111300	CULMHAB, DHULGRLG, GNP, PTHT, DHULGRCL
1.89718e-20	Os06g0234600	ALKDIG, PTHT, TSNP, DHULGRLG
1.98345e-20	Os12g0547600	HULGRVOL, DTHD, DHULGRLG, DHULPROTCN, HULGRWD, FLFLG, PL, DHULGRCL
1.99673e-20	Os06g0196700	PTHT, DHULPROTCN, HULCL, PL, DTHD, AWNPLU, AMYCN
2.01856e-20	Os02g0276900	DHULPROTCN, DTHD, HULGRVOL, PL, DHULGRCL, FLFWD, FLFLG, EGNP, ALKDIG
2.02357e-20	Os12g0543101	HULGRLGWDRO, DHULGRCL, HULGRLG, DHULGRLG, PL, FLFLG
2.04148e-20	Os12g0435000	HULGRWD, PTHT, HULGRLGWDRO, GNP
2.04224e-20	Os12g0491800	DHULGRWD, DHULGRCL, AMYCN, PTHT, PBN, HULGRLGWDRO, DTHD
2.05625e-20	Os01g0739200	PTHT, FLFWD, HULGRLGWDRO, DTHD, PN, HHULGRWT, HULGRWD
2.06406e-20	Os04g0102700	HULGRLGWDRO, DHULPROTCN, FLFWD, PL, FLFLG, DTHD, AWNPLU
2.07443e-20	Os11g0249000	DHULGRWD, DHULGRCL, PL, FLFWD, HULGRLGWDRO
2.08338e-20	Os10g0402200	DHULGRVOL, PL, TSNP, AMYCN, PBN
2.1012e-20	Os02g0577100	HULGRVOL, DHULGRLG, PL
2.11999e-20	Os04g0153475	FLFLG, EGNP, DHULGRWD, HULGRLG, DTHD, PL, DHULGRCL
2.12087e-20	Os01g0332100	PTHT, PBN, DHULGRVOL, DHULPROTCN, FLFWD, LFLPUBES, AMYCN, PL
2.15291e-20	Os11g0556733	DHULGRWD, GNP, PTHT, CULMHAB, DHULGRCL, PBN, PN
2.19875e-20	Os08g0451500	HULGRLGWDRO, PN, DHULGRCL, PL
2.20029e-20	Os06g0690900	PL, CULMHAB, FLFLG, DHULGRCL, PN, PTHT, HULGRLGWDRO
2.2033e-20	Os08g0296700	DHULGRCL, DHULGRWD, FLFWD, PL
2.21517e-20	Os12g0235800	HULGRLGWDRO, PTHT, GNP, HULGRLG, DHULGRVOL, CULMHAB
2.24553e-20	Os12g0261300	PL, FLFWD, PBN, GNP, HULGRVOL
2.26012e-20	Os06g0623200	DHULPROTCN, FLFWD, DTHD, HULGRVOL, AWNPLU, PL
2.26484e-20	Os07g0565300	HULGRWD, PTHT, PBN, DTHD
2.27804e-20	Os10g0426300	HULGRLGWDRO, CULMHAB, PL, FLFWD, DHULGRCL, FLFLG, PN
2.29521e-20	Os12g0539751	PTHT, HULGRLGWDRO, FLFLG, GNP, HHULGRWT, HULCL
2.31743e-20	Os01g0798900	PTHT, AMYCN, DHULPROTCN, TSNP, PL, FLFLG
2.33127e-20	Os07g0122200	FLFWD, PL, TSNP, FLFLG, DTHD, AMYCN, AWNPLU
2.36924e-20	Os06g0364850	HULGRLGWDRO, DHULGRCL, PL, FLFWD, EGNP, AWNPLU
2.3915e-20	Os09g0497100	HULGRWD, AWNPLU, PBN, DTHD, PTHT, ALKDIG
2.4076e-20	Os03g0379801	DHULGRLG, HULGRLG, PTHT, PBN, AWNPLU, ALKDIG, HULCL
2.42467e-20	Os01g0772000	DHULGRCL, PL, FLFWD, DHULGRLG
2.49609e-20	Os07g0574800	HULGRWD, FLFLG, FLFWD, PN, PTHT, PBN
2.50059e-20	Os04g0466700	PTHT, TSNP, DHULGRLG, SDSH, AWNPLU, CULMHAB, LFLPUBES
2.53713e-20	Os11g0135300	DHULGRWD, DTHD, PTHT, PN, PBN, FLFWD
2.53904e-20	Os08g0288050	DHULGRCL, DHULGRVOL, FLFWD, LFLPUBES, EGNP
2.57083e-20	Os06g0596300	DTHD, DHULGRWD, AMYCN, PN, GNP, FLFWD, PTHT
2.5769e-20	Os06g0575400	DHULGRVOL, PBN, HULCL, DHULGRLG, HULGRLG, PTHT, DHULPROTCN
2.5877e-20	Os03g0165025	DHULGRCL, HULGRLGWDRO, PL, DTHD, PBN, EGNP, PN
2.72981e-20	Os11g0595000	DHULGRWD, DTHD, PN, PL, ALKDIG, AWNPLU
2.75703e-20	Os03g0330000	HULGRVOL, HULGRWD, FLFWD, TSNP, PL
2.76134e-20	Os03g0596101	FLFWD, PL, DTHD, HULGRLGWDRO, FLFLG, PTHT
2.7848e-20	Os01g0899000	HULGRWD, DHULGRCL, FLFWD, PBN, PTHT, SDSH
2.78511e-20	Os06g0164100	PTHT, FLFWD, DTHD, GNP, DHULGRWD
2.80852e-20	Os12g0428600	DHULGRLG, PTHT, TSNP, CULMHAB, DHULGRCL, DHULPROTCN, FLFLG
2.8446e-20	Os12g0473900	PTHT, DHULGRWD, PN, CULMHAB
2.86045e-20	Os07g0489100	HULGRLGWDRO, FLFWD, CULMHAB, DTHD, PN, EGNP
2.87631e-20	Os11g0417266	EGNP, DHULPROTCN, PTHT, GNP, HULGRWD, TSNP
2.90379e-20	Os05g0143500	HULGRLGWDRO, DHULGRCL, PTHT, TSNP, PL, FLFWD
2.92102e-20	Os04g0413000	HULGRVOL, PL, HULGRWD, HULGRLGWDRO
3.04324e-20	Os03g0785300	HHULGRWT, HULGRLG, PTHT, FLFLG, PL, TSNP
3.09842e-20	Os03g0448500	HULGRVOL, HULGRLGWDRO, DTHD, PTHT, AWNPLU, AMYCN, EGNP
3.09981e-20	Os05g0570400	HULGRLGWDRO, DTHD, PTHT, PBN, DHULGRVOL, AMYCN, FLFLG
3.13441e-20	Os01g0616100	PTHT, AMYCN, PL, HULGRLGWDRO, LFLPUBES, HULCL
3.15636e-20	Os07g0516200	FLFWD, PTHT, DHULGRCL, PL
3.18124e-20	Os04g0432000	GNP, PTHT, DHULGRCL, DHULGRWD, DTHD, AMYCN, PBN
3.19767e-20	Os09g0457100	HULGRLGWDRO, PL, TSNP, DHULGRLG
3.20438e-20	Os09g0307300	DHULPROTCN, EGNP, AMYCN, DHULGRVOL, DTHD, AWNPLU
3.20734e-20	Os12g0464400	DHULGRWD, DHULGRCL, PL, PTHT, EGNP, SDSH, HULGRWD, HHULGRWT
3.22485e-20	Os12g0171200	AMYCN, DHULPROTCN, FLFWD, EGNP, PL
3.25127e-20	Os10g0442400	EGNP, PBN, TSNP, GNP, PL, FLFLG
3.26584e-20	Os05g0487600	DHULGRCL, PBN, GNP, PTHT, DTHD, FLFWD, DHULGRWD
3.28745e-20	Os10g0175800	DHULGRVOL, HULGRLG, TSNP, AWNPLU, ALKDIG, FLFLG
3.39111e-20	Os07g0571800	DTHD, HULGRLGWDRO, EGNP, GNP, PN
3.41526e-20	Os05g0580500	PTHT, HULGRWD, PBN, PL, TSNP, FLFWD
3.43763e-20	Os01g0185100	DHULGRLG, PTHT, TSNP, DTHD, HULGRLG, PN
3.52318e-20	Os06g0128700	DHULGRCL, FLFWD, PTHT, ALKDIG, DHULGRWD, AWNPLU, HULGRVOL, TSNP
3.61302e-20	Os03g0846400	HULCL, HULGRLGWDRO, FLFLG, PL, EGNP, TSNP
3.64145e-20	Os02g0261800	DHULGRWD, PTHT, FLFLG, PL, GNP, HULGRLG
3.66439e-20	Os03g0580800	DHULGRLG, CULMHAB, PTHT, FLFLG, PL
3.78765e-20	Os01g0948100	PTHT, FLFWD, HULGRLGWDRO, FLFLG, DHULGRCL, PL
3.7889e-20	Os05g0455200	DHULGRCL, FLFWD, PL, PN
3.796e-20	Os07g0645500	HULGRLGWDRO, AWNPLU, PL, GNP, PBN, DTHD
3.79948e-20	Os07g0262600	DTHD, FLFWD, EGNP, FLFLG, CULMHAB, PL
3.9717e-20	Os03g0262300	DTHD, PTHT, FLFWD, DHULPROTCN, HULGRLGWDRO, FLFLG, PL
3.98286e-20	Os05g0121700	PTHT, FLFWD, DHULGRWD, HULGRLGWDRO, LFLPUBES, PL, FLFLG
3.99486e-20	Os06g0707733	DHULGRWD, PL, PBN, GNP
4.05914e-20	Os11g0210000	PTHT, DTHD, HULGRLGWDRO, FLFWD, FLFLG, PL
4.07793e-20	Os11g0655000	HULGRLGWDRO, DHULPROTCN, PTHT, PBN, SDSH, DHULGRLG
4.08044e-20	Os01g0798100	HULGRWD, PTHT, DHULPROTCN, PN
4.18078e-20	Os10g0358200	PTHT, HULGRLGWDRO, PL, FLFLG, SDSH, PBN, DHULGRVOL
4.18418e-20	Os07g0522500	HULGRLGWDRO, PL, DTHD, PTHT, PN
4.22157e-20	Os10g0442100	EGNP, PBN, TSNP, GNP, PN
4.23326e-20	Os05g0302350	DTHD, HULGRLG, PN, HULGRLGWDRO, EGNP, FLFLG, DHULGRCL, FLFWD
4.28424e-20	Os08g0414300	DTHD, PTHT, TSNP, PL, FLFLG, EGNP, GNP, PN
4.34561e-20	Os05g0501600	HULGRLGWDRO, DHULGRCL, PL
4.36764e-20	Os01g0740300	PTHT, DHULGRLG, DHULGRCL, DTHD, PL, DHULPROTCN
4.41108e-20	Os03g0294900	PN, DHULPROTCN, PL, HULCL, EGNP, HULGRVOL, LFLPUBES
4.46315e-20	Os10g0330300	DHULGRWD, EGNP, DHULPROTCN, PTHT, FLFLG
4.50699e-20	Os05g0526300	HULGRLGWDRO, DHULGRCL, PTHT, EGNP
4.59543e-20	Os07g0583200	HULGRWD, PTHT, PBN
4.59991e-20	Os06g0704400	HULGRVOL, PL, DHULGRWD, PBN, LFLPUBES
4.70125e-20	Os10g0525000	DHULPROTCN, PBN, PTHT, FLFWD, DTHD, AWNPLU
4.7387e-20	Os07g0538400	DHULGRWD, DHULGRCL, CULMHAB, DHULPROTCN, GNP, FLFLG, ALKDIG
4.80917e-20	Os12g0274450	HULGRLGWDRO, PN, PTHT, DHULGRCL, DTHD
4.90143e-20	Os06g0237502	PTHT, HULGRLGWDRO, TSNP, FLFLG, PL, DHULPROTCN
4.9259e-20	Os08g0530000	DHULGRCL, HULGRVOL, AWNPLU, EGNP, PBN, GNP, PL
4.96725e-20	Os05g0462000	DHULGRCL, HULCL, DHULGRWD, PTHT, PN
4.97099e-20	Os08g0135100	HULGRWD, DTHD, PTHT, DHULGRVOL, EGNP, PL, PBN
5.0027e-20	Os09g0344800	PTHT, FLFWD, PL, DHULPROTCN
5.01477e-20	Os01g0928300	PTHT, HULGRLGWDRO, TSNP
5.03137e-20	Os03g0644600	CULMHAB, HULGRLGWDRO, EGNP
5.13249e-20	Os04g0485300	CULMHAB, EGNP, PTHT, HULGRLGWDRO, PN, DTHD, DHULGRCL
5.1581e-20	Os12g0256300	HULGRLGWDRO, PTHT, DHULGRCL, DHULGRLG, PL, DTHD, GNP
5.16466e-20	Os12g0210400	HULGRLGWDRO, DHULGRCL, PTHT, PN, DTHD, FLFWD, PL
5.19381e-20	Os07g0642100	AWNPLU, HULGRLGWDRO, PTHT, GNP
5.20333e-20	Os06g0256500	HULGRVOL, DHULPROTCN, DTHD, PTHT, HULCL, HULGRWD, DHULGRWD, GNP
5.21043e-20	Os08g0538700	DHULGRVOL, DTHD, PTHT, FLFWD, PN, SDSH
5.39018e-20	Os11g0208750	HULGRLGWDRO, CULMHAB, PTHT, GNP, DTHD, DHULGRWD
5.49756e-20	Os11g0585200	HULGRLGWDRO, CULMHAB, PN, DHULPROTCN, FLFLG, PL, HHULGRWT
5.58905e-20	Os01g0380800	DHULGRCL, CULMHAB, DTHD, DHULPROTCN, DHULGRLG, FLFLG, PL
5.61642e-20	Os03g0616400	DTHD, PTHT, HULGRLGWDRO, PN, FLFWD
5.64711e-20	Os06g0161800	PTHT, FLFWD, PL, FLFLG
5.69945e-20	Os12g0279600	PN, PTHT, DHULGRCL, CULMHAB, PBN, FLFLG
5.89393e-20	Os02g0621600	HULGRWD, DHULGRCL, PTHT, PBN, DHULPROTCN
5.91246e-20	Os12g0291000	DHULGRWD, LFLPUBES, DHULPROTCN, DHULGRCL, HULGRVOL, TSNP, PTHT, PBN
5.94767e-20	Os12g0230100	HULGRLGWDRO, TSNP, EGNP, GNP, DHULGRLG, PN
6.17052e-20	Os09g0112100	PL, FLFWD, PTHT, FLFLG, HULGRLGWDRO, DHULGRCL
6.24798e-20	Os03g0110400	HULGRLGWDRO, FLFWD, FLFLG, PBN, CULMHAB, DHULPROTCN
6.25645e-20	Os08g0269600	DHULGRWD, FLFWD, EGNP, PL, FLFLG, HULCL
6.25781e-20	Os01g0708700	PTHT, LFLPUBES, DHULGRVOL, DHULGRLG, FLFLG, PBN, PL
6.27117e-20	Os01g0960400	HULGRWD, PTHT, AWNPLU, CULMHAB, HULCL, PL
6.31782e-20	Os06g0567900	DHULGRLG, HULGRLG, DTHD, HULCL, AWNPLU, PL
6.35348e-20	Os07g0552800	FLFWD, PL, DHULGRCL, DTHD, DHULGRLG, DHULPROTCN
6.39038e-20	Os02g0808800	PL, DHULGRCL, GNP, FLFLG, DHULGRVOL
6.45537e-20	Os01g0622700	AMYCN, LFLPUBES, PL, DTHD, DHULGRWD
6.45674e-20	Os11g0221000	PTHT, HULGRVOL, GNP, PL, DHULGRCL, AWNPLU
6.50671e-20	Os03g0607800	DTHD, PTHT, FLFLG, PL, DHULGRLG, TSNP, DHULPROTCN
6.53167e-20	Os01g0195000	DHULPROTCN, CULMHAB, DTHD, PTHT, PN, GNP, PBN, TSNP
6.70214e-20	Os03g0571900	HULGRVOL, DTHD, LFLPUBES, PTHT, EGNP, HULGRLG, AMYCN
6.74575e-20	Os01g0911800	PTHT, GNP, HULGRLGWDRO
6.89077e-20	Os06g0226000	PL, FLFWD, ALKDIG, PBN
6.89122e-20	Os12g0506400	HULGRVOL, HULGRLGWDRO, TSNP, HULCL, PTHT, DTHD
6.91297e-20	Os09g0344400	PTHT, PL, FLFWD, DTHD, DHULPROTCN, PN, DHULGRVOL
6.92219e-20	Os07g0462200	CULMHAB, FLFWD, HULGRLGWDRO, DTHD, GNP, PTHT, PN
6.92651e-20	Os02g0440000	DHULGRCL, PN, DHULPROTCN, PL, FLFLG
6.99366e-20	Os02g0714200	PTHT, ALKDIG, HHULGRWT, DHULGRLG, PBN, LFLPUBES
6.99992e-20	Os01g0583700	DHULGRCL, DTHD, PL, HULGRLGWDRO, PTHT, EGNP
7.0777e-20	Os07g0122300	FLFWD, PTHT, GNP, DTHD, AMYCN, HULCL
7.15416e-20	Os09g0563700	DTHD, PTHT, FLFLG, EGNP, TSNP, PN, GNP, HULGRWD, PL
7.17395e-20	Os07g0508000	HULGRWD, PTHT, ALKDIG, PBN, FLFLG
7.21725e-20	Os04g0673700	DHULGRVOL, SDSH, DHULPROTCN, DHULGRWD, PL, EGNP, GNP, TSNP
7.40721e-20	Os06g0621600	DTHD, HULCL, DHULGRLG, PTHT, FLFWD, HULGRLGWDRO, FLFLG, PL
7.51206e-20	Os07g0637600	HULGRLGWDRO, PN, DTHD
7.51639e-20	Os07g0515700	FLFWD, PTHT, HULCL, DTHD, HULGRLGWDRO, PL
7.6456e-20	Os11g0123066	HULGRLGWDRO, PTHT, DHULGRCL, PN
7.73243e-20	Os03g0715500	DHULGRWD, FLFWD, DHULGRCL, PTHT, FLFLG, TSNP, DHULPROTCN
7.74503e-20	Os10g0541200	HULGRWD, PL, PBN, LFLPUBES
7.78036e-20	Os02g0221600	HULGRLGWDRO, PN, PTHT, FLFWD, CULMHAB, FLFLG
7.83242e-20	Os11g0227200	HULGRLGWDRO, LFLPUBES, AWNPLU, DHULGRWD, PL, PBN
7.83247e-20	Os11g0579700	DHULGRWD, CULMHAB, HULGRLG, DHULGRLG, DTHD, GNP
7.8782e-20	Os03g0597800	PL, TSNP, PN, HULGRLGWDRO, FLFLG, DHULGRCL, PTHT
7.8791e-20	Os02g0203500	DHULGRVOL, SDSH, PTHT, EGNP, HULGRVOL, TSNP, GNP
7.94321e-20	Os04g0486300	PTHT, PN, HULGRLGWDRO, FLFWD
7.95729e-20	Os01g0850100	PL, HULGRLGWDRO, DHULPROTCN, EGNP, PTHT, ALKDIG
8.00177e-20	Os02g0225300	FLFWD, HULGRWD, PTHT, PL, HULCL, DTHD
8.07563e-20	Os01g0191100	DHULGRLG, PN, HULCL, DTHD, PTHT
8.15365e-20	Os02g0577300	HULGRVOL, HULGRWD, DHULPROTCN, PL, AMYCN
8.22313e-20	Os01g0693100	PTHT, PN, LFLPUBES, AWNPLU, FLFLG
8.28224e-20	Os07g0121200	FLFWD, PL, FLFLG, TSNP, PTHT
8.32616e-20	Os12g0211301	CULMHAB, DHULGRCL, EGNP, HULGRLG, AWNPLU, PTHT, LFLPUBES
8.53657e-20	Os03g0227000	DHULGRWD, PTHT, PBN, GNP, FLFLG
8.74935e-20	Os09g0508900	PN, HULGRLGWDRO, DTHD, DHULGRCL, PTHT, FLFLG
8.74935e-20	Os01g0765000	FLFLG, DHULGRCL, PL, PN, EGNP, PTHT, DHULGRVOL
8.75475e-20	Os11g0644600	HULGRLGWDRO, PL, FLFWD, DHULGRCL, PN
8.7645e-20	Os01g0880200	PTHT, FLFWD, PL, DHULGRLG, HULGRLG, DHULPROTCN
8.885e-20	Os02g0818500	DTHD, PL, HULGRLG, FLFLG, PTHT, AMYCN, CULMHAB, DHULGRCL
8.90336e-20	Os07g0132300	PTHT, DHULPROTCN, DTHD, PN, DHULGRLG
8.91409e-20	Os08g0379000	HULGRLGWDRO, PTHT, EGNP, CULMHAB, DHULPROTCN, DHULGRLG, HULCL
9.3138e-20	Os02g0480950	FLFWD, DHULPROTCN, FLFLG, PBN
9.34599e-20	Os01g0960200	HULGRWD, PTHT, DHULGRCL, PBN, PL, GNP
9.39867e-20	Os07g0517300	HULGRWD, PL, TSNP, PBN, AMYCN
9.48713e-20	Os11g0441500	DHULPROTCN, PTHT, TSNP, HULGRVOL, DHULGRLG, DHULGRCL, DHULGRVOL, PBN
9.60545e-20	Os06g0728700	HULGRVOL, DHULPROTCN, HHULGRWT, DHULGRLG, PL
9.60855e-20	Os04g0105500	HULGRLGWDRO, AWNPLU, DTHD, PTHT, DHULPROTCN, PBN, DHULGRVOL
9.64077e-20	Os08g0320300	DHULGRCL, PTHT, HULGRVOL, FLFWD, PL, FLFLG
9.66048e-20	Os11g0514700	DHULGRWD, PTHT, PBN, GNP
9.91801e-20	Os01g0575000	FLFWD, DTHD, PN, GNP, HULGRLGWDRO
9.95e-20	Os09g0572500	DHULGRCL, PN, LFLPUBES
1.00352e-19	Os09g0493500	DTHD, AWNPLU, DHULGRLG, DHULPROTCN, PN
1.01272e-19	Os04g0182650	DHULGRVOL, AWNPLU, TSNP, FLFLG, PL, GNP
1.026e-19	Os07g0197300	DHULGRCL, EGNP, FLFWD, PTHT, DHULGRWD
1.03846e-19	Os02g0718900	PTHT, HULGRWD, ALKDIG, PL, EGNP, TSNP, GNP
1.04698e-19	Os03g0570100	HULGRVOL, PTHT, DTHD, PN, LFLPUBES
1.04893e-19	Os09g0506700	HULGRLG, PN, DTHD, DHULGRCL, FLFLG, PL
1.04993e-19	Os11g0519500	DHULGRWD, PTHT, FLFWD, PBN, DHULGRCL
1.06924e-19	Os12g0448650	DHULGRWD, PN, PTHT, EGNP, FLFWD
1.07225e-19	Os11g0586900	HULGRLGWDRO, PTHT, CULMHAB, PN
1.08206e-19	Os02g0154600	PTHT, FLFWD, PL, FLFLG, EGNP, DHULGRVOL
1.08991e-19	Os08g0379300	DHULGRWD, EGNP, DHULPROTCN, PL, FLFLG, HULCL, DHULGRLG
1.0914e-19	Os04g0634400	FLFWD, HULGRWD, PL, PBN, DTHD, DHULPROTCN
1.09777e-19	Os07g0542600	DTHD, HULGRLGWDRO, GNP
1.10368e-19	Os07g0502200	DTHD, HULGRLG, PN, PL, TSNP
1.10765e-19	Os01g0681000	HULGRWD, PTHT, FLFLG, PL, DHULGRCL
1.12856e-19	Os06g0210900	PTHT, DHULGRWD, TSNP, ALKDIG, AMYCN, HHULGRWT, HULGRLGWDRO
1.13205e-19	Os10g0534100	FLFWD, DHULGRCL, HULGRLG, PL, DHULPROTCN
1.13253e-19	Os06g0143700	DHULGRCL, ALKDIG, PTHT, SDSH, PBN, DTHD, HULGRVOL
1.13295e-19	Os01g0583300	DTHD, DHULPROTCN, DHULGRCL, PL, EGNP, HULGRLGWDRO
1.13979e-19	Os07g0592000	DHULGRVOL, FLFLG, PN, FLFWD, GNP
1.16222e-19	Os02g0474700	FLFWD, PL, HULGRLGWDRO, DHULGRCL, PTHT, FLFLG
1.1631e-19	Os01g0738400	PTHT, FLFWD, HULGRLGWDRO, CULMHAB, PL
1.16571e-19	Os08g0436200	DHULGRVOL, PL, FLFLG, PBN
1.1681e-19	Os12g0144600	PTHT, CULMHAB, TSNP, HULGRLG
1.16904e-19	Os06g0483500	PL, FLFWD, DHULGRLG, DTHD, LFLPUBES, HULGRLGWDRO, EGNP
1.17842e-19	Os04g0136000	HULGRLGWDRO, PTHT, DHULPROTCN, EGNP, PBN, PL, HHULGRWT
1.19779e-19	Os08g0247600	HULGRLGWDRO, PTHT, FLFWD, PL, FLFLG, DHULGRCL
1.20304e-19	Os01g0846000	DHULGRWD, PTHT, PL, TSNP
1.21445e-19	Os04g0471700	DHULGRWD, CULMHAB, PL, DHULGRCL, PBN, DTHD
1.23081e-19	Os06g0622700	HULGRVOL, AWNPLU, FLFWD, PL, HULCL
1.25144e-19	Os09g0112400	PL, FLFWD, FLFLG, PTHT
1.25579e-19	Os01g0952600	HULGRWD, CULMHAB, FLFWD, PTHT, TSNP, HULGRLGWDRO
1.29832e-19	Os07g0296000	DHULPROTCN, PTHT, FLFLG, DHULGRLG, DHULGRCL, PBN, SDSH
1.29873e-19	Os06g0563250	PL, DHULGRWD, DHULPROTCN, DTHD, PBN, HULGRVOL, FLFLG
1.32948e-19	Os10g0163300	DHULGRCL, DHULGRVOL, DHULGRLG, AMYCN, TSNP, SDSH, PBN, AWNPLU
1.33446e-19	Os06g0254300	TSNP, HULGRLG, DHULGRVOL, DHULPROTCN, EGNP, PL, ALKDIG
1.34021e-19	Os12g0465700	DHULGRWD, DHULPROTCN, PL, PN, LFLPUBES, FLFWD, SDSH
1.35079e-19	Os01g0949800	HULGRWD, PN, HULGRLGWDRO, PTHT, DTHD
1.35266e-19	Os03g0219800	PTHT, HULGRLGWDRO, PN, FLFWD, EGNP
1.35394e-19	Os12g0224500	CULMHAB, HULGRLGWDRO, EGNP, DHULGRLG, DHULPROTCN
1.37205e-19	Os10g0162856	DHULGRVOL, SDSH, HULGRLG, EGNP
1.38098e-19	Os11g0209200	PL, HULGRLGWDRO, DTHD, PTHT, FLFWD, DHULGRCL, EGNP
1.41309e-19	Os01g0660300	HULGRWD, PTHT, PN
1.43636e-19	Os06g0672801	HULGRLGWDRO, FLFWD, PL, PN, DHULPROTCN, DTHD
1.45313e-19	Os06g0230801	HHULGRWT, PTHT, ALKDIG, DTHD, PL, FLFLG
1.49209e-19	Os01g0117900	HULGRLGWDRO, EGNP, DHULPROTCN, PTHT, FLFLG, GNP, PBN
1.49756e-19	Os07g0205000	DHULGRCL, FLFWD, EGNP, PL, DTHD, PBN
1.50815e-19	Os11g0517200	DHULGRWD, HULCL, FLFLG, TSNP
1.54538e-19	Os08g0203300	DHULGRCL, HULGRLGWDRO, PTHT, CULMHAB, DTHD, PBN
1.55215e-19	Os06g0601500	DHULGRWD, PTHT, DTHD, PBN, PL, FLFLG
1.56452e-19	Os09g0456100	HULGRLGWDRO, PN, PL, PTHT, FLFWD, HULCL
1.60858e-19	Os01g0768600	PTHT, PBN, HULGRLGWDRO, LFLPUBES, FLFWD, DTHD
1.6189e-19	Os08g0203700	CULMHAB, PL, FLFLG, FLFWD, DHULGRCL, PTHT, PN
1.6379e-19	Os01g0890900	PTHT, PBN, DHULGRCL, HULGRWD
1.64282e-19	Os03g0577500	CULMHAB, HULGRLGWDRO, DTHD, FLFWD, PL, FLFLG, HULGRWD
1.66158e-19	Os03g0680600	HULGRLGWDRO, CULMHAB, DTHD, PBN, PTHT, AWNPLU, DHULGRVOL
1.66993e-19	Os03g0309200	DHULGRCL, TSNP, HULGRLG
1.6751e-19	Os11g0220600	HULGRWD, DHULGRCL, GNP, DTHD, PL
1.72509e-19	Os09g0491740	AWNPLU, PN, HULGRLG, FLFWD, FLFLG, TSNP, PTHT
1.73409e-19	Os06g0247150	HULGRLGWDRO, PTHT, FLFLG, PN
1.76058e-19	Os01g0501000	DTHD, HULGRLGWDRO, DHULGRCL, CULMHAB, FLFLG, PL, HULGRWD
1.77333e-19	Os03g0626700	PTHT, HULGRWD, FLFWD, PN, DTHD, ALKDIG
1.80079e-19	Os02g0809300	PL, FLFLG, FLFWD, DHULGRCL, DHULPROTCN, DTHD, PTHT, HULGRLGWDRO
1.80569e-19	Os08g0539900	DHULGRVOL, DTHD, FLFWD, HULGRLGWDRO, PN, DHULGRCL
1.82489e-19	Os06g0213700	PTHT, HULGRVOL, ALKDIG, GNP, PL
1.84913e-19	Os09g0280300	PL, HULGRLGWDRO, PTHT, FLFLG, FLFWD
1.88766e-19	Os03g0202001	PL, PTHT, FLFLG, PBN, DHULGRCL, HHULGRWT, PN
1.89399e-19	Os11g0672600	DTHD, HULGRVOL, FLFWD, PL, DHULPROTCN, FLFLG, DHULGRCL
1.89513e-19	Os01g0596100	AWNPLU, HULGRVOL, PL, DTHD, HULCL, EGNP, DHULGRVOL
1.90812e-19	Os08g0533600	DHULGRVOL, DHULGRCL, PTHT, LFLPUBES, EGNP
1.90849e-19	Os06g0614300	DHULGRVOL, DTHD, PBN, FLFLG, DHULGRLG, EGNP, LFLPUBES
1.92647e-19	Os01g0527400	CULMHAB, FLFWD, PL, FLFLG, EGNP, DHULGRLG
1.93197e-19	Os01g0220900	CULMHAB, HULGRLGWDRO, PTHT, FLFLG, PL, PBN, DTHD
1.94117e-19	Os11g0150200	HULGRLGWDRO, DTHD, FLFWD, PN, PTHT
1.94334e-19	Os05g0245700	DHULGRLG, FLFWD, AMYCN, EGNP, PL, HULGRLG, FLFLG, DTHD
1.94972e-19	Os03g0163000	DHULGRLG, DTHD, HULGRLGWDRO, DHULPROTCN, PN
1.97376e-19	Os01g0773400	DHULGRCL, FLFWD, PN, PTHT, DHULGRLG, HHULGRWT
1.97479e-19	Os01g0533100	HULGRWD, PTHT, PBN, FLFLG, SDSH
1.99442e-19	Os04g0483200	PN, HULGRLGWDRO, GNP, PTHT, PBN
2.01992e-19	Os01g0606400	HULGRWD, PTHT, PBN, GNP
2.07878e-19	Os07g0495900	DHULGRCL, HULGRLGWDRO, DTHD, PBN
2.0972e-19	Os11g0672800	DHULGRVOL, DHULGRWD, DTHD, TSNP, AMYCN
2.10373e-19	Os06g0532301	DTHD, PTHT, DHULGRLG, PBN, DHULPROTCN
2.10599e-19	Os01g0585600	DHULPROTCN, PL, HULGRVOL, FLFLG, DHULGRLG, EGNP
2.15836e-19	Os08g0249100	DHULGRWD, PTHT, DHULGRCL, FLFLG, GNP, TSNP, PBN
2.17442e-19	Os01g0608400	PBN, LFLPUBES, DHULGRVOL, SDSH, FLFLG, AMYCN, GNP
2.2071e-19	Os09g0313550	PTHT, HULGRLGWDRO, DTHD, AMYCN, EGNP
2.23988e-19	Os01g0955000	PTHT, TSNP, DHULGRWD, AWNPLU, PN, FLFWD
2.24492e-19	Os06g0109400	PTHT, DHULGRWD, CULMHAB, AMYCN, PBN, DTHD, EGNP
2.27108e-19	Os05g0185700	HULGRWD, DHULPROTCN, PL, DHULGRVOL, AWNPLU
2.28581e-19	Os08g0338000	DHULGRCL, HHULGRWT, FLFWD, LFLPUBES, PL, DHULGRLG, HULGRLG
2.32657e-19	Os06g0488200	FLFWD, TSNP, PTHT, DTHD, AMYCN, DHULGRLG, DHULGRCL, PBN
2.33442e-19	Os11g0544500	PTHT, CULMHAB, GNP, DTHD, DHULGRWD
2.3559e-19	Os10g0130600	HULGRWD, PTHT, DTHD, PN, PL
2.36418e-19	Os01g0104800	CULMHAB, HULGRLGWDRO, PN, PTHT, DTHD
2.3648e-19	Os01g0699950	PTHT, AWNPLU, EGNP, LFLPUBES, SDSH
2.40785e-19	Os06g0143400	DHULGRCL, PL, PN, PTHT, FLFWD
2.42594e-19	Os02g0801700	PL, FLFWD, HULGRLG, DHULPROTCN, PTHT, FLFLG
2.44343e-19	Os07g0523150	AMYCN, DHULGRWD, HULGRWD, ALKDIG, PTHT, HULGRLGWDRO, EGNP, PL
2.45731e-19	Os06g0230100	ALKDIG, PTHT, GNP, HULGRWD
2.47309e-19	Os03g0599600	DTHD, HULGRLGWDRO, FLFWD, PTHT, PN
2.48359e-19	Os07g0483500	HULGRLGWDRO, PTHT, PBN, PL, HULGRLG, DHULGRLG
2.4916e-19	Os03g0214900	DHULGRCL, PN, PTHT, FLFWD, HULCL
2.5039e-19	Os11g0586100	DHULGRCL, HULGRLGWDRO, PTHT, PN
2.51432e-19	Os01g0691200	PTHT, LFLPUBES, DHULGRWD, SDSH, PBN, TSNP, HULGRVOL
2.52538e-19	Os05g0500101	HULGRLGWDRO, DHULGRCL, PL
2.56623e-19	Os04g0483450	PN, HULGRLGWDRO, FLFWD, PTHT, DHULGRLG
2.56953e-19	Os11g0493100	DHULGRWD, PTHT, PN, FLFWD, FLFLG, PL
2.57417e-19	Os04g0105000	FLFWD, PL, FLFLG, AWNPLU, HHULGRWT, PN, GNP, TSNP, DTHD
2.58104e-19	Os01g0908800	PTHT, FLFWD, CULMHAB, DHULPROTCN, TSNP
2.59242e-19	Os06g0298000	DHULPROTCN, DHULGRVOL, AWNPLU, HULGRLGWDRO, HHULGRWT, PL, PTHT
2.63089e-19	Os01g0516200	CULMHAB, HULGRLGWDRO, PTHT, DHULGRCL, PBN, FLFLG
2.65352e-19	Os01g0611900	HULGRWD, LFLPUBES, AMYCN, PL, PBN, SDSH
2.68713e-19	Os08g0197200	DHULGRWD, DHULGRCL, PTHT, GNP, DTHD, PN
2.71164e-19	Os11g0550300	DHULGRWD, DHULGRCL, HULGRLG, CULMHAB, DHULGRLG, GNP, FLFLG
2.71537e-19	Os07g0694600	LFLPUBES, DHULGRLG, AMYCN, PBN, TSNP, SDSH, FLFWD, DTHD
2.81022e-19	Os05g0182800	HULGRWD, PL, DHULGRLG, HULGRLGWDRO, FLFWD
2.82494e-19	Os11g0540600	FLFWD, AWNPLU, PTHT, PN, DHULGRCL, DHULGRWD
2.9593e-19	Os01g0133100	DTHD, PTHT, DHULGRLG, AMYCN, HULCL, HULGRLGWDRO, PN, HHULGRWT
3.01907e-19	Os03g0292800	FLFWD, PL, HULCL, PN, LFLPUBES
3.04436e-19	Os12g0507600	DHULPROTCN, CULMHAB, HULGRLG, HULCL, DTHD, GNP, AWNPLU
3.05604e-19	Os10g0333000	DHULPROTCN, HULGRLG, EGNP, AWNPLU, DHULGRVOL, GNP, PN
3.07876e-19	Os12g0245100	PTHT, HULGRLGWDRO, EGNP, TSNP, GNP, PL, FLFLG
3.08278e-19	Os01g0500825	DTHD, DHULGRCL, DHULGRLG, DHULPROTCN, PL, CULMHAB, FLFLG
3.08393e-19	Os12g0612700	HULGRVOL, HULGRWD, PTHT, PL, TSNP, SDSH
3.10373e-19	Os02g0478600	HULGRVOL, FLFWD, DHULPROTCN, PL
3.14693e-19	Os02g0152400	PL, FLFWD, PTHT, FLFLG, HULGRWD
3.17125e-19	Os08g0243500	EGNP, HULGRLGWDRO, HULCL, DTHD, GNP, PN, PL, FLFLG
3.19585e-19	Os10g0569800	HULGRWD, CULMHAB, PL, FLFWD, AMYCN, DHULPROTCN
3.19608e-19	Os01g0692400	PTHT, LFLPUBES, HULGRVOL, PBN, AMYCN
3.24359e-19	Os01g0144700	AMYCN, DTHD, HULGRLGWDRO, PTHT, PL, EGNP
3.35238e-19	Os07g0523000	HULGRLGWDRO, PL, PBN, FLFWD, DHULGRCL
3.3681e-19	Os03g0602300	PL, FLFLG, FLFWD, PN, EGNP
3.3702e-19	Os01g0110800	CULMHAB, HULGRLGWDRO, PTHT, PN, DTHD
3.38101e-19	Os04g0463700	PTHT, GNP, HULGRLGWDRO, PN, CULMHAB, PBN
3.39475e-19	Os02g0517564	FLFWD, PL, SDSH, AMYCN, AWNPLU, CULMHAB, DHULGRLG, HULGRLGWDRO
3.45118e-19	Os03g0638200	PTHT, FLFWD, HULGRLGWDRO, HHULGRWT, GNP, DHULGRCL
3.49192e-19	Os06g0316950	HULGRLGWDRO, PTHT, EGNP, FLFWD
3.63286e-19	Os11g0622700	HULGRWD, FLFWD, PL, DHULGRCL, EGNP, AWNPLU, LFLPUBES
3.64061e-19	Os01g0783200	PTHT, PL, LFLPUBES, HULGRVOL, DHULGRCL, TSNP, DHULGRLG
3.64073e-19	Os09g0504400	DTHD, HULGRLGWDRO, LFLPUBES, PTHT, EGNP, PBN
3.79792e-19	Os01g0720600	PTHT, HULGRVOL, PL, PBN, HULGRWD, HULGRLG, DHULGRLG, DHULPROTCN
3.83797e-19	Os08g0474700	HULGRWD, PN, CULMHAB, HULGRVOL, DHULGRLG, DHULPROTCN
3.84181e-19	Os10g0132700	HULGRLGWDRO, PTHT, DHULPROTCN, PN, FLFWD, HHULGRWT
3.90004e-19	Os03g0278200	HULGRWD, DTHD, FLFLG, PBN
3.90089e-19	Os02g0256100	HULGRWD, DTHD, PL, PN, PBN, DHULGRCL
3.90366e-19	Os01g0964400	HULGRLGWDRO, PN, PTHT, AMYCN, AWNPLU, HHULGRWT, SDSH
3.92671e-19	Os02g0180200	FLFWD, DTHD, PL, FLFLG, AWNPLU
3.98579e-19	Os05g0111900	DHULGRWD, FLFLG, PTHT, HULGRLGWDRO, HHULGRWT, PN
4.0385e-19	Os07g0529800	HULGRVOL, DHULPROTCN, TSNP
4.06218e-19	Os07g0412100	HULGRLGWDRO, FLFLG, DHULGRCL, DHULPROTCN, PBN
4.10328e-19	Os12g0612400	CULMHAB, DHULGRWD, PTHT, HULGRLG, PL, TSNP, PN
4.10501e-19	Os01g0765200	PTHT, DHULGRCL, PL
4.14583e-19	Os01g0780400	PTHT, PL, FLFLG, DTHD, CULMHAB
4.1898e-19	Os02g0569400	PTHT, PBN, DHULGRWD, PL, DTHD, DHULGRCL
4.19637e-19	Os01g0903100	FLFWD, PTHT, PBN, HULGRVOL, AMYCN
4.23721e-19	Os10g0114850	HULGRWD, DTHD, PTHT, HULGRLGWDRO, AWNPLU, FLFWD, PN
4.26452e-19	Os01g0142100	DHULGRLG, FLFWD, AWNPLU, PTHT, FLFLG, PL, AMYCN
4.30676e-19	Os11g0691800	HULGRLGWDRO, PTHT, DHULGRCL, FLFLG, AWNPLU, PL, TSNP
4.32194e-19	Os05g0417200	PTHT, DHULPROTCN, HULGRWD, AWNPLU, PBN, PN
4.34188e-19	Os10g0401100	DHULGRVOL, TSNP, PL, LFLPUBES, PBN
4.35239e-19	Os01g0127400	PN, HULGRLGWDRO, HULCL, PTHT
4.40089e-19	Os02g0476901	FLFWD, PL, HULGRLGWDRO, PTHT, DHULGRCL
4.40209e-19	Os01g0782500	PTHT, PL, PN, FLFLG, DHULGRCL
4.42534e-19	Os09g0563250	EGNP, DHULGRWD, PN, PL, FLFLG, HULGRLG, DHULGRCL
4.48962e-19	Os01g0739400	PTHT, PL, DHULPROTCN, DTHD, HULCL, HULGRLG, AWNPLU
4.49473e-19	Os01g0685650	PTHT, HULGRWD, PN, LFLPUBES
4.50932e-19	Os01g0950700	HULGRWD, PN, HULGRLGWDRO, DTHD, FLFWD
4.52465e-19	Os07g0107366	HULGRLGWDRO, TSNP, CULMHAB, HHULGRWT, HULCL
4.52848e-19	Os01g0897300	PTHT, DHULGRWD, PBN, FLFLG
4.5377e-19	Os03g0616450	DTHD, HULGRLGWDRO, PN, EGNP, PL
4.54079e-19	Os11g0226700	HULGRWD, PL, DHULPROTCN, LFLPUBES, PBN, FLFLG
4.56605e-19	Os01g0160700	PN, DHULGRLG, AMYCN, FLFWD, DTHD, HULCL
4.62914e-19	Os11g0307950	CULMHAB, PTHT, GNP, DTHD, PN
4.6418e-19	Os03g0562200	HULGRVOL, CULMHAB, EGNP, LFLPUBES
4.6611e-19	Os06g0198600	HULGRWD, PTHT, PN, FLFWD
4.68681e-19	Os03g0409600	HULGRLG, PTHT, TSNP, HULGRVOL
4.68883e-19	Os02g0321800	DHULGRCL, GNP, PL, HULGRLG, FLFLG, DHULGRLG, LFLPUBES, FLFWD
4.71405e-19	Os03g0643900	CULMHAB, HULGRLGWDRO, FLFWD, PTHT, EGNP
4.76506e-19	Os09g0492700	DHULGRVOL, DTHD, PN, PTHT, EGNP
4.77613e-19	Os05g0150400	LFLPUBES, DHULGRWD, DTHD, EGNP, PTHT, AMYCN
4.77763e-19	Os06g0602400	DHULGRWD, PTHT, DTHD, AMYCN, FLFWD, PL
4.78253e-19	Os01g0911700	PTHT, FLFWD, DHULGRVOL, AMYCN, FLFLG, PL
4.80942e-19	Os07g0694200	LFLPUBES, HULGRLGWDRO, PBN, TSNP, PTHT, ALKDIG, SDSH
4.8191e-19	Os07g0513100	FLFWD, PL, HULGRLGWDRO, SDSH
4.83896e-19	Os08g0501700	AMYCN, DHULPROTCN, PTHT, PL, HULGRWD, DHULGRVOL, AWNPLU
4.91003e-19	Os07g0656600	DTHD, HULGRWD, AWNPLU, PN, AMYCN
4.92056e-19	Os01g0589000	PTHT, DTHD, HULGRVOL, HHULGRWT, PBN
4.95892e-19	Os10g0454200	LFLPUBES, FLFWD, HULGRLG, PTHT, PBN
4.96486e-19	Os01g0623500	HULGRWD, PTHT, AMYCN, SDSH, DTHD, PBN, PL
4.99322e-19	Os09g0441650	PTHT, PN, AWNPLU, HULGRLGWDRO, DTHD
5.03675e-19	Os02g0587600	HULGRVOL, PL, AMYCN, PN, DTHD, HHULGRWT, HULGRWD
5.11954e-19	Os08g0515900	DTHD, FLFWD, HULGRLG, DHULGRCL, PL, FLFLG
5.25321e-19	Os05g0241000	PBN, DHULGRCL, FLFLG, PL, HULGRLG, DTHD
5.27639e-19	Os03g0689833	PN, CULMHAB, HULGRLGWDRO, EGNP
5.31349e-19	Os06g0549700	HULGRVOL, PL, HULGRWD, HULGRLG, HULGRLGWDRO, PN
5.35173e-19	Os08g0103700	HULGRLGWDRO, PTHT, FLFLG, PL, DTHD
5.40516e-19	Os02g0572050	DHULGRCL, HULGRVOL, PTHT, DHULPROTCN, PL
5.44661e-19	Os06g0184400	DHULGRWD, EGNP, DTHD, AMYCN, DHULGRCL, ALKDIG, PL
5.47174e-19	Os09g0532800	HULCL, DTHD, HULGRLG, DHULGRCL, PTHT, PN
5.47504e-19	Os03g0849700	PTHT, DTHD, HULGRLGWDRO, GNP, PL, FLFLG, CULMHAB
5.52702e-19	Os08g0170800	PTHT, DHULGRWD, CULMHAB, TSNP
5.54651e-19	Os12g0107700	HULGRLGWDRO, PTHT, PN, TSNP
5.72783e-19	Os04g0582600	AWNPLU, PBN, HULGRLGWDRO, PL, DHULPROTCN, FLFLG, FLFWD
5.77462e-19	Os12g0480100	CULMHAB, HULGRLGWDRO, TSNP, PTHT, DTHD, DHULGRWD
5.84094e-19	Os03g0362032	DHULGRWD, PBN, DTHD, SDSH, HULCL, FLFLG
5.89875e-19	Os02g0633100	PN, DTHD, HULGRWD, PTHT, TSNP, ALKDIG, SDSH
5.91548e-19	Os04g0176300	FLFWD, DHULGRLG, HHULGRWT, CULMHAB, PL, FLFLG
5.95194e-19	Os01g0960300	HULGRWD, AWNPLU, DHULPROTCN, PBN, GNP, PTHT
5.9586e-19	Os03g0292700	PL, FLFWD, HULCL, PBN
5.96623e-19	Os02g0499300	PTHT, FLFWD, DHULGRCL, HULGRVOL, AMYCN, GNP
5.97634e-19	Os08g0360300	DHULGRCL, FLFWD, FLFLG, EGNP, DHULPROTCN, HULGRLGWDRO
6.01509e-19	Os04g0161100	DHULGRVOL, AWNPLU, DTHD, HULGRLG, DHULGRCL, TSNP, FLFLG
6.30543e-19	Os04g0411300	DHULGRVOL, PL, DTHD, DHULGRCL, DHULPROTCN, PN
6.31058e-19	Os07g0564000	HULGRLGWDRO, PTHT, DHULPROTCN, FLFWD, AMYCN, PL
6.39682e-19	Os04g0479500	GNP, DHULGRWD, PTHT, PN, PBN, DTHD, HULGRLG
6.43404e-19	Os02g0150700	HULGRVOL, PTHT, FLFWD, PL, HULGRWD, DHULPROTCN
6.44986e-19	Os01g0789100	PTHT, PL, GNP, PN
6.53564e-19	Os01g0939200	HULGRWD, PN, PTHT, TSNP, LFLPUBES
6.61161e-19	Os01g0581800	EGNP, DHULGRCL, PL, DTHD, DHULGRLG, HULGRLG, HULCL
6.70959e-19	Os03g0347500	DHULGRCL, DHULGRVOL, TSNP, PL, DHULGRWD
6.72571e-19	Os07g0226601	CULMHAB, DHULGRCL, HULGRLGWDRO, HULGRWD, DHULGRVOL, GNP, AWNPLU
6.73936e-19	Os05g0106500	LFLPUBES, PL, PBN, DHULGRCL, CULMHAB
6.75854e-19	Os02g0302200	HULGRVOL, DHULPROTCN, DHULGRCL, PL, GNP, TSNP
6.79124e-19	Os06g0304300	FLFWD, FLFLG, PL, DHULGRWD, PTHT
6.79291e-19	Os11g0457700	HULGRVOL, DHULPROTCN, TSNP, HULGRWD, PL, PTHT
6.82299e-19	Os06g0236300	PTHT, HULGRLGWDRO, PN, DTHD, HULGRLG, PL
6.96421e-19	Os04g0165700	HULGRLGWDRO, DHULGRCL, HHULGRWT, AWNPLU, FLFWD, PL, FLFLG, DTHD
7.08879e-19	Os12g0509600	TSNP, HULGRLG, PTHT, DHULGRLG, AWNPLU, DHULGRCL, CULMHAB
7.123e-19	Os04g0103500	HULGRLGWDRO, PTHT, DHULPROTCN, DHULGRVOL, EGNP, AWNPLU
7.18201e-19	Os07g0563600	HULGRWD, PTHT, AWNPLU, PBN, GNP, PN, DHULPROTCN
7.20515e-19	Os06g0525200	PTHT, HULGRLGWDRO, AMYCN, PN
7.24975e-19	Os01g0965300	PTHT, HULGRWD, PN, PBN, GNP
7.29067e-19	Os07g0285800	DHULPROTCN, PBN, DHULGRLG, DHULGRCL, CULMHAB, AWNPLU
7.36777e-19	Os07g0691200	DHULGRWD, PTHT, PBN, SDSH, TSNP
7.54064e-19	Os12g0479400	DTHD, HULGRLGWDRO, PN, DHULGRWD, PTHT, AMYCN
7.57739e-19	Os03g0644000	CULMHAB, HULGRLGWDRO, EGNP, FLFWD
7.68465e-19	Os02g0438200	HULGRLGWDRO, PL, FLFWD, FLFLG, DHULGRCL, PN, DHULPROTCN
7.69736e-19	Os01g0892600	LFLPUBES, PN, DHULGRCL, PTHT, HULGRWD
7.70815e-19	Os05g0576500	HULGRLGWDRO, EGNP, PN, HULCL, HULGRVOL
7.7788e-19	Os07g0558200	DHULGRWD, HHULGRWT, PL, PBN, EGNP, FLFLG, TSNP, GNP, SDSH
7.94846e-19	Os01g0524700	PN, DTHD, PTHT, PL, FLFLG, HULGRLGWDRO, HULCL
7.996e-19	Os06g0247900	HULGRVOL, ALKDIG, DHULPROTCN, TSNP, HULGRWD, DTHD
8.1478e-19	Os07g0203700	DHULGRCL, FLFWD, DTHD, HULCL, PBN
8.15034e-19	Os11g0550900	PTHT, EGNP, TSNP, GNP
8.16905e-19	Os12g0534700	DHULPROTCN, PTHT, DTHD, TSNP, HHULGRWT, HULGRLGWDRO
8.1993e-19	Os02g0621700	DHULGRCL, PBN, DHULGRWD, AMYCN, SDSH, DTHD
8.24811e-19	Os11g0503400	DHULGRWD, PN, PL, PTHT, GNP, FLFWD
8.38321e-19	Os11g0209000	CULMHAB, PTHT, DTHD, DHULPROTCN, PN
8.46064e-19	Os07g0121100	FLFWD, DTHD, PL, AWNPLU, FLFLG, PTHT
8.48531e-19	Os07g0301200	DHULPROTCN, DHULGRWD, PBN, SDSH, PTHT, FLFLG, DHULGRLG
8.56721e-19	Os12g0403800	HULGRLGWDRO, PN, PTHT, HULGRWD, GNP, DHULPROTCN
8.89788e-19	Os01g0339600	PTHT, FLFWD, EGNP, PN
8.96588e-19	Os08g0535400	HULGRVOL, DHULGRCL, HULGRLGWDRO, DHULGRLG, TSNP
8.97622e-19	Os08g0320800	DHULGRCL, HULGRVOL, PL, TSNP, HULGRLGWDRO, FLFLG
9.01179e-19	Os01g0140100	PN, TSNP, DHULGRLG, EGNP
9.05237e-19	Os06g0158700	PTHT, FLFWD, PN, DHULGRCL
9.12379e-19	Os12g0571900	HULGRLGWDRO, FLFLG, FLFWD, PN, PTHT, DTHD, HULCL
9.13848e-19	Os07g0497100	DTHD, HULGRLGWDRO, DHULGRCL, FLFWD, DHULGRLG, EGNP, HULGRVOL
9.14882e-19	Os08g0490800	DHULGRWD, PTHT, FLFLG, PL
9.20903e-19	Os07g0574400	HULGRWD, PTHT, AWNPLU, PN
9.30352e-19	Os03g0640100	CULMHAB, PTHT, EGNP, HULGRLGWDRO, FLFWD
9.32547e-19	Os03g0841800	PTHT, HULGRWD, EGNP, PL, DHULPROTCN, FLFLG, TSNP
9.33363e-19	Os07g0665900	HULGRLGWDRO, PTHT, TSNP, FLFLG, DHULGRLG
9.35968e-19	Os06g0173100	DTHD, FLFWD, DHULGRCL, EGNP, HULGRVOL
9.46279e-19	Os01g0606000	PTHT, DHULGRWD, PBN, TSNP
9.59812e-19	Os12g0533700	EGNP, HULGRLGWDRO, PTHT, PL, DHULPROTCN, DTHD, PBN, FLFLG
9.70948e-19	Os07g0484800	PN, AWNPLU, HULGRWD, PTHT, FLFWD, CULMHAB, HULGRLGWDRO
9.75739e-19	Os12g0281450	HULGRLGWDRO, DHULGRCL, PN, DTHD
9.80457e-19	Os07g0614700	PN, EGNP, HULGRLGWDRO, DTHD, FLFLG
9.84328e-19	Os01g0793200	PTHT, PL, FLFWD, DHULGRLG
9.87281e-19	Os01g0703300	CULMHAB, LFLPUBES, PL, PBN, HULGRLGWDRO, HULCL, AWNPLU
1.02558e-18	Os12g0489100	CULMHAB, FLFWD, HULGRLGWDRO, HULCL, PN, DTHD, AMYCN, GNP
1.02934e-18	Os12g0580700	HULGRWD, PN, HULCL, FLFWD, PL
1.03869e-18	Os01g0888022	PTHT, FLFWD, TSNP
1.07537e-18	Os01g0960500	HULGRWD, PTHT, AWNPLU, PL, PBN, GNP
1.07793e-18	Os03g0245100	DHULPROTCN, PTHT, FLFWD, DTHD, DHULGRLG, DHULGRCL, PL
1.08184e-18	Os12g0429200	HULGRLGWDRO, PTHT, ALKDIG, PN, DTHD, FLFWD
1.10031e-18	Os06g0255300	HULGRLGWDRO, PTHT, TSNP, PL, LFLPUBES
1.10079e-18	Os10g0167700	DHULGRVOL, SDSH, EGNP, HULGRLGWDRO, AMYCN
1.10827e-18	Os11g0648800	DTHD, HULGRLG, CULMHAB, AWNPLU, PTHT, PN, DHULGRVOL
1.1208e-18	Os03g0221300	PTHT, HULGRLGWDRO, PN, FLFWD, EGNP
1.13267e-18	Os09g0471900	HULGRLGWDRO, PTHT, PN, EGNP
1.14917e-18	Os06g0338900	DHULGRWD, PTHT, PBN, GNP
1.15713e-18	Os06g0357000	FLFWD, PTHT, DTHD, AWNPLU, DHULGRCL, EGNP, DHULGRLG
1.15884e-18	Os03g0240500	PN, DHULGRCL, PL, TSNP, FLFWD
1.15904e-18	Os02g0511500	PBN, PL, PTHT, FLFLG, HULGRVOL, DHULGRLG, HULGRLG, HULGRLGWDRO, TSNP
1.16514e-18	Os05g0458300	DHULGRCL, PL, PN, HULCL
1.19908e-18	Os03g0187600	PL, DHULPROTCN, FLFWD, PTHT, DHULGRCL
1.20012e-18	Os07g0124750	FLFWD, PTHT, PL, FLFLG, PBN
1.20256e-18	Os01g0171000	HULGRLGWDRO, DTHD, EGNP, AWNPLU, PTHT, AMYCN
1.20841e-18	Os12g0631800	CULMHAB, DHULGRCL, EGNP
1.22886e-18	Os01g0609900	PTHT, PBN, AWNPLU, AMYCN, DHULPROTCN, FLFLG, SDSH
1.23122e-18	Os12g0511300	CULMHAB, HULGRLG, PN, HULGRLGWDRO, PTHT, HULCL
1.24561e-18	Os08g0372700	DHULGRCL, EGNP, TSNP, GNP, CULMHAB
1.25104e-18	Os06g0125132	PTHT, GNP, DHULGRLG, LFLPUBES, DTHD, PBN
1.26499e-18	Os05g0556000	FLFWD, DHULGRLG, EGNP, PTHT
1.26611e-18	Os08g0438400	DHULGRVOL, PL, PBN, DTHD, TSNP
1.27099e-18	Os03g0237600	PTHT, FLFWD, FLFLG, PN, DHULGRCL, PL, TSNP
1.27927e-18	Os06g0211600	PTHT, FLFWD, ALKDIG, HULGRWD, PBN, AMYCN
1.28828e-18	Os12g0435100	DHULGRWD, PN, DTHD, DHULGRLG
1.29041e-18	Os01g0347100	EGNP, PTHT, CULMHAB, TSNP, GNP
1.29954e-18	Os01g0967900	HULGRWD, PTHT, PN, ALKDIG, DHULGRCL, PBN
1.32928e-18	Os01g0896300	PTHT, DHULGRCL, HULGRWD, PN, FLFWD
1.34198e-18	Os08g0300700	DHULGRCL, PTHT, TSNP, DHULGRVOL
1.34802e-18	Os04g0344400	HULGRLGWDRO, DHULGRLG, AWNPLU, GNP, FLFLG
1.36244e-18	Os11g0642100	HULGRLGWDRO, PBN, PL, PTHT, HULCL, FLFWD
1.37951e-18	Os08g0465800	HULGRVOL, FLFWD, DHULPROTCN, PL, DTHD, PBN
1.37977e-18	Os06g0574950	DHULGRWD, CULMHAB, AMYCN, TSNP, PTHT
1.38173e-18	Os03g0573117	HULGRVOL, PL, HULGRWD, HULGRLGWDRO, ALKDIG, DHULPROTCN
1.39764e-18	Os07g0530100	HULGRVOL, DHULPROTCN, PL, FLFWD, EGNP, PTHT
1.41041e-18	Os03g0582900	EGNP, HULGRLGWDRO, PTHT, FLFLG, CULMHAB, PL
1.4274e-18	Os02g0155900	HULGRVOL, PL, EGNP, FLFWD
1.4439e-18	Os07g0410300	DHULGRLG, DHULPROTCN, TSNP, PTHT, AWNPLU
1.45353e-18	Os05g0525800	DHULGRCL, PL, EGNP, DHULGRWD
1.46445e-18	Os11g0276000	PN, FLFLG, PTHT, FLFWD, PL
1.48521e-18	Os07g0111100	PN, HULGRLGWDRO, FLFLG, TSNP, CULMHAB
1.49748e-18	Os01g0356800	DHULGRVOL, HULGRLGWDRO, DTHD, PTHT, DHULPROTCN, FLFWD, PN
1.49943e-18	Os03g0230500	PTHT, PN, DHULGRWD, EGNP
1.50292e-18	Os08g0243100	GNP, DHULGRCL, PL, FLFLG, AWNPLU, SDSH, HULCL, AMYCN, PBN
1.5257e-18	Os06g0491901	FLFWD, PL, EGNP, DHULGRLG, PN, DTHD
1.5494e-18	Os11g0255200	DHULGRWD, PTHT, SDSH, LFLPUBES, FLFLG, PBN
1.61151e-18	Os04g0535000	FLFWD, PL, FLFLG, PN, DHULGRCL, HULGRVOL
1.62457e-18	Os11g0572301	HULGRLGWDRO, PTHT, PBN, AWNPLU
1.62555e-18	Os08g0244100	DHULGRWD, FLFWD, HULGRWD, PL, HULCL, PBN
1.62871e-18	Os10g0556700	CULMHAB, HULGRWD, PN, PTHT
1.64292e-18	Os12g0438900	PN, HULGRLGWDRO, DTHD, PL
1.65016e-18	Os08g0220600	FLFWD, PTHT, DTHD, PN, HULGRLGWDRO, DHULGRCL
1.67748e-18	Os05g0145700	DHULGRCL, EGNP, PL, TSNP, GNP
1.68054e-18	Os06g0135900	AWNPLU, DHULGRLG, AMYCN, HHULGRWT, PBN, FLFLG
1.68813e-18	Os01g0120700	PTHT, DHULGRLG, TSNP, PBN
1.69322e-18	Os04g0609600	PBN, DHULPROTCN, FLFWD, AWNPLU, DHULGRLG, PTHT
1.71719e-18	Os07g0563700	DHULGRWD, PTHT, DHULPROTCN, EGNP
1.71728e-18	Os09g0498800	DTHD, PTHT, PN, HULGRLG, DHULGRCL, EGNP, PL
1.72174e-18	Os10g0495075	PTHT, FLFWD, PN, LFLPUBES, PL, DHULPROTCN, DTHD
1.74611e-18	Os09g0543100	ALKDIG, PBN, FLFLG, AWNPLU, DHULGRWD
1.75291e-18	Os02g0503100	PL, GNP, DHULGRCL, DHULGRWD, PTHT, FLFLG
1.75648e-18	Os01g0978000	HULGRWD, PTHT, DHULPROTCN, GNP
1.81939e-18	Os11g0679900	DHULGRWD, AWNPLU, PBN, CULMHAB
1.82026e-18	Os08g0211750	FLFWD, PTHT, HHULGRWT, DTHD, PL, FLFLG, TSNP
1.82444e-18	Os02g0203700	HULGRLGWDRO, PTHT, FLFWD, PN
1.82789e-18	Os10g0550500	CULMHAB, PN, HULGRLGWDRO, PTHT, DTHD
1.84746e-18	Os08g0197300	HULGRWD, FLFWD, PL, DHULGRLG, DHULGRCL
1.87944e-18	Os11g0648400	PN, PL, FLFLG, HULGRLG, DTHD, EGNP
1.88479e-18	Os02g0779900	HULGRVOL, DHULPROTCN, PTHT, HULCL, HULGRLGWDRO, HULGRLG, PBN, AWNPLU
1.90508e-18	Os03g0400800	DHULGRLG, DHULGRVOL, FLFLG, PL, TSNP, HULGRLG, HULCL, HULGRWD
1.90735e-18	Os01g0691000	LFLPUBES, PTHT, DHULGRWD, SDSH, PBN, TSNP
1.91325e-18	Os12g0445300	HULGRLGWDRO, PN, DTHD, PTHT, DHULGRCL, AMYCN, EGNP
1.93542e-18	Os07g0492100	DHULGRCL, CULMHAB, PL, AWNPLU, HULGRLGWDRO
1.94035e-18	Os03g0644200	CULMHAB, HULGRLGWDRO, EGNP
1.94628e-18	Os11g0691050	DHULGRWD, PBN, AMYCN, PTHT, AWNPLU
1.97506e-18	Os10g0189001	DHULGRVOL, DHULGRLG, DHULPROTCN, PBN, TSNP
1.99948e-18	Os10g0560200	CULMHAB, PN, HULCL, HULGRLGWDRO, DTHD
2.02804e-18	Os02g0543800	FLFWD, CULMHAB, DHULGRCL, HULGRLGWDRO, PTHT, PN, DTHD
2.03055e-18	Os07g0124500	FLFWD, LFLPUBES, CULMHAB, PL, EGNP, HULCL, FLFLG, DTHD
2.0319e-18	Os03g0103800	DHULGRCL, DTHD, PN, HULGRLGWDRO
2.04124e-18	Os08g0239300	DHULGRCL, PL, FLFWD, DTHD, PTHT, DHULPROTCN
2.05455e-18	Os07g0403800	DHULPROTCN, TSNP, AWNPLU, HULGRLGWDRO, DHULGRCL, CULMHAB
2.06924e-18	Os09g0351700	PTHT, HULGRLGWDRO, TSNP, FLFLG, AMYCN, CULMHAB
2.09269e-18	Os07g0596300	FLFWD, FLFLG, PN, PBN, DTHD
2.10237e-18	Os12g0237900	HULGRLGWDRO, PTHT, EGNP, CULMHAB, FLFWD
2.10704e-18	Os11g0122800	HULGRLGWDRO, DHULGRCL, PN, PTHT, DTHD, FLFWD
2.14707e-18	Os06g0574700	DHULGRWD, PTHT, CULMHAB, TSNP, PL
2.16107e-18	Os10g0337500	DHULGRVOL, DHULGRLG, DHULPROTCN, TSNP, PBN, FLFWD
2.17995e-18	Os02g0666300	HULGRVOL, PL, DHULPROTCN, CULMHAB, HULCL, DHULGRLG, DHULGRCL, PTHT, HULGRWD
2.19833e-18	Os01g0575500	DTHD, PTHT, FLFWD, PN, EGNP
2.20388e-18	Os05g0144400	PL, TSNP, HULGRLGWDRO, DHULGRCL
2.22748e-18	Os06g0169001	DTHD, AMYCN, HULCL, DHULGRLG, GNP, EGNP
2.28474e-18	Os11g0684000	PL, HULGRLGWDRO, FLFLG, PN, DTHD, PTHT
2.30881e-18	Os07g0244600	TSNP, DHULGRLG, PL, AWNPLU, PTHT, DHULGRCL, LFLPUBES
2.31695e-18	Os10g0454300	CULMHAB, HULGRLGWDRO, PBN, PTHT, PL, FLFLG, PN
2.32266e-18	Os01g0898300	PTHT, DHULGRWD, PBN
2.378e-18	Os10g0394000	HULGRLGWDRO, LFLPUBES, PN, AWNPLU, DTHD, DHULGRCL
2.3958e-18	Os06g0145700	FLFWD, PTHT, DHULGRCL, PL
2.41449e-18	Os12g0148600	DTHD, TSNP, PL, EGNP, GNP
2.43594e-18	Os08g0247700	HULGRLGWDRO, PTHT, FLFLG, DHULGRCL, PN, PL, FLFWD
2.48676e-18	Os04g0620400	EGNP, AMYCN, PTHT, DHULGRVOL, FLFWD, PN, FLFLG
2.49107e-18	Os12g0419000	HULGRLGWDRO, DHULGRCL, DHULPROTCN, TSNP, HULGRWD, DHULGRVOL
2.49471e-18	Os09g0359700	HULGRLG, DTHD, PL, FLFLG, DHULPROTCN, AMYCN
2.50653e-18	Os11g0623800	FLFWD, PL, HULGRLGWDRO, LFLPUBES, HULGRLG, CULMHAB
2.50779e-18	Os09g0460100	HULGRLGWDRO, PN, EGNP, AWNPLU, PTHT
2.51129e-18	Os06g0286351	DTHD, PN, GNP, HHULGRWT, FLFWD
2.54497e-18	Os09g0442400	PL, PN, HULGRLGWDRO, PTHT
2.57671e-18	Os01g0554150	PTHT, CULMHAB, DHULGRWD, FLFLG, GNP, PBN, DTHD
2.58875e-18	Os01g0813800	PTHT, PBN, DHULGRWD, DHULPROTCN, DTHD, FLFLG, PL
2.58918e-18	Os01g0966000	HULGRWD, PTHT, DHULGRCL, PN
2.5921e-18	Os12g0632850	CULMHAB, DTHD, PBN, PN, PTHT
2.62419e-18	Os05g0453300	DHULGRCL, HULCL, PN, EGNP
2.63112e-18	Os06g0338700	FLFWD, PL, DHULPROTCN, TSNP, HULGRLGWDRO, PTHT, FLFLG
2.64586e-18	Os07g0540500	DTHD, HULGRLGWDRO, EGNP
2.6746e-18	Os03g0219300	PTHT, DHULGRWD, TSNP, HHULGRWT
2.68826e-18	Os04g0487400	CULMHAB, GNP, DHULGRLG, EGNP
2.72523e-18	Os09g0453100	DTHD, HULGRLGWDRO, PN
2.76995e-18	Os06g0240800	PTHT, HULGRLGWDRO, FLFLG, PL
2.79059e-18	Os01g0977600	HULGRWD, PTHT, FLFWD, EGNP
2.79406e-18	Os04g0509100	HULGRVOL, FLFWD, HULGRLGWDRO, AWNPLU, HHULGRWT, PL
2.82318e-18	Os06g0687000	PL, PN, DTHD, PBN, DHULGRCL, DHULGRWD, PTHT, HULCL
2.82955e-18	Os05g0461000	DHULGRCL, PN, PL, HULCL
2.83037e-18	Os06g0143650	DHULGRCL, FLFWD, PL, PTHT
2.83733e-18	Os07g0534350	HULGRVOL, FLFWD, PTHT, PN, PL, DHULGRCL
2.84137e-18	Os03g0627500	PTHT, DHULGRVOL, HULGRLGWDRO, FLFWD, PN
2.84707e-18	Os10g0363100	DHULGRVOL, PTHT, TSNP, PL, DHULPROTCN
2.8855e-18	Os02g0317700	PL, PBN, DHULGRCL, EGNP, AWNPLU, PTHT
2.88913e-18	Os08g0195000	HULGRWD, FLFLG, GNP, PL, HULGRVOL, TSNP
2.89496e-18	Os11g0585900	DHULGRWD, PN, CULMHAB, PL
2.92287e-18	Os06g0343900	FLFWD, PL, DTHD, AWNPLU, GNP, PN
2.92948e-18	Os11g0118800	PTHT, FLFWD, PBN, LFLPUBES, HULGRWD, DHULGRCL
2.93861e-18	Os03g0356596	DHULGRWD, DHULGRCL, TSNP, HULCL, DHULPROTCN
2.94103e-18	Os08g0101800	HULGRWD, FLFWD, AWNPLU, DTHD, PL, HULGRLGWDRO, FLFLG
2.95093e-18	Os03g0584300	HULGRLGWDRO, DTHD, HULCL, PN, PL
2.96564e-18	Os01g0955700	TSNP, HULGRVOL, AMYCN, HULGRWD, AWNPLU, CULMHAB, DHULGRLG
2.96594e-18	Os06g0142600	DHULGRCL, PL, FLFWD, HULGRWD
2.9839e-18	Os05g0182201	HULGRWD, PTHT, PN
2.99126e-18	Os08g0155000	DHULGRVOL, HULCL, DTHD, FLFLG, HULGRWD, HHULGRWT, AWNPLU, PL
3.00705e-18	Os08g0234200	DHULGRWD, FLFWD, PTHT, TSNP, DHULGRCL
3.02245e-18	Os08g0318500	DHULGRCL, PTHT, DHULGRVOL, FLFWD, FLFLG, TSNP, HULCL
3.02596e-18	Os03g0244600	PTHT, DHULGRVOL, FLFWD, LFLPUBES, PL, FLFLG, DTHD
3.04468e-18	Os10g0200800	DHULGRVOL, DTHD, DHULGRLG, PN, HULGRLG, DHULPROTCN
3.08238e-18	Os05g0388400	EGNP, FLFWD, PTHT, FLFLG, AMYCN, PBN, PL
3.09536e-18	Os01g0525500	HULCL, PL, FLFWD, CULMHAB, AMYCN, DTHD
3.10785e-18	Os06g0135000	PN, PTHT, HHULGRWT, HULGRLGWDRO, PBN, AMYCN, DHULGRCL, DTHD
3.11284e-18	Os05g0134400	HULGRLGWDRO, PTHT, DHULPROTCN, EGNP, FLFWD, PL, FLFLG
3.16344e-18	Os01g0382700	DHULGRCL, CULMHAB, DHULGRLG, EGNP
3.16854e-18	Os06g0585982	DHULGRWD, EGNP, HULGRLGWDRO, DTHD, PTHT, GNP, TSNP, PL
3.19785e-18	Os01g0218800	FLFLG, PL, FLFWD, DHULGRLG, HULGRLG, CULMHAB
3.19961e-18	Os05g0440300	HULCL, FLFWD, PTHT, PL, PN, DHULGRCL
3.23056e-18	Os06g0128100	PTHT, AMYCN, HULGRLGWDRO, AWNPLU, DTHD, GNP, LFLPUBES, DHULGRLG
3.29894e-18	Os11g0635300	LFLPUBES, DHULPROTCN, EGNP, HULGRWD, DHULGRWD, PN, PL
3.30766e-18	Os02g0622400	DHULGRCL, AMYCN, PTHT, PN, ALKDIG, DTHD, DHULPROTCN
3.32481e-18	Os07g0543300	DTHD, HULGRWD, GNP, PN, AWNPLU
3.33398e-18	Os06g0537700	HULGRVOL, EGNP, DHULGRCL, AMYCN, HULGRWD
3.36054e-18	Os01g0775200	PTHT, PL, FLFWD, FLFLG, PBN, AMYCN, LFLPUBES
3.36362e-18	Os11g0544866	CULMHAB, DHULGRVOL, PTHT, DTHD, PBN, HULGRLGWDRO
3.38069e-18	Os07g0537400	HULGRVOL, FLFWD, DHULGRCL, PN
3.38343e-18	Os09g0453000	HULGRLGWDRO, PN, PTHT, FLFWD, FLFLG, DHULGRCL, PL
3.43463e-18	Os04g0537900	PN, DTHD, AMYCN, PL, HULGRLGWDRO, PTHT
3.43485e-18	Os03g0726800	CULMHAB, HULGRLGWDRO, TSNP
3.50302e-18	Os02g0600000	HULGRLGWDRO, AMYCN, DTHD, LFLPUBES, PL, EGNP, PBN
3.5291e-18	Os11g0433600	HULGRVOL, GNP, CULMHAB, DTHD, SDSH
3.58381e-18	Os03g0607400	CULMHAB, HULGRLGWDRO, PTHT, DTHD, PN, FLFWD
3.59255e-18	Os06g0477600	FLFWD, PL, DHULGRLG, DTHD, FLFLG, LFLPUBES, DHULGRCL
3.6016e-18	Os04g0578900	DHULGRWD, PL, DHULGRCL, HULGRLG, FLFLG, PN, DHULGRLG
3.60477e-18	Os06g0270900	PL, PBN, DHULGRLG, DHULPROTCN, HULGRLGWDRO, DTHD
3.6355e-18	Os06g0115100	PTHT, AWNPLU, AMYCN, HULGRLGWDRO, LFLPUBES, PN
3.66125e-18	Os09g0131000	HULGRLGWDRO, HULGRLG, DTHD, CULMHAB, TSNP, PTHT
3.67448e-18	Os01g0950800	PTHT, HULGRLGWDRO, DTHD, PN
3.72371e-18	Os06g0584200	HULGRLGWDRO, DHULGRVOL, TSNP, DHULGRLG, HULGRWD, PTHT, FLFLG, DTHD
3.75281e-18	Os04g0610800	FLFWD, PL, DHULPROTCN, DHULGRCL
3.75399e-18	Os09g0354100	FLFWD, PL, FLFLG, DHULGRCL, PN, PTHT
3.77907e-18	Os07g0612500	DHULGRVOL, EGNP, FLFWD, PN
3.78115e-18	Os10g0388100	HULGRVOL, PTHT, HULCL, EGNP, DHULPROTCN
3.78925e-18	Os05g0169500	EGNP, PTHT, DTHD, DHULPROTCN, PN, PL, HULGRLG, FLFLG
3.83568e-18	Os10g0427300	HULGRLGWDRO, PTHT, FLFWD, PL, FLFLG, DHULGRCL
3.84354e-18	Os10g0200000	HULGRLGWDRO, DHULPROTCN, EGNP, AWNPLU, HULGRVOL
3.84782e-18	Os03g0650000	DTHD, ALKDIG, PTHT, HULGRWD, FLFWD, PBN, EGNP
3.9094e-18	Os11g0264600	HULGRWD, PTHT, CULMHAB, FLFLG, PL, GNP, PN, DTHD
3.91667e-18	Os07g0618500	HULGRWD, FLFWD, DTHD, PBN, FLFLG
3.92084e-18	Os07g0668200	TSNP, HULGRLGWDRO, PTHT, AMYCN
3.93158e-18	Os03g0229100	PTHT, FLFWD, HULGRLGWDRO, PBN, FLFLG, PL
3.94221e-18	Os09g0268300	PTHT, FLFWD, FLFLG, HULCL, PL, DHULPROTCN, DTHD
3.94877e-18	Os03g0412900	DTHD, PTHT, HHULGRWT, HULGRLGWDRO, TSNP
3.98501e-18	Os12g0548300	HULGRVOL, PL, HULGRWD, AMYCN, DHULGRCL, DTHD
3.98605e-18	Os07g0650000	PTHT, HULGRLGWDRO, EGNP, AWNPLU
4.01401e-18	Os09g0505200	EGNP, HULGRLG, DTHD, CULMHAB, PL
4.05512e-18	Os12g0283800	HULGRLGWDRO, FLFWD, PTHT, DHULGRCL, PN
4.06135e-18	Os11g0614500	HULGRWD, CULMHAB, GNP, HULGRVOL, SDSH
4.08504e-18	Os12g0583900	HULGRLG, DHULGRVOL, DHULPROTCN, PL, AWNPLU
4.10364e-18	Os03g0689866	PN, CULMHAB, HULGRLGWDRO, EGNP
4.10416e-18	Os06g0591050	DTHD, PN, HULGRLGWDRO
4.12052e-18	Os07g0540200	HULGRWD, DTHD, PN, PTHT, FLFLG
4.14521e-18	Os12g0620866	CULMHAB, DTHD, HULGRWD, PN, PTHT
4.15392e-18	Os07g0404300	DHULGRLG, PBN, DHULGRCL, FLFLG, AWNPLU, PTHT
4.15409e-18	Os06g0505302	HULGRLGWDRO, PTHT, FLFWD, PBN
4.18014e-18	Os08g0123600	PTHT, LFLPUBES, HHULGRWT, DHULGRCL, PL
4.19821e-18	Os08g0436600	HULGRVOL, PL, FLFLG, PTHT
4.19884e-18	Os07g0516000	FLFWD, AMYCN, HULGRLGWDRO, PL, ALKDIG, DHULPROTCN
4.20322e-18	Os02g0464500	DHULGRVOL, DHULPROTCN, TSNP, PBN
4.21058e-18	Os06g0702600	HULGRVOL, PL, PBN, DHULGRLG, ALKDIG, FLFLG
4.2146e-18	Os04g0181100	DHULGRVOL, PTHT, FLFLG, EGNP, AWNPLU
4.26742e-18	Os11g0466300	PTHT, DHULGRCL, PL, PN, DTHD, DHULGRWD
4.33588e-18	Os09g0314900	DTHD, HULGRLGWDRO, PL, EGNP, PTHT, PN
4.40743e-18	Os07g0507300	FLFWD, PL, FLFLG, DHULPROTCN, DHULGRLG
4.44465e-18	Os01g0369000	DHULGRCL, DTHD, HULGRLGWDRO, PTHT, PL, DHULGRWD, FLFLG, EGNP
4.47704e-18	Os08g0375800	DHULGRWD, HULCL, DHULGRLG, DHULGRCL, CULMHAB, PN, PTHT
4.49483e-18	Os07g0537500	HULGRVOL, TSNP, DHULPROTCN, PTHT, ALKDIG, HULGRLGWDRO, HULGRWD
4.52016e-18	Os06g0116500	PTHT, DHULGRLG, PBN, DHULGRCL, AMYCN
4.54237e-18	Os08g0230800	HULGRLGWDRO, DHULGRCL, DHULGRWD, DHULPROTCN, FLFWD, PL, AMYCN
4.61427e-18	Os06g0248400	PTHT, FLFWD, FLFLG, DTHD, PN, DHULGRWD

## Sheet: Supplementary Table 3
Supplementary Table 3 The QTLs associated with TSNP, GNP, EGNP, PBN, PL, and PN with four different methods.
Trait	QTL	Chr	Position	GLM	MLM	FarmCPU	BLINK	R2 †	R2 *	Reported genes	Overlapped QTLs from Q-TARO database
											QTL	Chr	Start	End	Trait name
TSNP	S1_2122019	1	2122019	3.21e-10				0.118427	0.213412
	S1_37112077	1	37112077			2.61e-09		0.118427	0.136522
	S3_16476452	3	16476452	2.68e-08				0.118427	0.191866
	S4_30920978	4	30920978	2.27e-10				0.118427	0.215119	OsERF77 (Os04g0610400)	No name	4	29158445	31356186	Spikelet number per panicle(35 d after heading)
	S5_23732692	5	23732692	1.87e-08		2.22e-15	2.21e-15	0.118427	0.193614	EUI1 (Os05g0482400)	QPl5	5	18944261	29429411	Spikelet density
	S6_7637690	6	7637690	5.25e-10				0.118427	0.210986	OsPFPB (Os06g0247500)	tns6	6	6023974	9537572	Total number of spikelets per panicle
	S7_1973372	7	1973372	2.42e-09				0.118427	0.20349
	S7_21153183	7	21153183	1.78e-08				0.118427	0.193848
	S7_24847205	7	24847205				2.15e-08	0.118427	0.17082
	S7_28205415	7	28205415	2.16e-12	6.54e-08	1.13e-09		0.118427	0.238474	OsCOL13 (Os07g0669500)
	S7_28316717	7	28316717				3.07e-09	0.118427	0.225177	FZP (Os07g0669500)
	S8_18445162	8	18445162	8.19e-10			4.77e-11	0.118427	0.2088
	S10_8173585	10	8173585	6.86e-09				0.118427	0.19844
	S10_11692566	10	11692566			6.15e-09		0.118427	0.126734		qSPBp10-2	10	9888577	15136649	number of spikelets on primary branches per panicle
	S11_12703414	11	12703414				2.01e-08	0.118427	0.194668
	S11_14082261	11	14082261	2.75e-09				0.118427	0.202872
	S12_3760270	12	3760270	3.6e-08				0.118427	0.190458
	S12_23573438	12	23573438	2.49e-09				0.118427	0.203361
GNP	S1_1643235	1	1643235	2.94e-08				0.0568773	0.135407
	S1_13514668	1	13514668	2.76e-08				0.0568773	0.135721
	S1_27584958	1	27584958			1.51e-08		0.0568773	0.0820604
	S1_30211939	1	30211939				2.28e-10	0.0568773	0.0577341
	S1_40491117	1	40491117	2.26e-08				0.0568773	0.136763
	S2_4932450	2	4932450	5.93e-08				0.0568773	0.131787
	S3_6150519	3	6150519	1.98e-08				0.0568773	0.137446
	S4_30920978	4	30920978	1e-09				0.0568773	0.153017	OsERF77 (Os04g0610400)
	S5_23774614	5	23774614	3.53e-08		2.83e-12		0.0568773	0.134452	EUI1 (Os05g0482400)
	S6_7637690	6	7637690	5.28e-09		1.79e-13		0.0568773	0.144303	OsPFPB (Os06g0247500)	No name	6	7592048	8751554	the number of grains per panicle (GP)
	S6_28075474	6	28075474	3.11e-08				0.0568773	0.135109	DEP3 (Os06g0677000)
	S7_1533637	7	1533637	6.05e-10				0.0568773	0.155682
	S7_28208986	7	28208986	3.65e-08				0.0568773	0.134284	OsCOL13 (Os07g0669500)
	S8_10625455	8	10625455	2.51e-08				0.0568773	0.136206
	S9_17682761	9	17682761	5.01e-08				0.0568773	0.132653
	S10_11692566	10	11692566			5.6e-08	7.67e-08	0.0568773	0.0766399
	S10_20887140	10	20887140	4.9e-08				0.0568773	0.132768
	S11_14097759	11	14097759	7.57e-09				0.0568773	0.142426
	S11_26117686	11	26117686				7.48e-10	0.0568773	0.0784392
	S12_4022340	12	4022340			1.27e-10		0.0568773	0.0807097
	S12_23573438	12	23573438	9.34e-08		6.19e-10		0.0568773	0.129463
EGNP	S1_3996474	1	3996474	3.69e-10		1.83e-11	5.44e-15	0.147958	0.239089
	S1_23581796	1	23581796				3.51e-09	0.147958	0.169514
	S1_35375938	1	35375938	2.13e-08				0.147958	0.187409		sf1	1	34264553	36658883	Spikelet fertility
	S2_8170035	2	8170035			5.79e-08		0.147958	0.166724		No name	2	5263536	18269395	spikelet fertility
	S2_24286020	2	24286020	9.83e-09				0.147958	0.22361
	S3_21149765	3	21149765	2.98e-10				0.147958	0.240107
	S3_24818570	3	24818570	1.32e-09				0.147958	0.233037	OsOAT (Os03g0643300)
	S4_4674594	4	4674594	8.14e-10		7.94e-08		0.147958	0.235329	OsBOR4 (Os05g0176800)
	S5_18792970	5	18792970	2.29e-09		1.09e-07		0.147958	0.230441
	S6_3547612	6	3547612			8.88e-08		0.147958	0.173121		No name	6	3459492	6023472	spikelet fertility
	S6_21446449	6	21446449	8.23e-09				0.147958	0.224437
	S7_9099871	7	9099871	2.44e-10				0.147958	0.24106
	S7_25286267	7	25286267		9.96e-08		1.66e-12	0.147958	0.234381	EP2 (Os07g0616000)
	S8_19895726	8	19895726	4.98e-08				0.147958	0.216081
	S9_6774209	9	6774209	5.63e-10			3.13e-10	0.147958	0.237084
	S10_13036998	10	13036998	2e-10				0.147958	0.242013	BRD2 (Os10g0397400)
	S11_5603525	11	5603525	1.2e-08		1.99e-09		0.147958	0.222684		fer11	11	4830321	8107623	spikelet fertility
	S12_3775279	12	3775279	5.08e-10				0.147958	0.237569
PBN	S1_23677915	1	23677915	3.50387e-08		6.92647e-10		0.246378	0.308401
	S2_24742876	2	24742876	1.27996e-08				0.246378	0.31256
	S3_1337624	3	1337624	4.62895e-12	1.34611e-08		5.07566e-16	0.246378	0.346239	TAD1 (Os03g0123300)
	S4_7468400	4	7468400			2.30066e-09		0.246378	0.257379
	S4_31385963	4	31385963	3.43976e-09		5.44951e-08	2.51992e-08	0.246378	0.318029		No name	4	29158445	33234173	number of primary branches per panicle (BPP)
	S5_1405289	5	1405289	1.01704e-07		2.40633e-11		0.246378	0.304031	OsSIZ1 (Os05g0125000)
	S5_1408688	5	1408688				8.06718e-08	0.246378	0.274727	OsSIZ1 (Os05g0125000)
	S6_4613942	6	4613942	9.60117e-09				0.246378	0.313752
	S7_359878	7	359878			2.9348e-10		0.246378	0.282154
	S7_20573121	7	20573121	2.02485e-08				0.246378	0.310662
	S8_19055751	8	19055751	5.20793e-09				0.246378	0.316297
	S9_19466707	9	19466707	1.22455e-08				0.246378	0.312743	LGD1 (Os09g0502100)
	S10_11692566	10	11692566				7.70953e-11	0.246378	0.25012
	S10_11695013	10	11695013			1.0883e-07		0.246378	0.249552
	S11_28445479	11	28445479	1.05515e-08				0.246378	0.31336
	S12_7925529	12	7925529				5.00796e-08	0.246378	0.275211
	S12_24667896	12	24667896	7.0975e-09				0.246378	0.315008
PL	S1_18144737	1	18144737			3.83942e-08		0.28239	0.319122
	S1_24957764	1	24957764	2.68883e-08		8.72532e-11	5.69011e-12	0.28239	0.342487
	S2_7096049	2	7096049			7.1713e-09		0.28239	0.292671
	S4_24855328	4	24855328			5.22206e-13		0.28239	0.329391
	S5_18633367	5	18633367	8.81468e-08				0.28239	0.337845
	S6_21834883	6	21834883			2.09682e-09		0.28239	0.329685
	S6_23042772	6	23042772				1.3873e-10	0.28239	0.315542
	S7_9047299	7	9047299			6.07135e-08		0.28239	0.305925
	S7_15644810	7	15644810	3.17179e-08				0.28239	0.341839
	S7_19447373	7	19447373	5.90586e-08				0.28239	0.339406		sp2(t)	7	17530626	22912990	panicle length
	S8_5081372	8	5081372			2.84762e-08		0.28239	0.294938
	S8_24182763	8	24182763			9.33546e-10	9.36539e-09	0.28239	0.30536
	S10_8780298	10	8780298	9.38618e-08				0.28239	0.3376
	S10_13359353	10	13359353	3.79802e-08		9.60465e-09		0.28239	0.341133	OsBRD2(Os10g0397400)
	S11_8209171	11	8209171			2.66421e-11		0.28239	0.335349
PN	S1_3606338	1	3606338	6.84118e-10				0.553821	0.600132
	S2_9965881	2	9965881			1.41232e-10		0.553821	0.56527
	S2_24094693	2	24094693	1.09831e-09		2.50649e-08	3.71542e-11	0.553821	0.598954		qPN2	2	23021123	24905734	panicle number
	S3_23016300	3	23016300			1.69167e-09		0.553821	0.572329
	S3_27542335	3	27542335	8.7549e-11				0.553821	0.605291
	S4_24334594	4	24334594	3.44576e-11				0.553821	0.607652
	S5_13675991	5	13675991	1.04073e-08		7.62849e-08		0.553821	0.593404
	S6_28002112	6	28002112	3.50474e-11		1.7263e-08	4.57604e-13	0.553821	0.607609	DEP3(Os06g0677000)
	S7_1516514	7	1516514		1.87589e-08			0.553821	0.579535
	S7_25328075	7	25328075	5.12705e-10				0.553821	0.600852	EP2(Os07g0616000)
	S9_10416439	9	10416439			1.41997e-08		0.553821	0.571867
	S9_16361023	9	16361023	6.13331e-11				0.553821	0.606191	DEP1(Os09g0441900)
	S10_18185706	10	18185706	6.07549e-09				0.553821	0.594725
	S11_2283621	11	2283621	2.71774e-10		1.47666e-14		0.553821	0.602441
	S11_9249619	11	9249619				3.31772e-08	0.553821	0.601409
	S12_7918382	12	7918382			2.57749e-08		0.553821	0.555376
	S12_19705593	12	19705593	4.63381e-09				0.553821	0.595392
†R square of Model without SNP (GLM)
*R square of Model with SNP (GLM)

## Sheet: Supplementary Table 4
Supplementary Table 4 List of genes located in the LD block for TSNP, GNP, EGNP, PBN, PL, and PN.
Trait	Significant SNP	LD_block	Chromosome	Gene	Significant SNP	Start	End	Distance to Significant SNP	Direction	Annotation
TSNP	S1_2122019	2117863-2124212	1	Os01g0140100	S1_2122019	2120489	2122320	0	+	Peptidase A1 domain containing protein. (Os01t0140100-01)
TSNP	S3_16476452	16168951-16670909	3	Os03g0399400	S3_16476452	16171366	16172869	-304.334	-	Cyclin-like F-box domain containing protein. (Os03t0399400-01)
TSNP	S3_16476452	16168951-16670909	3	Os03g0399466	S3_16476452	16181722	16181932	-294.625	-	Non-protein coding transcript. (Os03t0399466-00)
TSNP	S3_16476452	16168951-16670909	3	Os03g0399532	S3_16476452	16182053	16191797	-289.527	-	Similar to phosphatidylinositol-4-phosphate 5-kinase family protein. (Os03t0399532-00)
TSNP	S3_16476452	16168951-16670909	3	Os03g0399600	S3_16476452	16197789	16202130	-276.493	+	Hypothetical protein. (Os03t0399600-01);Conserved hypothetical protein. (Os03t0399600-02);Non-protein coding transcript. (Os03t0399600-03)
TSNP	S3_16476452	16168951-16670909	3	Os03g0399800	S3_16476452	16209132	16210009	-266.882	+	Mannose-binding lectin domain containing protein. (Os03t0399800-01)
TSNP	S3_16476452	16168951-16670909	3	Os03g0399900	S3_16476452	16214470	16215417	-261.509	+	Mannose-binding lectin domain containing protein. (Os03t0399900-01)
TSNP	S3_16476452	16168951-16670909	3	Os03g0399950	S3_16476452	16214645	16215229	-261.515	-	Hypothetical protein. (Os03t0399950-00)
TSNP	S3_16476452	16168951-16670909	3	Os03g0400000	S3_16476452	16218172	16221298	-256.717	+	Conserved hypothetical protein. (Os03t0400000-00)
TSNP	S3_16476452	16168951-16670909	3	Os03g0400200	S3_16476452	16227657	16228193	-248.527	-	Plant disease resistance response protein domain containing protein. (Os03t0400200-00)
TSNP	S3_16476452	16168951-16670909	3	Os03g0400600	S3_16476452	16246825	16247574	-229.252	+	Conserved hypothetical protein. (Os03t0400600-01)
TSNP	S3_16476452	16168951-16670909	3	Os03g0400700	S3_16476452	16250380	16251580	-225.472	-	Similar to retrotransposon protein. (Os03t0400700-01)
TSNP	S3_16476452	16168951-16670909	3	Os03g0400800	S3_16476452	16262868	16265236	-212.4	-	Similar to Leucine Rich Repeat family protein, expressed. (Os03t0400800-00)
TSNP	S3_16476452	16168951-16670909	3	Os03g0400901	S3_16476452	16259903	16261152	-215.924	-	Hypothetical conserved gene. (Os03t0400901-00)
TSNP	S3_16476452	16168951-16670909	3	Os03g0401100	S3_16476452	16282782	16290478	-189.822	+	Similar to Protein kinase domain containing protein, expressed. (Os03t0401100-01)
TSNP	S3_16476452	16168951-16670909	3	Os03g0401200	S3_16476452	16293784	16297120	-181	-	Similar to DnaJ homolog subfamily B member 4 (Heat shock 40 kDa protein 1 homolog) (Heat shock protein 40 homolog) (HSP40 homolog). (Os03t0401200-01)
TSNP	S3_16476452	16168951-16670909	3	Os03g0401300	S3_16476452	16301279	16306089	-172.768	-	Sucrose synthase 2 (EC 2.4.1.13) (Sucrose-UDP glucosyltransferase 2). (Os03t0401300-01);Similar to Sucrose synthase 1. (Os03t0401300-02);Similar to Sucrose synthase metabolism (Fragment). (Os03t0401300-03)
TSNP	S3_16476452	16168951-16670909	3	Os03g0401333	S3_16476452	16301696	16306081	-172.564	+	Hypothetical protein. (Os03t0401333-00)
TSNP	S3_16476452	16168951-16670909	3	Os03g0401366	S3_16476452	16306856	16307624	-169.212	-	Non-protein coding transcript. (Os03t0401366-01)
TSNP	S3_16476452	16168951-16670909	3	Os03g0401951	S3_16476452	16358834	16359470	-117.3	+	Hypothetical gene. (Os03t0401951-01)
TSNP	S3_16476452	16168951-16670909	3	Os03g0402000	S3_16476452	16359486	16362281	-115.569	-	TRAPP I complex, Bet3 domain containing protein. (Os03t0402000-01)
TSNP	S3_16476452	16168951-16670909	3	Os03g0402200	S3_16476452	16378724	16379079	-97.5505	-	Hypothetical protein. (Os03t0402200-00)
TSNP	S3_16476452	16168951-16670909	3	Os03g0402400	S3_16476452	16384695	16386794	-90.7075	-	Similar to Ribosome-associated protein p40-like. (Os03t0402400-00)
TSNP	S3_16476452	16168951-16670909	3	Os03g0402800	S3_16476452	16407695	16410007	-67.601	-	Tify domain containing protein. (Os03t0402800-01);Similar to ZIM motif family protein, expressed. (Os03t0402800-02)
TSNP	S3_16476452	16168951-16670909	3	Os03g0403100	S3_16476452	16421056	16439493	-46.1775	+	Similar to DNA-directed RNA polymerase subunit. (Os03t0403100-01)
TSNP	S3_16476452	16168951-16670909	3	Os03g0403251	S3_16476452	16433014	16438783	-40.5535	-	Hypothetical gene. (Os03t0403251-00)
TSNP	S3_16476452	16168951-16670909	3	Os03g0403400	S3_16476452	16449407	16451763	-25.867	+	Six-bladed beta-propeller, TolB-like domain containing protein. (Os03t0403400-01)
TSNP	S3_16476452	16168951-16670909	3	Os03g0403501	S3_16476452	16457621	16459112	-18.0855	-	Hypothetical gene. (Os03t0403501-00)
TSNP	S3_16476452	16168951-16670909	3	Os03g0403600	S3_16476452	16457908	16459449	-17.7735	+	von Willebrand factor, type A domain containing protein. (Os03t0403600-01)
TSNP	S3_16476452	16168951-16670909	3	Os03g0404500	S3_16476452	16529003	16529478	52.7885	+	Hypothetical gene. (Os03t0404500-01)
TSNP	S3_16476452	16168951-16670909	3	Os03g0404650	S3_16476452	16550179	16553574	75.4245	-	Non-protein coding transcript. (Os03t0404650-01)
TSNP	S3_16476452	16168951-16670909	3	Os03g0404800	S3_16476452	16551354	16561430	79.94	+	NAD(P)-binding domain containing protein. (Os03t0404800-01)
TSNP	S3_16476452	16168951-16670909	3	Os03g0405000	S3_16476452	16571992	16577673	98.3805	+	NAD(P)-binding domain containing protein. (Os03t0405000-01)
TSNP	S3_16476452	16168951-16670909	3	Os03g0405100	S3_16476452	16580159	16586153	106.704	+	Ubiquinone biosynthesis protein COQ9 domain containing protein. (Os03t0405100-01)
TSNP	S3_16476452	16168951-16670909	3	Os03g0405200	S3_16476452	16586544	16587292	110.466	-	Non-protein coding transcript. (Os03t0405200-01)
TSNP	S3_16476452	16168951-16670909	3	Os03g0405400	S3_16476452	16588547	16593603	114.623	-	Non-protein coding transcript. (Os03t0405400-01)
TSNP	S3_16476452	16168951-16670909	3	Os03g0405500	S3_16476452	16590192	16595911	116.6	+	Similar to PDI-like protein. (Os03t0405500-01);Hypothetical conserved gene. (Os03t0405500-02)
TSNP	S3_16476452	16168951-16670909	3	Os03g0405525	S3_16476452	16593756	16595071	117.962	-	Non-protein coding transcript. (Os03t0405525-00)
TSNP	S3_16476452	16168951-16670909	3	Os03g0405550	S3_16476452	16599317	16600499	123.456	+	Conserved hypothetical protein. (Os03t0405550-00)
TSNP	S3_16476452	16168951-16670909	3	Os03g0405900	S3_16476452	16628549	16632054	153.85	+	Hypothetical conserved gene. (Os03t0405900-01)
TSNP	S3_16476452	16168951-16670909	3	Os03g0406001	S3_16476452	16629692	16631212	154	-	Non-protein coding transcript. (Os03t0406001-00)
TSNP	S3_16476452	16168951-16670909	3	Os03g0406100	S3_16476452	16645244	16646434	169.387	+	SPX domain-containing protein, Negative regulation of phosphate signaling, Pi homeostasis (Os03t0406100-01)
TSNP	S3_16476452	16168951-16670909	3	Os03g0406200	S3_16476452	16654335	16658094	179.762	+	Elongation factor 1 beta 2. (Os03t0406200-01);Elongation factor 1 beta 2. (Os03t0406200-02)
TSNP	S3_16476452	16168951-16670909	3	Os03g0406250	S3_16476452	16658131	16658813	182.02	+	Non-protein coding transcript. (Os03t0406250-00)
TSNP	S4_30920978	30914321-30923760	4	Os04g0610000	S4_30920978	30914219	30918316	-4.7105	-	Similar to H0702G05.12 protein. (Os04t0610000-01);Similar to H0702G05.12 protein. (Os04t0610000-02)
TSNP	S4_30920978	30914321-30923760	4	Os04g0610100	S4_30920978	30920567	30923708	0	-	Similar to OSIGBa0152L12.2 protein. (Os04t0610100-01)
TSNP	S6_7637690	7635863-7639497	6	Os06g0247150	S6_7637690	7635860	7636636	-1.442	+	Non-protein coding transcript. (Os06t0247150-00)
TSNP	S7_1973372	1935133-1984990	7	Os07g0136800	S7_1973372	1944420	1960442	-20.941	+	Homeodomain-like containing protein. (Os07t0136800-01);Similar to Cytoome P450 90D2. (Os07t0136800-02)
TSNP	S7_1973372	1935133-1984990	7	Os07g0136866	S7_1973372	1960658	1961098	-12.494	+	Similar to BRI1-KD interacting protein 133 (Fragment). (Os07t0136866-00)
TSNP	S7_1973372	1935133-1984990	7	Os07g0137000	S7_1973372	1962092	1966517	-9.0675	+	Myb transcription factor domain containing protein. (Os07t0137000-01)
TSNP	S7_1973372	1935133-1984990	7	Os07g0137200	S7_1973372	1969774	1971942	-2.514	+	Conserved hypothetical protein. (Os07t0137200-01)
TSNP	S7_1973372	1935133-1984990	7	Os07g0137500	S7_1973372	1978056	1981459	6.3855	-	Transposase, MuDR, plant domain containing protein. (Os07t0137500-01)
TSNP	S7_21153183	21147705-21157210	7	Os07g0537900	S7_21153183	21146543	21149741	-5.041	+	Similar to SRK3 gene. (Os07t0537900-01);Hypothetical conserved gene. (Os07t0537900-02)
TSNP	S7_21153183	21147705-21157210	7	Os07g0538000	S7_21153183	21150017	21152324	-2.0125	-	Similar to hydrolase, hydrolyzing O-glycosyl compounds. (Os07t0538000-01)
TSNP	S7_21153183	21147705-21157210	7	Os07g0538200	S7_21153183	21155455	21158796	-2.0125	-	Serine/threonine protein kinase-related domain containing protein. (Os07t0538200-01);Serine/threonine protein kinase-related domain containing protein. (Os07t0538200-02)
TSNP	S7_21153183	21147705-21157210	7	Os07g0538250	S7_21153183	21155658	21158493	-2.0125	+	Hypothetical protein. (Os07t0538250-00)
TSNP	S7_28205415	28205415-28214332	7	Os07g0667900	S7_28205415	28206595	28209063	2.414	-	Hypothetical protein. (Os07t0667900-00)
TSNP	S7_28205415	28205415-28214332	7	Os07g0668000	S7_28205415	28208976	28209746	3.946	+	Similar to cDNA clone:J033024L12, full insert sequence. (Os07t0668000-00)
TSNP	S7_28205415	28205415-28214332	7	Os07g0668100	S7_28205415	28210626	28213920	6.858	-	Conserved hypothetical protein. (Os07t0668100-01)
TSNP	S7_28205415	28205415-28214332	7	Os07g0668200	S7_28205415	28214197	28221958	6.858	-	Similar to adenyl cyclase. (Os07t0668200-01);Similar to adenyl cyclase. (Os07t0668200-02)
TSNP	S7_28316717	28316717-28318143	7	Os07g0669700	S7_28316717	28313327	28317670	0	-	Potassium transporter 4 (AtPOT4) (AtKUP3) (AtKT4). (Os07t0669700-01)
TSNP	S10_11692566	11674584-11708650	10	Os10g0370700	S10_11692566	11691235	11695039	0	-	Similar to Nitrate transporter (Fragment). (Os10t0370700-01)
TSNP	S10_11692566	11674584-11708650	10	Os10g0370750	S10_11692566	11691461	11693661	0	+	Hypothetical protein. (Os10t0370750-00)
TSNP	S10_11692566	11674584-11708650	10	Os10g0370800	S10_11692566	11698993	11713558	6.858	-	Similar to Exo-1,3-beta-glucanase precursor (EC 3.2.1.58) (Fragment). (Os10t0370800-01);Similar to cellulase containing protein. (Os10t0370800-02)
TSNP	S12_23573438	23558073-23574013	12	Os12g0572000	S12_23573438	23554928	23560551	-15.6985	-	R2R3-type MYB transcription factor, Adaptive growth, Salt tolerance (Os12t0572000-01)
GNP	S1_1643235	1643235-1644725	1	Os01g0129500	S1_1643235	1641272	1644151	0	-	Protein of unknown function DUF1666 family protein. (Os01t0129500-02)
GNP	S1_13514668	13157087-14520456	1	Os01g0336300	S1_13514668	13170797	13171929	-343.305	-	Hypothetical conserved gene. (Os01t0336300-00)
GNP	S1_13514668	13157087-14520456	1	Os01g0337100	S1_13514668	13211987	13218563	-299.393	+	Similar to Sesquiterpene synthase. (Os01t0337100-00)
GNP	S1_13514668	13157087-14520456	1	Os01g0337160	S1_13514668	13198486	13199578	-315.636	-	Conserved hypothetical protein. (Os01t0337160-00)
GNP	S1_13514668	13157087-14520456	1	Os01g0337180	S1_13514668	13198639	13199062	-315.817	+	Hypothetical gene. (Os01t0337180-01)
GNP	S1_13514668	13157087-14520456	1	Os01g0337500	S1_13514668	13237248	13246058	-273.015	+	Similar to H+-pyrophosphatase (Fragment). (Os01t0337500-00)
GNP	S1_13514668	13157087-14520456	1	Os01g0337600	S1_13514668	13246387	13262228	-260.361	-	Similar to predicted protein. (Os01t0337600-01);Similar to binding. (Os01t0337600-02)
GNP	S1_13514668	13157087-14520456	1	Os01g0337700	S1_13514668	13264930	13268354	-248.026	+	Conserved hypothetical protein. (Os01t0337700-01);Conserved hypothetical protein. (Os01t0337700-02)
GNP	S1_13514668	13157087-14520456	1	Os01g0337900	S1_13514668	13272614	13282008	-237.357	+	Similar to Dihydrolipoamide dehydrogenase. (Os01t0337900-01)
GNP	S1_13514668	13157087-14520456	1	Os01g0338000	S1_13514668	13286103	13288444	-227.394	+	Similar to GTP-binding protein SAR1A. (Os01t0338000-01);Similar to GTP-binding protein SAR1A. (Os01t0338000-02)
GNP	S1_13514668	13157087-14520456	1	Os01g0338100	S1_13514668	13291658	13294473	-221.602	+	Similar to Transcription initiation factor IID, 18kD subunit family protein. (Os01t0338100-00)
GNP	S1_13514668	13157087-14520456	1	Os01g0338150	S1_13514668	13291338	13294921	-221.538	-	Hypothetical gene. (Os01t0338150-01)
GNP	S1_13514668	13157087-14520456	1	Os01g0338200	S1_13514668	13296370	13305252	-213.857	+	Mov34/MPN/PAD-1 family protein. (Os01t0338200-01)
GNP	S1_13514668	13157087-14520456	1	Os01g0338401	S1_13514668	13311601	13317220	-200.257	-	Hypothetical gene. (Os01t0338401-01)
GNP	S1_13514668	13157087-14520456	1	Os01g0338600	S1_13514668	13319295	13323798	-193.121	-	Similar to cysteine sulfinate desulfinase/cysteine desulfurase and related enzymes. (Os01t0338600-01)
GNP	S1_13514668	13157087-14520456	1	Os01g0339001	S1_13514668	13321102	13321852	-193.191	+	Non-protein coding transcript. (Os01t0339001-00)
GNP	S1_13514668	13157087-14520456	1	Os01g0339400	S1_13514668	13342128	13342490	-172.359	+	Conserved hypothetical protein. (Os01t0339400-00)
GNP	S1_13514668	13157087-14520456	1	Os01g0339500	S1_13514668	13342969	13345864	-170.251	-	Similar to No apical meristem protein. (Os01t0339500-01)
GNP	S1_13514668	13157087-14520456	1	Os01g0339600	S1_13514668	13344958	13348414	-167.982	+	Proteasome assembly chaperone 3 domain containing protein. (Os01t0339600-01)
GNP	S1_13514668	13157087-14520456	1	Os01g0339851	S1_13514668	13350181	13350781	-164.187	+	Conserved hypothetical protein. (Os01t0339851-01)
GNP	S1_13514668	13157087-14520456	1	Os01g0339900	S1_13514668	13353629	13357499	-159.104	+	Thioredoxin domain 2 containing protein. (Os01t0339900-01)
GNP	S1_13514668	13157087-14520456	1	Os01g0339950	S1_13514668	13355416	13358592	-157.664	-	Non-protein coding transcript. (Os01t0339950-01)
GNP	S1_13514668	13157087-14520456	1	Os01g0340100	S1_13514668	13363638	13364930	-150.384	+	Transcription factor, MADS-box domain containing protein. (Os01t0340100-00)
GNP	S1_13514668	13157087-14520456	1	Os01g0340400	S1_13514668	13373620	13374471	-140.623	+	Transcription factor, MADS-box domain containing protein. (Os01t0340400-00)
GNP	S1_13514668	13157087-14520456	1	Os01g0340600	S1_13514668	13396264	13397109	-117.981	-	Conserved hypothetical protein. (Os01t0340600-00)
GNP	S1_13514668	13157087-14520456	1	Os01g0340801	S1_13514668	13397235	13401925	-115.088	+	Non-protein coding transcript. (Os01t0340801-01)
GNP	S1_13514668	13157087-14520456	1	Os01g0341000	S1_13514668	13422910	13424625	-90.9005	-	Conserved hypothetical protein. (Os01t0341000-00)
GNP	S1_13514668	13157087-14520456	1	Os01g0341200	S1_13514668	13437009	13438567	-76.88	-	Tubulin, conserved site domain containing protein. (Os01t0341200-01)
GNP	S1_13514668	13157087-14520456	1	Os01g0341300	S1_13514668	13442503	13443528	-71.6525	+	Conserved hypothetical protein. (Os01t0341300-01)
GNP	S1_13514668	13157087-14520456	1	Os01g0341750	S1_13514668	13487892	13506871	-17.2865	-	Hypothetical protein. (Os01t0341750-00)
GNP	S1_13514668	13157087-14520456	1	Os01g0342500	S1_13514668	13508323	13508882	-6.0655	-	Hypothetical conserved gene. (Os01t0342500-00)
GNP	S1_13514668	13157087-14520456	1	Os01g0342750	S1_13514668	13524554	13528480	11.849	+	Hypothetical conserved gene. (Os01t0342750-01)
GNP	S1_13514668	13157087-14520456	1	Os01g0342800	S1_13514668	13531040	13531777	16.7405	-	Similar to UPF0631 protein. (Os01t0342800-01)
GNP	S1_13514668	13157087-14520456	1	Os01g0342900	S1_13514668	13539772	13541921	26.1785	+	Similar to Adenosine monophosphate binding protein 1 AMPBP1. (Os01t0342900-01)
GNP	S1_13514668	13157087-14520456	1	Os01g0343001	S1_13514668	13540185	13541690	26.2695	-	Hypothetical gene. (Os01t0343001-00)
GNP	S1_13514668	13157087-14520456	1	Os01g0343100	S1_13514668	13550372	13556984	39.01	+	Protein of unknown function DUF594 family protein. (Os01t0343100-01)
GNP	S1_13514668	13157087-14520456	1	Os01g0343200	S1_13514668	13560832	13566871	49.1835	+	Similar to Importin alpha-1b subunit. (Os01t0343200-01);AT-IMP (Arabidopsis thaliana importin alpha); protein transporter. (Os01t0343200-02)
GNP	S1_13514668	13157087-14520456	1	Os01g0343300	S1_13514668	13570702	13573119	57.2425	+	GATA transcription factor, Tolerance to abiotic stresses (salinity, drought, and ABA), Seed development (Os01t0343300-01)
GNP	S1_13514668	13157087-14520456	1	Os01g0343350	S1_13514668	13572351	13572654	57.8345	-	Hypothetical protein. (Os01t0343350-00)
GNP	S1_13514668	13157087-14520456	1	Os01g0343400	S1_13514668	13580715	13581665	66.522	+	Conserved hypothetical protein. (Os01t0343400-00)
GNP	S1_13514668	13157087-14520456	1	Os01g0343500	S1_13514668	13582038	13584915	68.8085	-	Similar to TPR repeat. (Os01t0343500-01)
GNP	S1_13514668	13157087-14520456	1	Os01g0343780	S1_13514668	13584186	13584856	69.853	+	Hypothetical gene. (Os01t0343780-00)
GNP	S1_13514668	13157087-14520456	1	Os01g0344620	S1_13514668	13608184	13614290	96.569	-	Hypothetical gene. (Os01t0344620-01)
GNP	S1_13514668	13157087-14520456	1	Os01g0346250	S1_13514668	13770746	13772078	256.744	+	Conserved hypothetical protein. (Os01t0346250-00)
GNP	S1_13514668	13157087-14520456	1	Os01g0346400	S1_13514668	13642909	13644537	129.055	-	Conserved hypothetical protein. (Os01t0346400-01)
GNP	S1_13514668	13157087-14520456	1	Os01g0346600	S1_13514668	13775186	13776654	261.252	+	Conserved hypothetical protein. (Os01t0346600-01)
GNP	S1_13514668	13157087-14520456	1	Os01g0346700	S1_13514668	13778764	13779786	264.607	-	Conserved hypothetical protein. (Os01t0346700-01)
GNP	S1_13514668	13157087-14520456	1	Os01g0346900	S1_13514668	13788467	13789890	274.51	+	Nuclear factor-Y transcription factor, Regulation of grain size and shape (Os01t0346900-01)
GNP	S1_13514668	13157087-14520456	1	Os01g0347000	S1_13514668	13794854	13799906	282.712	+	Similar to PROPYZAMIDE-HTPERSENSITIVE 1. (Os01t0347000-01)
GNP	S1_13514668	13157087-14520456	1	Os01g0347100	S1_13514668	13799955	13804764	287.692	-	Protein of unknown function DUF1399 family protein. (Os01t0347100-01)
GNP	S1_13514668	13157087-14520456	1	Os01g0347150	S1_13514668	13803508	13804502	289.337	+	Non-protein coding transcript. (Os01t0347150-00)
GNP	S1_13514668	13157087-14520456	1	Os01g0347200	S1_13514668	13807525	13809820	294.005	-	Conserved hypothetical protein. (Os01t0347200-01)
GNP	S1_13514668	13157087-14520456	1	Os01g0347300	S1_13514668	13815140	13817056	301.43	+	Conserved hypothetical protein. (Os01t0347300-01)
GNP	S1_13514668	13157087-14520456	1	Os01g0347500	S1_13514668	13838790	13839085	324.269	-	Similar to Papain-like cysteine proteinase (Fragment). (Os01t0347500-00)
GNP	S1_13514668	13157087-14520456	1	Os01g0347600	S1_13514668	13842272	13843744	328.34	+	Ervatamin B (EC 3.4.22.-) (ERV-B). (Os01t0347600-01)
GNP	S1_13514668	13157087-14520456	1	Os01g0348000	S1_13514668	13859456	13859751	344.935	+	Similar to Papain-like cysteine proteinase (Fragment). (Os01t0348000-00)
GNP	S1_13514668	13157087-14520456	1	Os01g0348600	S1_13514668	13887272	13893184	375.56	+	Similar to MFP2 (Fatty acid multifunctional protein) (AtMFP2). (Os01t0348600-01);Similar to glyoxysomal fatty acid beta-oxidation multifunctional protein MFP-a. (Os01t0348600-02);Similar to glyoxysomal fatty acid beta-oxidation multifunctional protein MFP-a. (Os01t0348600-03)
GNP	S1_13514668	13157087-14520456	1	Os01g0348700	S1_13514668	13896299	13898120	382.541	+	Similar to 60S ribosomal protein L23a (L25). (Os01t0348700-01)
GNP	S1_13514668	13157087-14520456	1	Os01g0348800	S1_13514668	13899523	13900729	385.458	-	Similar to Salt-stress induced protein (Salt protein). (Os01t0348800-01)
GNP	S1_13514668	13157087-14520456	1	Os01g0348900	S1_13514668	13903285	13904626	389.288	-	Jacalin-related mannose-binding lectin, Salinity tolerance, Resistance to M. oryzae (Os01t0348900-01)
GNP	S1_13514668	13157087-14520456	1	Os01g0349000	S1_13514668	13911234	13912822	397.36	-	Conserved hypothetical protein. (Os01t0349000-01)
GNP	S1_13514668	13157087-14520456	1	Os01g0349400	S1_13514668	13922501	13927453	410.309	-	Similar to Serine/threonine protein phosphatase PP1 (EC 3.1.3.16) (Fragment). (Os01t0349400-01)
GNP	S1_13514668	13157087-14520456	1	Os01g0349600	S1_13514668	13934496	13935854	420.507	+	Hypothetical protein. (Os01t0349600-01)
GNP	S1_13514668	13157087-14520456	1	Os01g0349800	S1_13514668	13941318	13944605	428.293	+	Similar to Cytoome P450. (Os01t0349800-01)
GNP	S1_13514668	13157087-14520456	1	Os01g0350000	S1_13514668	13957514	13959224	443.701	+	Transferase family protein. (Os01t0350000-01)
GNP	S1_13514668	13157087-14520456	1	Os01g0350100	S1_13514668	13978048	13979525	464.118	-	Hypothetical protein. (Os01t0350100-00)
GNP	S1_13514668	13157087-14520456	1	Os01g0350300	S1_13514668	13980666	13983744	467.537	-	Disease resistance protein domain containing protein. (Os01t0350300-00)
GNP	S1_13514668	13157087-14520456	1	Os01g0350500	S1_13514668	13986495	13988740	472.95	-	Similar to H0124B04.7 protein. (Os01t0350500-01)
GNP	S1_13514668	13157087-14520456	1	Os01g0350900	S1_13514668	14012515	14019465	501.322	+	Similar to VIP2 protein. (Os01t0350900-01);RING-finger E3 ligase, Regulation of plant architecture (Os01t0350900-02)
GNP	S1_13514668	13157087-14520456	1	Os01g0351100	S1_13514668	14036461	14040808	523.966	+	Similar to Poly. (Os01t0351100-00)
GNP	S1_13514668	13157087-14520456	1	Os01g0351200	S1_13514668	14047844	14054909	536.708	+	Similar to Poly. (Os01t0351200-00)
GNP	S1_13514668	13157087-14520456	1	Os01g0351300	S1_13514668	14059603	14064199	547.233	+	Exocyst complex subunit Sec15-like family protein. (Os01t0351300-01)
GNP	S1_13514668	13157087-14520456	1	Os01g0351500	S1_13514668	14068832	14069563	554.529	-	Plant disease resistance response protein domain containing protein. (Os01t0351500-00)
GNP	S1_13514668	13157087-14520456	1	Os01g0351800	S1_13514668	14077661	14080700	564.513	+	2OG-Fe(II) oxygenase domain containing protein. (Os01t0351800-01)
GNP	S1_13514668	13157087-14520456	1	Os01g0352100	S1_13514668	14101994	14108083	590.37	+	2OG-Fe(II) oxygenase domain containing protein. (Os01t0352100-01)
GNP	S1_13514668	13157087-14520456	1	Os01g0352200	S1_13514668	14102045	14102764	587.736	-	Hypothetical protein. (Os01t0352200-00)
GNP	S1_13514668	13157087-14520456	1	Os01g0352751	S1_13514668	14144925	14145049	630.319	+	Non-protein coding transcript. (Os01t0352751-00)
GNP	S1_13514668	13157087-14520456	1	Os01g0353400	S1_13514668	14167662	14168570	653.448	+	Similar to Glutathione S-transferase GST 8 (EC 2.5.1.18). (Os01t0353400-00)
GNP	S1_13514668	13157087-14520456	1	Os01g0353501	S1_13514668	14167663	14168485	653.406	-	Hypothetical protein. (Os01t0353501-00)
GNP	S1_13514668	13157087-14520456	1	Os01g0353600	S1_13514668	14171226	14175788	658.839	+	Similar to AP-3 complex subunit sigma-2. (Os01t0353600-00)
GNP	S1_13514668	13157087-14520456	1	Os01g0353633	S1_13514668	14174019	14174501	659.592	-	Similar to OSIGBa0157K09-H0214G12.6 protein. (Os01t0353633-00)
GNP	S1_13514668	13157087-14520456	1	Os01g0353900	S1_13514668	14197332	14199513	683.755	+	Similar to cDNA clone:J023055K12, full insert sequence. (Os01t0353900-01);Conserved hypothetical protein. (Os01t0353900-02)
GNP	S1_13514668	13157087-14520456	1	Os01g0354175	S1_13514668	14224319	14224915	709.949	+	Hypothetical protein. (Os01t0354175-00)
GNP	S1_13514668	13157087-14520456	1	Os01g0354200	S1_13514668	14224921	14233645	714.615	-	Similar to Sterol C-14 reductase. (Os01t0354200-01)
GNP	S1_13514668	13157087-14520456	1	Os01g0354450	S1_13514668	14229224	14230079	714.984	-	Similar to ATP binding protein. (Os01t0354450-00)
GNP	S1_13514668	13157087-14520456	1	Os01g0354700	S1_13514668	14252929	14256623	740.108	+	Pre-mRNA cleavage complex II Clp1 domain containing protein. (Os01t0354700-00)
GNP	S1_13514668	13157087-14520456	1	Os01g0355100	S1_13514668	14264078	14267208	750.975	+	Pentatricopeptide repeat domain containing protein. (Os01t0355100-01)
GNP	S1_13514668	13157087-14520456	1	Os01g0355175	S1_13514668	14264762	14267043	751.235	-	Hypothetical protein. (Os01t0355175-00)
GNP	S1_13514668	13157087-14520456	1	Os01g0355250	S1_13514668	14280966	14282033	766.832	+	Similar to Salt stress-induced protein. (Os01t0355250-00)
GNP	S1_13514668	13157087-14520456	1	Os01g0355400	S1_13514668	14290376	14290915	775.977	+	Similar to BPM3; protein binding. (Os01t0355400-01)
GNP	S1_13514668	13157087-14520456	1	Os01g0355500	S1_13514668	14292115	14303191	782.985	-	Hypothetical conserved gene. (Os01t0355500-01);Heat shock protein DnaJ, N-terminal domain containing protein. (Os01t0355500-02)
GNP	S1_13514668	13157087-14520456	1	Os01g0355600	S1_13514668	14308159	14316509	797.666	+	Galactose-binding like domain containing protein. (Os01t0355600-01)
GNP	S1_13514668	13157087-14520456	1	Os01g0355700	S1_13514668	14318283	14319789	804.368	-	NB-ARC domain containing protein. (Os01t0355700-00)
GNP	S1_13514668	13157087-14520456	1	Os01g0355800	S1_13514668	14326183	14327100	811.973	+	Similar to Esterase PIR7A. (Os01t0355800-00)
GNP	S1_13514668	13157087-14520456	1	Os01g0355900	S1_13514668	14328827	14333206	816.348	-	Peptidase C48, SUMO/Sentrin/Ubl1 family protein. (Os01t0355900-01)
GNP	S1_13514668	13157087-14520456	1	Os01g0356400	S1_13514668	14340326	14357449	834.22	-	Similar to multidrug resistance protein ABC transporter family. (Os01t0356400-01)
GNP	S1_13514668	13157087-14520456	1	Os01g0356450	S1_13514668	14377090	14377957	862.856	-	Non-protein coding transcript. (Os01t0356450-00)
GNP	S1_13514668	13157087-14520456	1	Os01g0356500	S1_13514668	14391999	14398598	880.63	-	Thiamin pyrophosphokinase, eukaryotic domain containing protein. (Os01t0356500-01)
GNP	S1_13514668	13157087-14520456	1	Os01g0356800	S1_13514668	14414670	14435665	910.5	+	Domain of unknown function DUF3406, chloroplast translocase domain containing protein. (Os01t0356800-00)
GNP	S1_13514668	13157087-14520456	1	Os01g0356900	S1_13514668	14437890	14439688	924.121	-	Similar to Extensin-like protein. (Os01t0356900-01)
GNP	S1_13514668	13157087-14520456	1	Os01g0356951	S1_13514668	14444478	14445110	930.126	+	Putative long noncoding RNA, Regulation of panicle architecture (Os01t0356951-01)
GNP	S1_13514668	13157087-14520456	1	Os01g0357100	S1_13514668	14446913	14453454	935.515	+	Ferredoxin-nitrite reductase, Nitrate reduction (assimilation), Determination of regeneration ability (Os01t0357100-01);Similar to Ferredoxin-nitrite reductase. (Os01t0357100-02)
GNP	S1_13514668	13157087-14520456	1	Os01g0357150	S1_13514668	14447341	14453462	935.734	-	Hypothetical protein. (Os01t0357150-00)
GNP	S1_13514668	13157087-14520456	1	Os01g0357200	S1_13514668	14453690	14454549	939.452	+	Sterol-binding domain containing protein. (Os01t0357200-01)
GNP	S1_13514668	13157087-14520456	1	Os01g0357400	S1_13514668	14459951	14461690	946.153	+	Similar to Alpha-amylase. (Os01t0357400-01)
GNP	S1_13514668	13157087-14520456	1	Os01g0357500	S1_13514668	14462311	14462787	947.881	+	Similar to Ferredoxin-nitrite reductase. (Os01t0357500-00)
GNP	S1_13514668	13157087-14520456	1	Os01g0357800	S1_13514668	14471243	14476738	959.322	+	Pentatricopeptide repeat domain containing protein. (Os01t0357800-01)
GNP	S1_13514668	13157087-14520456	1	Os01g0357900	S1_13514668	14480825	14481553	966.521	-	Similar to RALF. (Os01t0357900-01)
GNP	S1_13514668	13157087-14520456	1	Os01g0358100	S1_13514668	14486394	14487138	972.098	-	Rapid ALkalinization Factor family protein. (Os01t0358100-01)
GNP	S1_13514668	13157087-14520456	1	Os01g0358300	S1_13514668	14506676	14513133	995.236	-	Tetratricopeptide-like helical domain containing protein. (Os01t0358300-01);Non-protein coding transcript. (Os01t0358300-03)
GNP	S1_13514668	13157087-14520456	1	Os01g0358400	S1_13514668	14513332	14515250	999.623	+	Similar to 40S ribosomal protein S4. (Os01t0358400-01)
GNP	S1_13514668	13157087-14520456	1	Os01g0358551	S1_13514668	14513995	14515154	999.907	-	Conserved hypothetical protein. (Os01t0358551-00)
GNP	S1_27584958	27549978-27646871	1	Os01g0672100	S1_27584958	27556027	27560681	-26.604	-	No apical meristem (NAM) protein domain containing protein. (Os01t0672100-02)
GNP	S1_27584958	27549978-27646871	1	Os01g0672166	S1_27584958	27568812	27570626	-15.239	-	Pentatricopeptide repeat domain containing protein. (Os01t0672166-00)
GNP	S1_27584958	27549978-27646871	1	Os01g0672201	S1_27584958	27582039	27585096	0	+	Homeobox domain containing protein. (Os01t0672201-00)
GNP	S1_27584958	27549978-27646871	1	Os01g0672300	S1_27584958	27595166	27598806	12.028	+	Conserved hypothetical protein. (Os01t0672300-01)
GNP	S1_27584958	27549978-27646871	1	Os01g0672400	S1_27584958	27601487	27604913	18.242	+	Drought induced 19 family protein. (Os01t0672400-01);Similar to Protein DEHYDRATION-INDUCED 19 homolog 3. (Os01t0672400-02);Drought induced 19 family protein. (Os01t0672400-03);Drought induced 19 family protein. (Os01t0672400-04)
GNP	S1_27584958	27549978-27646871	1	Os01g0672500	S1_27584958	27606058	27608639	22.3905	-	Glycosyl transferase, family 48 protein. (Os01t0672500-01)
GNP	S1_27584958	27549978-27646871	1	Os01g0672600	S1_27584958	27623546	27623897	38.7635	-	Non-protein coding transcript. (Os01t0672600-01)
GNP	S1_27584958	27549978-27646871	1	Os01g0672700	S1_27584958	27624620	27630340	42.522	+	Hypothetical conserved gene. (Os01t0672700-01);Nucleotidyltransferase domain containing protein. (Os01t0672700-02)
GNP	S1_27584958	27549978-27646871	1	Os01g0672800	S1_27584958	27631023	27633082	47.0945	-	Protein of unknown function DUF1421 domain containing protein. (Os01t0672800-01)
GNP	S1_30211939	30192260-30266903	1	Os01g0723800	S1_30211939	30189384	30195340	-19.577	-	Similar to P-glycoprotein homologue. (Os01t0723800-01);Hypothetical conserved gene. (Os01t0723800-02)
GNP	S1_30211939	30192260-30266903	1	Os01g0724101	S1_30211939	30210432	30210505	-1.4705	+	Non-protein coding transcript. (Os01t0724101-00)
GNP	S1_30211939	30192260-30266903	1	Os01g0724400	S1_30211939	30214131	30214879	2.566	+	Similar to Pleiotropic drug resistance protein 15. (Os01t0724400-00)
GNP	S1_30211939	30192260-30266903	1	Os01g0724450	S1_30211939	30214447	30218322	4.4455	-	Hypothetical gene. (Os01t0724450-01)
GNP	S1_30211939	30192260-30266903	1	Os01g0724500	S1_30211939	30217567	30223067	8.378	+	Similar to ABC transporter (PDR5-like) isolog (PDR1 ABC transporter). (Os01t0724500-01)
GNP	S1_30211939	30192260-30266903	1	Os01g0724700	S1_30211939	30225839	30226507	14.234	+	Similar to laymatory-factor synthase. (Os01t0724700-00)
GNP	S1_30211939	30192260-30266903	1	Os01g0725000	S1_30211939	30236130	30236776	24.514	+	Similar to H0402C08.3 protein. (Os01t0725000-01)
GNP	S1_30211939	30192260-30266903	1	Os01g0725400	S1_30211939	30241954	30251103	34.5895	+	Uncharacterised protein family UPF0497, trans-membrane plant subgroup domain containing protein. (Os01t0725400-01)
GNP	S1_30211939	30192260-30266903	1	Os01g0725600	S1_30211939	30251471	30254956	41.2745	+	Regulator of omosome condensation, RCC1 domain containing protein. (Os01t0725600-01)
GNP	S1_30211939	30192260-30266903	1	Os01g0725800	S1_30211939	30257752	30263365	48.6195	+	WD40/YVTN repeat-like domain containing protein. (Os01t0725800-01)
GNP	S1_30211939	30192260-30266903	1	Os01g0725900	S1_30211939	30263383	30264381	51.943	-	Similar to arabinogalactan protein. (Os01t0725900-01)
GNP	S1_40491117	40390020-40491323	1	Os01g0923400	S1_40491117	40390934	40393093	-99.1035	+	Hypothetical conserved gene. (Os01t0923400-01)
GNP	S1_40491117	40390020-40491323	1	Os01g0923600	S1_40491117	40397315	40403249	-90.835	+	Hypothetical conserved gene. (Os01t0923600-01);Ankyrin domain containing protein. (Os01t0923600-02);Hypothetical conserved gene. (Os01t0923600-03)
GNP	S1_40491117	40390020-40491323	1	Os01g0923700	S1_40491117	40403818	40409611	-84.4025	-	Similar to Histidine kinase. (Os01t0923700-01);Similar to Histidine kinase. (Os01t0923700-02);Similar to Histidine kinase. (Os01t0923700-03);Histidine kinase, Abscisic acid (ABA)-induced antioxidant defense (Os01t0923700-04)
GNP	S1_40491117	40390020-40491323	1	Os01g0923750	S1_40491117	40407357	40408687	-83.095	+	Hypothetical gene. (Os01t0923750-00)
GNP	S1_40491117	40390020-40491323	1	Os01g0923800	S1_40491117	40438233	40442444	-50.7785	+	Similar to Chaperone protein dnaJ. (Os01t0923800-01)
GNP	S1_40491117	40390020-40491323	1	Os01g0923900	S1_40491117	40442923	40446341	-46.485	-	Cyclin-like F-box domain containing protein. (Os01t0923900-01)
GNP	S1_40491117	40390020-40491323	1	Os01g0923950	S1_40491117	40452896	40453532	-37.903	+	Hypothetical gene. (Os01t0923950-00)
GNP	S1_40491117	40390020-40491323	1	Os01g0924000	S1_40491117	40453863	40455608	-36.3815	+	Similar to Chloroplast 50S ribosomal protein L27 (Fragment). (Os01t0924000-01);Similar to 50S ribosomal protein L27, chloroplastic. (Os01t0924000-02)
GNP	S1_40491117	40390020-40491323	1	Os01g0924100	S1_40491117	40455789	40456679	-34.883	+	Non-protein coding transcript. (Os01t0924100-01)
GNP	S1_40491117	40390020-40491323	1	Os01g0924200	S1_40491117	40460001	40461062	-30.5855	+	Conserved hypothetical protein. (Os01t0924200-01)
GNP	S1_40491117	40390020-40491323	1	Os01g0924300	S1_40491117	40463040	40467753	-25.7205	-	WD40 repeat-like domain containing protein. (Os01t0924300-01);Similar to periodic tryptophan protein 1. (Os01t0924300-02)
GNP	S1_40491117	40390020-40491323	1	Os01g0924400	S1_40491117	40477240	40479093	-12.9505	+	Similar to Auxin-induced basic helix-loop-helix transcription factor. (Os01t0924400-01)
GNP	S1_40491117	40390020-40491323	1	Os01g0924500	S1_40491117	40479136	40479456	-11.821	+	Non-protein coding transcript. (Os01t0924500-01)
GNP	S1_40491117	40390020-40491323	1	Os01g0924600	S1_40491117	40483306	40485494	-6.717	-	Conserved hypothetical protein. (Os01t0924600-01)
GNP	S2_4932450	4931238-4942461	2	Os02g0189000	S2_4932450	4936530	4937799	4.7145	-	Similar to Chloroplast 30S ribosomal protein S21 (Fragment). (Os02t0189000-01)
GNP	S2_4932450	4931238-4942461	2	Os02g0189100	S2_4932450	4938785	4942005	7.945	-	Mediator complex, subunit Med11 domain containing protein. (Os02t0189100-01)
GNP	S2_4932450	4931238-4942461	2	Os02g0189150	S2_4932450	4940048	4942008	8.578	+	Hypothetical gene. (Os02t0189150-00)
GNP	S3_6150519	6147089-6150552	3	Os03g0216766	S3_6150519	6147473	6152948	0	-	Hypothetical gene. (Os03t0216766-01)
GNP	S4_30920978	30914321-30923760	4	Os04g0610000	S4_30920978	30914219	30918316	-4.7105	-	Similar to H0702G05.12 protein. (Os04t0610000-01);Similar to H0702G05.12 protein. (Os04t0610000-02)
GNP	S4_30920978	30914321-30923760	4	Os04g0610100	S4_30920978	30920567	30923708	0	-	Similar to OSIGBa0152L12.2 protein. (Os04t0610100-01)
GNP	S6_7637690	7635863-7639497	6	Os06g0247150	S6_7637690	7635860	7636636	-1.442	+	Non-protein coding transcript. (Os06t0247150-00)
GNP	S6_28075474	28043363-28089397	6	Os06g0675700	S6_28075474	28045479	28054033	-25.718	-	Similar to High pI alpha-glucosidase. (Os06t0675700-01)
GNP	S6_28075474	28043363-28089397	6	Os06g0675900	S6_28075474	28054442	28058005	-19.2505	-	Similar to High pI alpha-glucosidase. (Os06t0675900-01)
GNP	S6_28075474	28043363-28089397	6	Os06g0676000	S6_28075474	28059549	28065154	-13.1225	-	Integral membrane protein, Metal ion transport (Os06t0676000-01)
GNP	S6_28075474	28043363-28089397	6	Os06g0676300	S6_28075474	28080797	28083063	6.456	+	Non-protein coding transcript. (Os06t0676300-02)
GNP	S6_28075474	28043363-28089397	6	Os06g0676400	S6_28075474	28083583	28086362	9.4985	+	Conserved hypothetical protein. (Os06t0676400-01)
GNP	S6_28075474	28043363-28089397	6	Os06g0676500	S6_28075474	28089151	28091496	9.4985	+	Hypothetical protein. (Os06t0676500-01)
GNP	S7_28208986	28205415-28214332	7	Os07g0667900	S7_28208986	28206595	28209063	0	-	Hypothetical protein. (Os07t0667900-00)
GNP	S7_28208986	28205415-28214332	7	Os07g0668000	S7_28208986	28208976	28209746	0	+	Similar to cDNA clone:J033024L12, full insert sequence. (Os07t0668000-00)
GNP	S7_28208986	28205415-28214332	7	Os07g0668100	S7_28208986	28210626	28213920	3.287	-	Conserved hypothetical protein. (Os07t0668100-01)
GNP	S7_28208986	28205415-28214332	7	Os07g0668200	S7_28208986	28214197	28221958	3.287	-	Similar to adenyl cyclase. (Os07t0668200-01);Similar to adenyl cyclase. (Os07t0668200-02)
GNP	S8_10625455	10621379-10648476	8	Os08g0276000	S8_10625455	10621769	10625430	-1.8555	-	Similar to Transmembrane 9 superfamily protein member 4. (Os08t0276000-01)
GNP	S8_10625455	10621379-10648476	8	Os08g0276100	S8_10625455	10630309	10633641	6.52	+	Similar to NDF1 (NDH-DEPENDENT CYCLIC ELECTRON FLOW 1). (Os08t0276100-01)
GNP	S8_10625455	10621379-10648476	8	Os08g0276200	S8_10625455	10637548	10639603	13.1205	-	Similar to WRKY transcription factor 44 (WRKY DNA-binding protein 44) (TRANSPARENT TESTA GLABRA 2). (Os08t0276200-01)
GNP	S9_17682761	17675115-17686810	9	Os09g0466100	S9_17682761	17680931	17683507	0	+	Cyclin, A/B/D/E domain containing protein. (Os09t0466100-01);Similar to cDNA clone:001-123-E03, full insert sequence. (Os09t0466100-02)
GNP	S9_17682761	17675115-17686810	9	Os09g0466201	S9_17682761	17681077	17682199	-1.123	-	Hypothetical protein. (Os09t0466201-00)
GNP	S10_11692566	11674584-11708650	10	Os10g0370700	S10_11692566	11691235	11695039	0	-	Similar to Nitrate transporter (Fragment). (Os10t0370700-01)
GNP	S10_11692566	11674584-11708650	10	Os10g0370750	S10_11692566	11691461	11693661	0	+	Hypothetical protein. (Os10t0370750-00)
GNP	S10_11692566	11674584-11708650	10	Os10g0370800	S10_11692566	11698993	11713558	-1.123	-	Similar to Exo-1,3-beta-glucanase precursor (EC 3.2.1.58) (Fragment). (Os10t0370800-01);Similar to cellulase containing protein. (Os10t0370800-02)
GNP	S10_20887140	20884501-20894158	10	Os10g0536400	S10_20887140	20886407	20892109	0	+	Similar to Oxidoreductase, 2OG-Fe oxygenase family protein, expressed. (Os10t0536400-01)
GNP	S10_20887140	20884501-20894158	10	Os10g0536450	S10_20887140	20890567	20891707	3.997	-	Hypothetical protein. (Os10t0536450-00)
GNP	S10_20887140	20884501-20894158	10	Os10g0536500	S10_20887140	20893685	20895216	3.997	+	Peptidase S10, serine carboxypeptidase, active site domain containing protein. (Os10t0536500-01)
GNP	S11_14097759	14097759-14103310	11	Os11g0435100	S11_14097759	14097484	14098783	0	-	Ankyrin repeat domain containing protein. (Os11t0435100-00)
GNP	S11_26117686	26108602-26487216	11	Os11g0654000	S11_26117686	26140051	26144230	24.4545	-	Hypothetical protein. (Os11t0654000-01);Hypothetical gene. (Os11t0654000-02)
GNP	S11_26117686	26108602-26487216	11	Os11g0654100	S11_26117686	26140215	26143460	24.1515	+	NB-ARC domain containing protein. (Os11t0654100-01)
GNP	S11_26117686	26108602-26487216	11	Os11g0654400	S11_26117686	26168962	26170310	51.95	-	Similar to tropinone reductase 2. (Os11t0654400-00)
GNP	S11_26117686	26108602-26487216	11	Os11g0654800	S11_26117686	26195130	26198011	78.8845	-	Conserved hypothetical protein. (Os11t0654800-01)
GNP	S11_26117686	26108602-26487216	11	Os11g0655000	S11_26117686	26203554	26205990	87.086	+	Conserved hypothetical protein. (Os11t0655000-01)
GNP	S11_26117686	26108602-26487216	11	Os11g0655100	S11_26117686	26212332	26214258	95.609	-	Hypothetical protein. (Os11t0655100-01)
GNP	S11_26117686	26108602-26487216	11	Os11g0655200	S11_26117686	26212918	26216126	96.836	+	NB-ARC domain containing protein. (Os11t0655200-01)
GNP	S11_26117686	26108602-26487216	11	Os11g0655300	S11_26117686	26217692	26220753	101.537	+	NB-ARC domain containing protein. (Os11t0655300-01)
GNP	S11_26117686	26108602-26487216	11	Os11g0655700	S11_26117686	26259796	26261416	142.92	-	Similar to Leucine Rich Repeat family protein. (Os11t0655700-00)
GNP	S11_26117686	26108602-26487216	11	Os11g0655800	S11_26117686	26263729	26267141	147.749	+	Lipase, class 3 family protein. (Os11t0655800-01)
GNP	S11_26117686	26108602-26487216	11	Os11g0655900	S11_26117686	26269974	26270560	152.581	+	Thioredoxin fold domain containing protein. (Os11t0655900-01)
GNP	S11_26117686	26108602-26487216	11	Os11g0656000	S11_26117686	26275728	26276206	158.281	+	Similar to Glutaredoxin-C13. (Os11t0656000-00)
GNP	S11_26117686	26108602-26487216	11	Os11g0656100	S11_26117686	26276743	26279626	160.499	-	Hypothetical gene. (Os11t0656100-00)
GNP	S11_26117686	26108602-26487216	11	Os11g0656201	S11_26117686	26284758	26285439	167.412	-	Hypothetical gene. (Os11t0656201-00)
GNP	S11_26117686	26108602-26487216	11	Os11g0656400	S11_26117686	26285141	26285470	167.619	+	Similar to Glutaredoxin-C13. (Os11t0656400-00)
GNP	S11_26117686	26108602-26487216	11	Os11g0656500	S11_26117686	26286551	26291279	171.229	-	Integrase, catalytic core domain containing protein. (Os11t0656500-01)
GNP	S11_26117686	26108602-26487216	11	Os11g0656601	S11_26117686	26293807	26294481	176.458	-	Similar to AT.I.24-1 protein (Fragment). (Os11t0656601-01)
GNP	S11_26117686	26108602-26487216	11	Os11g0656700	S11_26117686	26294183	26294512	176.661	+	Glutaredoxin-C13. (Os11t0656700-00)
GNP	S11_26117686	26108602-26487216	11	Os11g0657000	S11_26117686	26299857	26305695	185.09	+	Kelch repeat type 2 domain containing protein. (Os11t0657000-01)
GNP	S11_26117686	26108602-26487216	11	Os11g0657050	S11_26117686	26300612	26305584	185.412	-	Hypothetical protein. (Os11t0657050-00)
GNP	S11_26117686	26108602-26487216	11	Os11g0657100	S11_26117686	26306075	26310408	190.555	+	Peptide chain release factor 1 family protein. (Os11t0657100-01)
GNP	S11_26117686	26108602-26487216	11	Os11g0657200	S11_26117686	26310875	26312789	194.146	-	2OG-Fe(II) oxygenase domain containing protein. (Os11t0657200-01)
GNP	S11_26117686	26108602-26487216	11	Os11g0657300	S11_26117686	26313077	26315150	196.428	+	Similar to Small nuclear ribonucleoprotein F (snRNP-F) (Sm protein F) (Sm-F) (SmF). (Os11t0657300-01)
GNP	S11_26117686	26108602-26487216	11	Os11g0657400	S11_26117686	26317273	26321503	201.702	-	Similar to Extensin-like protein. (Os11t0657400-00)
GNP	S11_26117686	26108602-26487216	11	Os11g0657700	S11_26117686	26342635	26342970	225.117	+	EF-hand-like domain domain containing protein. (Os11t0657700-00)
GNP	S11_26117686	26108602-26487216	11	Os11g0657850	S11_26117686	26376803	26380866	261.149	+	Hypothetical gene. (Os11t0657850-01)
GNP	S11_26117686	26108602-26487216	11	Os11g0657900	S11_26117686	26377427	26380875	261.465	-	Similar to NB-ARC domain containing protein. (Os11t0657900-00)
GNP	S11_26117686	26108602-26487216	11	Os11g0658700	S11_26117686	26414362	26418426	298.708	+	MADS box transcription factor, Pollen maturation (Os11t0658700-01);MADS domain transcription factor, pollen maturation (Os11t0658700-02)
GNP	S11_26117686	26108602-26487216	11	Os11g0658800	S11_26117686	26420114	26423933	304.337	-	Pectin lyase fold/virulence factor domain containing protein. (Os11t0658800-01)
GNP	S11_26117686	26108602-26487216	11	Os11g0658900	S11_26117686	26434011	26438037	318.338	+	Similar to Lipase family protein. (Os11t0658900-01)
GNP	S11_26117686	26108602-26487216	11	Os11g0658950	S11_26117686	26435072	26435641	317.671	-	Non-protein coding transcript. (Os11t0658950-00)
GNP	S11_26117686	26108602-26487216	11	Os11g0659200	S11_26117686	26453228	26453757	335.807	+	Protein of unknown function DUF581 family protein. (Os11t0659200-00)
GNP	S11_26117686	26108602-26487216	11	Os11g0659400	S11_26117686	26458433	26468058	345.56	+	Hypothetical conserved gene. (Os11t0659400-00)
GNP	S11_26117686	26108602-26487216	11	Os11g0659450	S11_26117686	26466870	26467284	349.391	+	Non-protein coding transcript. (Os11t0659450-00)
GNP	S11_26117686	26108602-26487216	11	Os11g0659500	S11_26117686	26468486	26473248	353.181	-	Similar to Acyl-ACP thioesterase (Fragment). (Os11t0659500-01)
GNP	S11_26117686	26108602-26487216	11	Os11g0659600	S11_26117686	26475503	26478045	359.088	-	Pectinesterase, catalytic domain containing protein. (Os11t0659600-01)
GNP	S11_26117686	26108602-26487216	11	Os11g0659700	S11_26117686	26479839	26482885	363.676	-	Similar to Pectinesterase family protein. (Os11t0659700-00)
GNP	S12_4022340	4020753-4034555	12	Os12g0179700	S12_4022340	4028028	4031568	7.458	+	Hypothetical conserved gene. (Os12t0179700-01);Domain of unknown function DUF1618 domain containing protein. (Os12t0179700-02)
GNP	S12_4022340	4020753-4034555	12	Os12g0179800	S12_4022340	4032214	4036962	7.458	-	NAD-dependent histone deacetylase, silent information regulator Sir2 domain containing protein. (Os12t0179800-01)
GNP	S12_23573438	23558073-23574013	12	Os12g0572000	S12_23573438	23554928	23560551	-15.6985	-	R2R3-type MYB transcription factor, Adaptive growth, Salt tolerance (Os12t0572000-01)
EGNP	S1_3996474	3994056-4000982	1	Os01g0177200	S1_3996474	3986647	3995398	-5.4515	+	Similar to Ubiquitin-specific protease 14. (Os01t0177200-01)
EGNP	S1_23581796	23571718-23591174	1	Os01g0600200	S1_23581796	23569843	23576519	-8.615	+	Ser/Thr specific protein phosphatase 2A B regulatory subunit beta isoform. (Os01t0600200-01)
EGNP	S1_23581796	23571718-23591174	1	Os01g0600300	S1_23581796	23577237	23580592	-2.8815	+	Conserved hypothetical protein. (Os01t0600300-01);Conserved hypothetical protein. (Os01t0600300-02)
EGNP	S1_23581796	23571718-23591174	1	Os01g0600400	S1_23581796	23582624	23585981	2.5065	+	Pentatricopeptide repeat domain containing protein. (Os01t0600400-01)
EGNP	S1_23581796	23571718-23591174	1	Os01g0600500	S1_23581796	23584039	23585690	3.0685	-	Similar to Phosphoethanolamine/phosphocholine phosphatase. (Os01t0600500-01)
EGNP	S1_35375938	35343848-35378606	1	Os01g0826400	S1_35375938	35347982	35350546	-26.674	+	WRKY transcription factor 24 (WRKY24). (Os01t0826400-01)
EGNP	S2_8170035	8152034-8644253	2	Os02g0244600	S2_8170035	8164661	8169145	-3.132	+	Nucleotide-binding, alpha-beta plait domain containing protein. (Os02t0244600-01)
EGNP	S2_8170035	8152034-8644253	2	Os02g0244650	S2_8170035	8165926	8169030	-2.557	-	Non-protein coding transcript. (Os02t0244650-00)
EGNP	S2_8170035	8152034-8644253	2	Os02g0244700	S2_8170035	8172421	8184167	8.259	-	Similar to Phosphoenolpyruvate carboxylase 1 (EC 4.1.1.31) (PEPCase 1) (CP21). (Os02t0244700-01);Similar to Phosphoenolpyruvate carboxylase 1 (EC 4.1.1.31) (PEPCase 1) (CP21). (Os02t0244700-02);Similar to Phosphoenolpyruvate carboxylase. (Os02t0244700-03);Similar to Phosphoenolpyruvate carboxylase. (Os02t0244700-04)
EGNP	S2_8170035	8152034-8644253	2	Os02g0244850	S2_8170035	8178055	8184020	11.0025	+	Hypothetical protein. (Os02t0244850-00)
EGNP	S2_8170035	8152034-8644253	2	Os02g0245000	S2_8170035	8197017	8199726	28.3365	+	Ubiquitin domain containing protein. (Os02t0245000-01);Similar to predicted protein. (Os02t0245000-02)
EGNP	S2_8170035	8152034-8644253	2	Os02g0245100	S2_8170035	8204260	8206393	35.2915	-	Similar to Peroxisomal targeting signal type 2 receptor. (Os02t0245100-01);Conserved hypothetical protein. (Os02t0245100-02)
EGNP	S2_8170035	8152034-8644253	2	Os02g0245200	S2_8170035	8209595	8223355	46.44	+	Conserved hypothetical protein. (Os02t0245200-01);Similar to cDNA clone:J013055D13, full insert sequence. (Os02t0245200-02);Hypothetical gene. (Os02t0245200-03)
EGNP	S2_8170035	8152034-8644253	2	Os02g0245301	S2_8170035	8224552	8225246	54.864	-	Hypothetical conserved gene. (Os02t0245301-00)
EGNP	S2_8170035	8152034-8644253	2	Os02g0245600	S2_8170035	8240778	8241649	71.1785	+	Hypothetical conserved gene. (Os02t0245600-00)
EGNP	S2_8170035	8152034-8644253	2	Os02g0245800	S2_8170035	8244347	8248444	76.3605	-	Inward rectifying shaker-like potassium channel, Negative regulation of OsKAT2 channel activity (Os02t0245800-01)
EGNP	S2_8170035	8152034-8644253	2	Os02g0245850	S2_8170035	8245408	8248330	76.834	+	Non-protein coding transcript. (Os02t0245850-00)
EGNP	S2_8170035	8152034-8644253	2	Os02g0245900	S2_8170035	8256456	8257568	86.977	+	Conserved hypothetical protein. (Os02t0245900-01)
EGNP	S2_8170035	8152034-8644253	2	Os02g0246101	S2_8170035	8261247	8261809	91.493	-	Similar to SKIP interacting protein 23 (Fragment). (Os02t0246101-00)
EGNP	S2_8170035	8152034-8644253	2	Os02g0246300	S2_8170035	8262546	8265570	94.023	+	Prefoldin domain containing protein. (Os02t0246300-00)
EGNP	S2_8170035	8152034-8644253	2	Os02g0246500	S2_8170035	8268233	8269291	98.727	-	Protein of unknown function DUF594 domain containing protein. (Os02t0246500-00)
EGNP	S2_8170035	8152034-8644253	2	Os02g0246600	S2_8170035	8276839	8278454	107.612	+	Conserved hypothetical protein. (Os02t0246600-01);Conserved hypothetical protein. (Os02t0246600-02)
EGNP	S2_8170035	8152034-8644253	2	Os02g0246900	S2_8170035	8292477	8293241	122.824	+	Conserved hypothetical protein. (Os02t0246900-01)
EGNP	S2_8170035	8152034-8644253	2	Os02g0247000	S2_8170035	8299604	8306389	132.962	+	Protein of unknown function DUF605 domain containing protein. (Os02t0247000-01)
EGNP	S2_8170035	8152034-8644253	2	Os02g0247100	S2_8170035	8323866	8324946	154.371	+	Similar to bZIP transcription factor family protein. (Os02t0247100-00)
EGNP	S2_8170035	8152034-8644253	2	Os02g0247200	S2_8170035	8326165	8343175	164.635	-	Similar to T-complex protein 1, gamma subunit (TCP-1-gamma) (CCT-gamma) (Matricin) (mTRiC-P5). (Os02t0247200-01)
EGNP	S2_8170035	8152034-8644253	2	Os02g0247500	S2_8170035	8350092	8351259	180.641	-	Conserved hypothetical protein. (Os02t0247500-01)
EGNP	S2_8170035	8152034-8644253	2	Os02g0247600	S2_8170035	8350331	8351592	180.927	+	Conserved hypothetical protein. (Os02t0247600-01)
EGNP	S2_8170035	8152034-8644253	2	Os02g0247800	S2_8170035	8358824	8362959	190.857	+	Similar to calcium ion binding protein. (Os02t0247800-01)
EGNP	S2_8170035	8152034-8644253	2	Os02g0248100	S2_8170035	8367222	8368216	197.684	-	Hypothetical conserved gene. (Os02t0248100-00)
EGNP	S2_8170035	8152034-8644253	2	Os02g0248200	S2_8170035	8380541	8384118	212.294	-	Zinc finger, RING-type domain containing protein. (Os02t0248200-00)
EGNP	S2_8170035	8152034-8644253	2	Os02g0248300	S2_8170035	8380576	8381196	210.851	+	Hypothetical protein. (Os02t0248300-00)
EGNP	S2_8170035	8152034-8644253	2	Os02g0248440	S2_8170035	8397656	8398297	227.941	-	Zinc finger, RING-type domain containing protein. (Os02t0248440-00)
EGNP	S2_8170035	8152034-8644253	2	Os02g0248800	S2_8170035	8401328	8403216	232.237	-	Similar to Glutelin type-B 2 precursor. (Os02t0248800-01)
EGNP	S2_8170035	8152034-8644253	2	Os02g0249000	S2_8170035	8406709	8408682	237.661	-	Glutelin, Seed strage protein (Os02t0249000-01)
EGNP	S2_8170035	8152034-8644253	2	Os02g0249102	S2_8170035	8412713	8412959	242.801	+	Non-protein coding transcript. (Os02t0249102-00)
EGNP	S2_8170035	8152034-8644253	2	Os02g0249200	S2_8170035	8416954	8417585	247.234	-	Similar to RING-H2 finger protein ATL5H. (Os02t0249200-00)
EGNP	S2_8170035	8152034-8644253	2	Os02g0249300	S2_8170035	8422881	8423702	253.256	+	Zinc finger, RING/FYVE/PHD-type domain containing protein. (Os02t0249300-00)
EGNP	S2_8170035	8152034-8644253	2	Os02g0249500	S2_8170035	8433458	8436694	265.041	+	Conserved hypothetical protein. (Os02t0249500-01)
EGNP	S2_8170035	8152034-8644253	2	Os02g0249600	S2_8170035	8446623	8448546	277.55	+	Similar to Glutelin. (Os02t0249600-01)
EGNP	S2_8170035	8152034-8644253	2	Os02g0249700	S2_8170035	8453872	8455936	284.869	-	Cyclin-like F-box domain containing protein. (Os02t0249700-01)
EGNP	S2_8170035	8152034-8644253	2	Os02g0249800	S2_8170035	8458664	8460633	289.613	-	Glutelin precursor. (Os02t0249800-01)
EGNP	S2_8170035	8152034-8644253	2	Os02g0249900	S2_8170035	8465066	8467035	296.015	+	Glutelin precursor. (Os02t0249900-01)
EGNP	S2_8170035	8152034-8644253	2	Os02g0250300	S2_8170035	8490392	8498003	324.163	+	Bromodomain containing protein. (Os02t0250300-01)
EGNP	S2_8170035	8152034-8644253	2	Os02g0250400	S2_8170035	8501442	8504977	333.175	+	Similar to Esterase. (Os02t0250400-01);Similar to Esterase. (Os02t0250400-02);GDSL esterase, Xylan deacetylation, Control of secondary wall formation and patterning (Os02t0250400-03)
EGNP	S2_8170035	8152034-8644253	2	Os02g0250600	S2_8170035	8516602	8518271	347.401	-	Late embryogenesis abundant protein repeat containing protein. (Os02t0250600-01)
EGNP	S2_8170035	8152034-8644253	2	Os02g0250700	S2_8170035	8518506	8535685	357.06	+	Non-protein coding transcript. (Os02t0250700-01)
EGNP	S2_8170035	8152034-8644253	2	Os02g0251200	S2_8170035	8528062	8529234	358.613	+	Non-protein coding transcript. (Os02t0251200-01)
EGNP	S2_8170035	8152034-8644253	2	Os02g0251700	S2_8170035	8536374	8538452	367.378	+	Conserved hypothetical protein. (Os02t0251700-01)
EGNP	S2_8170035	8152034-8644253	2	Os02g0251800	S2_8170035	8539273	8539623	369.413	-	VQ domain containing protein. (Os02t0251800-00)
EGNP	S2_8170035	8152034-8644253	2	Os02g0251900	S2_8170035	8541338	8542125	371.697	-	Similar to Tobacco rattle virus-induced protein variant 2. (Os02t0251900-01)
EGNP	S2_8170035	8152034-8644253	2	Os02g0252100	S2_8170035	8553859	8558162	385.976	-	Similar to SC35-like splicing factor SCL30, 30 kD. (Os02t0252100-02)
EGNP	S2_8170035	8152034-8644253	2	Os02g0252200	S2_8170035	8582543	8584532	413.502	+	Similar to GRAB2 protein. (Os02t0252200-01);Similar to GRAB2 protein. (Os02t0252200-02)
EGNP	S2_8170035	8152034-8644253	2	Os02g0252300	S2_8170035	8584813	8585532	415.137	+	Hypothetical protein. (Os02t0252300-01)
EGNP	S2_8170035	8152034-8644253	2	Os02g0252400	S2_8170035	8590318	8593735	421.991	-	Dof zinc finger transcriptional activator, Dof zinc finger transcription factor, Grain filling, GA response in aleurone cell (Os02t0252400-01)
EGNP	S2_8170035	8152034-8644253	2	Os02g0252600	S2_8170035	8597167	8601679	429.388	-	Aminotransferase, class IV family protein. (Os02t0252600-01)
EGNP	S2_8170035	8152034-8644253	2	Os02g0253150	S2_8170035	8612484	8613769	443.091	+	Glycosyl transferase, family 20 domain containing protein. (Os02t0253150-01)
EGNP	S2_8170035	8152034-8644253	2	Os02g0253502	S2_8170035	8643576	8644850	443.091	-	Protein of unknown function DUF247, plant domain containing protein. (Os02t0253502-00)
EGNP	S2_24286020	24280236-24291120	2	Os02g0614600	S2_24286020	24276488	24280992	-7.28	+	Protein of unknown function DUF869, plant family protein. (Os02t0614600-01);Hypothetical conserved gene. (Os02t0614600-02)
EGNP	S2_24286020	24280236-24291120	2	Os02g0614666	S2_24286020	24277921	24280957	-6.581	-	Hypothetical protein. (Os02t0614666-00)
EGNP	S2_24286020	24280236-24291120	2	Os02g0614700	S2_24286020	24283189	24283680	-2.5855	-	B30.2/SPRY domain domain containing protein. (Os02t0614700-00)
EGNP	S2_24286020	24280236-24291120	2	Os02g0614732	S2_24286020	24283088	24285260	-1.846	+	Hypothetical gene. (Os02t0614732-01)
EGNP	S2_24286020	24280236-24291120	2	Os02g0614800	S2_24286020	24284653	24288878	0	-	Hypothetical protein. (Os02t0614800-01)
EGNP	S3_21149765	21057005-21155430	3	Os03g0576200	S3_21149765	21060413	21064968	-87.0745	-	High affinity K<sup>+</sup> transporter (HAK), Maintenance of ion homeostasis, Salinity tolerance (Os03t0576200-01)
EGNP	S3_21149765	21057005-21155430	3	Os03g0576400	S3_21149765	21078683	21079538	-70.6545	+	Similar to 26S proteasome non-ATPase regulatory subunit 11. (Os03t0576400-00)
EGNP	S3_21149765	21057005-21155430	3	Os03g0576500	S3_21149765	21081361	21081960	-68.1045	+	Conserved hypothetical protein. (Os03t0576500-01)
EGNP	S3_21149765	21057005-21155430	3	Os03g0576600	S3_21149765	21082861	21084621	-66.024	-	Acyl-CoA-binding protein , Stress response (Os03t0576600-01)
EGNP	S3_21149765	21057005-21155430	3	Os03g0576700	S3_21149765	21086470	21088562	-62.249	-	Similar to 60S ribosomal protein L13 (BBC1 protein homolog). (Os03t0576700-01)
EGNP	S3_21149765	21057005-21155430	3	Os03g0576801	S3_21149765	21086653	21087054	-62.9115	+	Non-protein coding transcript. (Os03t0576801-00)
EGNP	S3_21149765	21057005-21155430	3	Os03g0576900	S3_21149765	21091940	21096981	-55.3045	+	Amino acid/polyamine transporter I family protein. (Os03t0576900-01);Hypothetical conserved gene. (Os03t0576900-02);Similar to cDNA clone:001-047-G03, full insert sequence. (Os03t0576900-03);Similar to neutral amino acid transport protein. (Os03t0576900-04);Similar to cDNA clone:001-047-G03, full insert sequence. (Os03t0576900-05)
EGNP	S3_21149765	21057005-21155430	3	Os03g0577000	S3_21149765	21097594	21100006	-50.965	-	Similar to Ribosomal protein S3 (Fragment). (Os03t0577000-01)
EGNP	S3_21149765	21057005-21155430	3	Os03g0577100	S3_21149765	21102150	21106012	-45.684	-	Nuf2 family protein. (Os03t0577100-01)
EGNP	S3_21149765	21057005-21155430	3	Os03g0577150	S3_21149765	21108805	21112091	-39.317	-	Hypothetical gene. (Os03t0577150-00)
EGNP	S3_21149765	21057005-21155430	3	Os03g0577200	S3_21149765	21108808	21112282	-39.22	+	Similar to Mps one binder kinase activator-like 1A (Mob1 homolog 1A) (Mob1A) (Mob1B) (Protein Mob4A). (Os03t0577200-01)
EGNP	S3_21149765	21057005-21155430	3	Os03g0577300	S3_21149765	21112715	21113193	-36.811	-	Similar to delta DNA polymerase. (Os03t0577300-00)
EGNP	S3_21149765	21057005-21155430	3	Os03g0577350	S3_21149765	21115784	21116371	-33.6875	-	Conserved hypothetical protein. (Os03t0577350-00)
EGNP	S3_21149765	21057005-21155430	3	Os03g0577500	S3_21149765	21117886	21123379	-29.1325	-	Similar to Avr9 elicitor response-like protein. (Os03t0577500-01);Similar to predicted protein. (Os03t0577500-02)
EGNP	S3_21149765	21057005-21155430	3	Os03g0577800	S3_21149765	21143418	21147334	-4.389	+	Similar to OSIGBa0106P14.6 protein. (Os03t0577800-01)
EGNP	S3_24818570	24813634-24818570	3	Os03g0643300	S3_24818570	24810090	24818037	-4.5065	-	Ornithine delta-aminotransferase, Abiotic stress tolerance, Nitrogen reutilization, Floret development and seed setting (Os03t0643300-02)
EGNP	S3_24818570	24813634-24818570	3	Os03g0643433	S3_24818570	24811805	24814017	-5.659	+	Similar to J013022N21, full insert sequence. (Os03t0643433-00)
EGNP	S4_4674594	4666868-4675227	4	Os04g0168100	S4_4674594	4674744	4675232	-5.659	-	Hypothetical conserved gene. (Os04t0168100-00)
EGNP	S5_18792970	18792970-18805112	5	Os05g0388500	S5_18792970	18789640	18793642	0	+	Similar to 50S ribosomal protein L1. (Os05t0388500-01)
EGNP	S5_18792970	18792970-18805112	5	Os05g0388550	S5_18792970	18793318	18793662	0.52	-	Non-protein coding transcript. (Os05t0388550-00)
EGNP	S5_18792970	18792970-18805112	5	Os05g0388600	S5_18792970	18796477	18801851	6.194	+	Protein of unknown function DUF3411 domain containing protein. (Os05t0388600-01)
EGNP	S6_21446449	21446449-21448495	6	Os06g0560700	S6_21446449	21447774	21450993	6.194	+	Lipase, GDSL domain containing protein. (Os06t0560700-01)
EGNP	S7_9099871	9087029-9121548	7	Os07g0260300	S7_9099871	9099097	9102892	0	+	Thioredoxin fold domain containing protein. (Os07t0260300-01)
EGNP	S7_9099871	9087029-9121548	7	Os07g0260400	S7_9099871	9105495	9112919	9.336	-	Similar to Phospholipase D nu-2 (Fragment). (Os07t0260400-01)
EGNP	S7_25286267	25275719-25287260	7	Os07g0613866	S7_25286267	25275316	25284591	-6.3135	+	Conserved hypothetical protein. (Os07t0613866-00)
EGNP	S8_19895726	19888929-19905856	8	Os08g0416033	S8_19895726	19888058	19892156	-5.619	+	Hypothetical protein. (Os08t0416033-00)
EGNP	S8_19895726	19888929-19905856	8	Os08g0416066	S8_19895726	19892662	19892851	-2.9695	+	Non-protein coding transcript. (Os08t0416066-00)
EGNP	S8_19895726	19888929-19905856	8	Os08g0416100	S8_19895726	19898592	19907743	-2.9695	-	DEAD-like helicase, N-terminal domain containing protein. (Os08t0416100-01)
PBN	S1_23677915	23635868-23706506	1	Os01g0601651	S1_23677915	23637263	23640649	-38.959	+	Plant disease resistance response protein domain containing protein. (Os01t0601651-01)
PBN	S1_23677915	23635868-23706506	1	Os01g0601675	S1_23677915	23639654	23642878	-36.649	-	Leucine-rich repeat, N-terminal domain containing protein. (Os01t0601675-01)
PBN	S1_23677915	23635868-23706506	1	Os01g0601687	S1_23677915	23647679	23647738	-30.2065	+	Non-protein coding transcript. (Os01t0601687-00)
PBN	S1_23677915	23635868-23706506	1	Os01g0601700	S1_23677915	23648429	23651499	-27.951	-	Leucine-rich repeat domain containing protein. (Os01t0601700-01)
PBN	S1_23677915	23635868-23706506	1	Os01g0602075	S1_23677915	23663180	23664198	-14.226	+	Non-protein coding transcript. (Os01t0602075-00)
PBN	S1_23677915	23635868-23706506	1	Os01g0602200	S1_23677915	23663277	23664196	-14.1785	-	Cytoome P450 monooxygenase, Tolerance to acetolactate synthase-inhibiting herbicides (pseudogene) (Os01t0602200-01)
PBN	S1_23677915	23635868-23706506	1	Os01g0602400	S1_23677915	23673178	23675960	-3.346	-	Similar to Cytoome P450 monooxygenase CYP72A5 (Fragment). (Os01t0602400-01)
PBN	S1_23677915	23635868-23706506	1	Os01g0602433	S1_23677915	23673288	23675912	-3.315	+	Hypothetical protein. (Os01t0602433-00)
PBN	S1_23677915	23635868-23706506	1	Os01g0602466	S1_23677915	23682415	23685494	6.0395	+	Hypothetical protein. (Os01t0602466-00)
PBN	S1_23677915	23635868-23706506	1	Os01g0602500	S1_23677915	23682892	23685395	6.2285	-	Cytoome P450 family protein. (Os01t0602500-01)
PBN	S1_23677915	23635868-23706506	1	Os01g0602600	S1_23677915	23688285	23689293	10.874	-	Similar to OSIGBa0148I18.6 protein. (Os01t0602600-00)
PBN	S2_24742876	24742876-24746681	2	Os02g0621700	S2_24742876	24741811	24747949	0	+	Similar to Succinyl-CoA ligase [GDP-forming] beta-chain, mitochondrial precursor (EC 6.2.1.4) (Succinyl-CoA synthetase, beta chain) (SCS-beta). (Os02t0621700-01)
PBN	S3_1337624	1337624-1341100	3	Os03g0123500	S3_1337624	1340067	1345240	10.874	+	Similar to HOS66 protein. (Os03t0123500-01);Class II KNOX-like homeobox protein, Regulation of cell expansion and wall thickening (Os03t0123500-02)
PBN	S5_1405289	1404262-1409361	5	Os05g0124600	S5_1405289	1397305	1404503	-4.385	-	Ankyrin repeat domain containing protein. (Os05t0124600-01)
PBN	S5_1408688	1404262-1409361	5	Os05g0124600	S5_1408688	1397305	1404503	-7.784	-	Ankyrin repeat domain containing protein. (Os05t0124600-01)
PBN	S6_4613942	4552782-4626736	6	Os06g0190500	S6_4613942	4571098	4574904	-40.941	-	Similar to Glutamate receptor. (Os06t0190500-01)
PBN	S6_4613942	4552782-4626736	6	Os06g0190525	S6_4613942	4571596	4573127	-41.5805	+	Hypothetical protein. (Os06t0190525-00)
PBN	S6_4613942	4552782-4626736	6	Os06g0190550	S6_4613942	4577367	4583642	-33.4375	-	Conserved hypothetical protein. (Os06t0190550-00)
PBN	S6_4613942	4552782-4626736	6	Os06g0190700	S6_4613942	4587987	4591068	-24.4145	-	Hypothetical conserved gene. (Os06t0190700-00)
PBN	S6_4613942	4552782-4626736	6	Os06g0190800	S6_4613942	4593916	4597945	-18.0115	-	Similar to Glutamate receptor. (Os06t0190800-01);Similar to Glutamate receptor. (Os06t0190800-02)
PBN	S6_4613942	4552782-4626736	6	Os06g0190850	S6_4613942	4594416	4597153	-18.1575	+	Hypothetical protein. (Os06t0190850-00)
PBN	S6_4613942	4552782-4626736	6	Os06g0190900	S6_4613942	4604420	4605034	-9.215	-	Similar to H0418A01.5 protein. (Os06t0190900-00)
PBN	S6_4613942	4552782-4626736	6	Os06g0190950	S6_4613942	4605976	4606672	-7.618	-	Similar to H0418A01.5 protein. (Os06t0190950-00)
PBN	S6_4613942	4552782-4626736	6	Os06g0191200	S6_4613942	4612261	4615892	0	+	Similar to zinc ion binding. (Os06t0191200-01)
PBN	S6_4613942	4552782-4626736	6	Os06g0191300	S6_4613942	4616608	4618145	3.4345	+	Similar to Mitogen-activated protein kinase kinase 4 (Fragment). (Os06t0191300-01);Similar to Mitogen-activated protein kinase kinase 4 (Fragment). (Os06t0191300-02)
PBN	S6_4613942	4552782-4626736	6	Os06g0191500	S6_4613942	4624188	4625199	10.7515	+	Similar to MAP kinase kinase. (Os06t0191500-01)
PBN	S7_359878	351047-359878	7	Os07g0106200	S7_359878	349201	353686	-8.4345	-	Similar to Hexose transporter. (Os07t0106200-02);Similar to Monosaccharide transporter 3. (Os07t0106200-03)
PBN	S7_20573121	20564654-20573121	7	Os07g0527000	S7_20573121	20562555	20567659	-8.014	+	Similar to nodulin-like protein. (Os07t0527000-00)
PBN	S10_11692566	11674584-11708650	10	Os10g0370700	S10_11692566	11691235	11695039	0	-	Similar to Nitrate transporter (Fragment). (Os10t0370700-01)
PBN	S10_11692566	11674584-11708650	10	Os10g0370750	S10_11692566	11691461	11693661	0	+	Hypothetical protein. (Os10t0370750-00)
PBN	S10_11692566	11674584-11708650	10	Os10g0370800	S10_11692566	11698993	11713558	-8.014	-	Similar to Exo-1,3-beta-glucanase precursor (EC 3.2.1.58) (Fragment). (Os10t0370800-01);Similar to cellulase containing protein. (Os10t0370800-02)
PBN	S10_11695013	11674584-11708650	10	Os10g0370700	S10_11695013	11691235	11695039	0	-	Similar to Nitrate transporter (Fragment). (Os10t0370700-01)
PBN	S10_11695013	11674584-11708650	10	Os10g0370750	S10_11695013	11691461	11693661	-2.452	+	Hypothetical protein. (Os10t0370750-00)
PBN	S10_11695013	11674584-11708650	10	Os10g0370800	S10_11695013	11698993	11713558	-2.452	-	Similar to Exo-1,3-beta-glucanase precursor (EC 3.2.1.58) (Fragment). (Os10t0370800-01);Similar to cellulase containing protein. (Os10t0370800-02)
PBN	S12_7925529	7917509-7945699	12	Os12g0242700	S12_7925529	7915608	7918642	-8.404	+	Similar to 3-oxoacyl-[acyl-carrier-protein] reductase 1, chloroplast precursor (EC 1.1.1.100) (3-ketoacyl-acyl carrier protein reductase 1) (Beta- keto acyl-carrier protein reductase 1). (Os12t0242700-01)
PBN	S12_7925529	7917509-7945699	12	Os12g0242800	S12_7925529	7919575	7920541	-5.471	+	TRAM, LAG1 and CLN8 homology domain containing protein. (Os12t0242800-01)
PBN	S12_7925529	7917509-7945699	12	Os12g0242900	S12_7925529	7921635	7924927	-2.248	-	DNA polymerase alpha, subunit B domain containing protein. (Os12t0242900-01)
PBN	S12_7925529	7917509-7945699	12	Os12g0242975	S12_7925529	7921943	7925615	0	+	Non-protein coding transcript. (Os12t0242975-00)
PBN	S12_7925529	7917509-7945699	12	Os12g0243050	S12_7925529	7931702	7935048	7.846	-	Similar to Leucine Rich Repeat family protein. (Os12t0243050-01)
PBN	S12_24667896	24635654-24675034	12	Os12g0589100	S12_24667896	24637078	24639791	-29.4615	-	Similar to Adenine phosphoribosyltransferase. (Os12t0589100-01)
PBN	S12_24667896	24635654-24675034	12	Os12g0589400	S12_24667896	24646431	24649269	-20.046	+	Domain of unknown function DUF1618 domain containing protein. (Os12t0589400-01)
PBN	S12_24667896	24635654-24675034	12	Os12g0589898	S12_24667896	24670685	24671065	2.979	+	Similar to 2-isopropylmalate synthase B. (Os12t0589898-00)
PL	S7_19447373	19397773-19449361	7	Os07g0509600	S7_19447373	19403553	19405023	-43.085	+	Similar to ribosomal RNA adenine dimethylase family protein. (Os07t0509600-01)
PL	S7_19447373	19397773-19449361	7	Os07g0509700	S7_19447373	19405852	19407067	-40.9135	-	Peptidase S16, lon N-terminal domain containing protein. (Os07t0509700-01)
PL	S7_19447373	19397773-19449361	7	Os07g0509800	S7_19447373	19409979	19413299	-35.734	-	Similar to adenosine 5'-phosphosulfate reductase 2. (Os07t0509800-01)
PL	S7_19447373	19397773-19449361	7	Os07g0510100	S7_19447373	19427927	19432234	-17.2925	+	Similar to Methionine aminopeptidase-like protein. (Os07t0510100-01)
PL	S7_19447373	19397773-19449361	7	Os07g0510200	S7_19447373	19436998	19442748	-7.5	+	Glycoside hydrolase, family 17 protein. (Os07t0510200-01);Glycoside hydrolase, family 17 protein. (Os07t0510200-02);Similar to glucan endo-1,3-beta-glucosidase 3. (Os07t0510200-03)
PL	S7_19447373	19397773-19449361	7	Os07g0510300	S7_19447373	19444465	19444776	-2.7525	-	Conserved hypothetical protein. (Os07t0510300-00)
PL	S7_19447373	19397773-19449361	7	Os07g0510350	S7_19447373	19445216	19445510	-2.01	-	Similar to Endonuclease/exonuclease/phosphatase family protein. (Os07t0510350-00)
PL	S10_13359353	13338798-13382731	10	Os10g0397200	S10_13359353	13353103	13357371	-4.116	-	Transcription initiation factor TFIIE, beta subunit domain containing protein. (Os10t0397200-01);Similar to predicted protein. (Os10t0397200-02)
PL	S10_13359353	13338798-13382731	10	Os10g0397400	S10_13359353	13359545	13363225	2.032	-	Dim/dwf1 protein, Cell elongation protein DIMINUTO/Dwarf1, Brassinosteroid (BR) biosynthesis (Os10t0397400-01);FAD-linked oxidoreductase protein, Brassinosteroid (BR) biosynthesis, Regulation of panicle and grain development, Regulation of heading date and chlorophyll biosynthesis (Os10t0397400-02)
PL	S10_13359353	13338798-13382731	10	Os10g0397433	S10_13359353	13359940	13360955	1.0945	+	Hypothetical gene. (Os10t0397433-00)
PL	S10_13359353	13338798-13382731	10	Os10g0397500	S10_13359353	13375379	13376168	16.4205	+	Conserved hypothetical protein. (Os10t0397500-00)
PN	S1_3606338	3596941-3607564	1	Os01g0170000	S1_3606338	3598451	3599668	-7.2785	-	Raffinose synthase family protein. (Os01t0170000-01)
PN	S1_3606338	3596941-3607564	1	Os01g0170051	S1_3606338	3598662	3601908	-6.053	+	Hypothetical protein. (Os01t0170051-00)
PN	S2_9965881	9965881-9979749	2	Os02g0273501	S2_9965881	9973072	9976395	8.8525	-	Non-protein coding transcript. (Os02t0273501-00)
PN	S2_9965881	9965881-9979749	2	Os02g0273700	S2_9965881	9972735	9978051	9.512	+	VHS domain containing protein. (Os02t0273700-01)
PN	S2_24094693	24094245-24096371	2	Os02g0612100	S2_24094693	24095882	24097710	9.512	+	Phospholipid methyltransferase family protein. (Os02t0612100-01)
PN	S3_23016300	22979442-23041056	3	Os03g0609500	S3_23016300	22976955	22979863	-37.891	-	LATERAL ORGAN BOUNDARIES DOMAIN (LBD) protein, Transcriptional activator, Regulation of heading date and yield (Os03t0609500-01)
PN	S3_23016300	22979442-23041056	3	Os03g0609800	S3_23016300	22990172	22996441	-22.9935	-	BTB domain containing protein. (Os03t0609800-01);BTB domain containing protein. (Os03t0609800-02)
PN	S3_23016300	22979442-23041056	3	Os03g0610400	S3_23016300	23036335	23037381	20.558	-	Zinc finger, C2H2-like domain containing protein. (Os03t0610400-01)
PN	S3_27542335	27542335-27542446	3	Os03g0689833	S3_27542335	27541735	27542526	0	+	Similar to NB-ARC domain containing protein, expressed. (Os03t0689833-00)
PN	S4_24334594	24334495-24334935	4	Os04g0487000	S4_24334594	24331929	24334820	0	-	Conserved hypothetical protein. (Os04t0487000-01);Conserved hypothetical protein. (Os04t0487000-02)
PN	S5_13675991	13662057-13685389	5	Os05g0303700	S5_13675991	13668409	13672099	-5.737	-	Hypothetical conserved gene. (Os05t0303700-00)
PN	S7_25328075	25325428-25334903	7	Os07g0614700	S7_25328075	25326762	25327995	-0.6965	-	SPX, N-terminal domain containing protein. (Os07t0614700-01);SPX domain (SYG1, Pho81 and XPR1)-containing protein, Negative regulation of phosphate starvation signaling (Os07t0614700-02)
PN	S7_25328075	25325428-25334903	7	Os07g0614850	S7_25328075	25326979	25327792	-0.6895	+	Hypothetical gene. (Os07t0614850-00)
PN	S11_2283621	2257540-2300663	11	Os11g0148800	S11_2283621	2258996	2261027	-23.6095	-	Zinc finger, FYVE/PHD-type domain containing protein. (Os11t0148800-00)
PN	S11_2283621	2257540-2300663	11	Os11g0149100	S11_2283621	2271010	2274026	-11.103	+	AT-hook motif and PPC domain containing protein, Drought tolerance, Regulation of root development under drought condition, Oxidative stress response, Regulation of the content of chlorophyll (Os11t0149100-01)
PN	S11_2283621	2257540-2300663	11	Os11g0149200	S11_2283621	2276477	2276917	-6.924	+	Conserved hypothetical protein. (Os11t0149200-00)
PN	S11_2283621	2257540-2300663	11	Os11g0149300	S11_2283621	2278724	2281615	-3.4515	+	Hypothetical protein. (Os11t0149300-01);Conserved hypothetical protein. (Os11t0149300-02)
PN	S11_2283621	2257540-2300663	11	Os11g0149400	S11_2283621	2291329	2292410	8.2485	+	Similar to Phytosulfokines 2 precursor. (Os11t0149400-01);Similar to cDNA clone:001-122-H04, full insert sequence. (Os11t0149400-02)
PN	S12_7918382	7917509-7945699	12	Os12g0242700	S12_7918382	7915608	7918642	0	+	Similar to 3-oxoacyl-[acyl-carrier-protein] reductase 1, chloroplast precursor (EC 1.1.1.100) (3-ketoacyl-acyl carrier protein reductase 1) (Beta- keto acyl-carrier protein reductase 1). (Os12t0242700-01)
PN	S12_7918382	7917509-7945699	12	Os12g0242800	S12_7918382	7919575	7920541	1.676	+	TRAM, LAG1 and CLN8 homology domain containing protein. (Os12t0242800-01)
PN	S12_7918382	7917509-7945699	12	Os12g0242900	S12_7918382	7921635	7924927	4.899	-	DNA polymerase alpha, subunit B domain containing protein. (Os12t0242900-01)
PN	S12_7918382	7917509-7945699	12	Os12g0242975	S12_7918382	7921943	7925615	5.397	+	Non-protein coding transcript. (Os12t0242975-00)
PN	S12_7918382	7917509-7945699	12	Os12g0243050	S12_7918382	7931702	7935048	14.993	-	Similar to Leucine Rich Repeat family protein. (Os12t0243050-01)
PN	S12_19705593	19704848-19705695	12	Os12g0511300	S12_19705593	19701010	19708015	0	+	CLT(CRT-like transporter) protein containing no plastid target signal peptide (Os12t0511300-01);UAA transporter domain containing protein. (Os12t0511300-02);UAA transporter domain containing protein. (Os12t0511300-03)
PN	S12_19705593	19704848-19705695	12	Os12g0511400	S12_19705593	19704242	19710182	0	-	Similar to NB-ARC domain containing protein. (Os12t0511400-01);NB-ARC domain containing protein. (Os12t0511400-02)

## Sheet: Supplementary Table 5
Supplementary Table 5 Overlapped genes ralated to TSNP, GNP, EGNP, PBN, PN, and PL using GPWAS and GWAS methods.
Trait	Methods	Gene ID	QTL	Distance to Significant SNP	Annotation
TSNP	GLM, GPWAS	Os01g0140100	S1_2122019	0	Peptidase A1 domain containing protein. (Os01t0140100-01)
TSNP	GLM, GPWAS	Os03g0400800	S3_16476452	-212.4	Similar to Leucine Rich Repeat family protein, expressed. (Os03t0400800-00)
TSNP	GLM, GPWAS	Os07g0136800	S7_1973372	-20.941	Homeodomain-like containing protein. (Os07t0136800-01);Similar to Cytoome P450 90D2. (Os07t0136800-02)
TSNP	GLM, GPWAS	Os07g0137200	S7_1973372	-2.514	Conserved hypothetical protein. (Os07t0137200-01)
TSNP	GLM, MLM, FarmCPU, GPWAS	Os07g0668200	S7_28205415	6.858	Similar to adenyl cyclase. (Os07t0668200-01);Similar to adenyl cyclase. (Os07t0668200-02)
TSNP	BLINK, GPWAS	Os07g0669700	S7_28316717	0	Potassium transporter 4 (AtPOT4) (AtKUP3) (AtKT4). (Os07t0669700-01)
GNP	GLM, GPWAS	Os01g0346900	S1_13514668	274.51	Nuclear factor-Y transcription factor, Regulation of grain size and shape (Os01t0346900-01)
GNP	GLM, GPWAS	Os01g0347100	S1_13514668	287.692	Protein of unknown function DUF1399 family protein. (Os01t0347100-01)
GNP	GLM, GPWAS	Os01g0924300	S1_40491117	-25.7205	WD40 repeat-like domain containing protein. (Os01t0924300-01);Similar to periodic tryptophan protein 1. (Os01t0924300-02)
GNP	GLM, GPWAS	Os06g0675900	S6_28075474	-19.2505	Similar to High pI alpha-glucosidase. (Os06t0675900-01)
EGNP	GLM, GPWAS	Os02g0614600	S2_24286020	-7.28	Protein of unknown function DUF869, plant family protein. (Os02t0614600-01);Hypothetical conserved gene. (Os02t0614600-02)
EGNP	GLM, GPWAS	Os02g0614800	S2_24286020	0	Hypothetical protein. (Os02t0614800-01)
EGNP	GLM, GPWAS	Os03g0577800	S3_21149765	-4.389	Similar to OSIGBa0106P14.6 protein. (Os03t0577800-01)
EGNP	GLM, GPWAS	Os07g0260300	S7_9099871	0	Thioredoxin fold domain containing protein. (Os07t0260300-01)
EGNP	GLM, GPWAS	Os08g0416100	S8_19895726	-2.9695	DEAD-like helicase, N-terminal domain containing protein. (Os08t0416100-01)
PBN	GLM, FarmCPU, GPWAS	Os01g0601651	S1_23677915	-38.959	Plant disease resistance response protein domain containing protein. (Os01t0601651-01)
PBN	GLM, FarmCPU, GPWAS	Os01g0602400	S1_23677915	-3.346	Similar to Cytoome P450 monooxygenase CYP72A5 (Fragment). (Os01t0602400-01)
PBN	GLM, GPWAS	Os02g0621700	S2_24742876	0	Similar to Succinyl-CoA ligase [GDP-forming] beta-chain, mitochondrial precursor (EC 6.2.1.4) (Succinyl-CoA synthetase, beta chain) (SCS-beta). (Os02t0621700-01)
PBN	GLM, GPWAS	Os07g0527000	S7_20573121	-8.014	Similar to nodulin-like protein. (Os07t0527000-00)
PN	GLM, GPWAS	Os03g0689833	S3_27542335	0	Similar to NB-ARC domain containing protein, expressed. (Os03t0689833-00)
PN	GLM, GPWAS	Os04g0487000	S4_24334594	0	Conserved hypothetical protein. (Os04t0487000-01);Conserved hypothetical protein. (Os04t0487000-02)
PN	GLM, GPWAS	Os07g0614700	S7_25328075	-0.6965	SPX, N-terminal domain containing protein. (Os07t0614700-01);SPX domain (SYG1, Pho81 and XPR1)-containing protein, Negative regulation of phosphate starvation signaling (Os07t0614700-02)
PN	GLM, GPWAS	Os12g0511300	S12_19705593	0	CLT(CRT-like transporter) protein containing no plastid target signal peptide (Os12t0511300-01);UAA transporter domain containing protein. (Os12t0511300-02);UAA transporter domain containing protein. (Os12t0511300-03)

## Sheet: Supplementary Table 6
Supplementary Table 6 Distribution of four haplotypes in subgroups.
	Hap.A	Hap.B	Hap.C	Hap.D
ARO	0	1 (8.33%)	2 (16.67%)	9 (75.00%)
AUS	1 (1.82%)	0	42 (76.36%)	12 (21.82%)
IND	5 (6.33%)	6 (7.59%)	36 (45.57%)	32 (40.51%)
TEJ	1 (0.99%)	3 (2.97%)	7 (6.93%)	90 (89.11%)
TRJ	4 (3.88%)	2 (1.94%)	91 (88.35%)	6 (5.83%)

## Sheet: Supplementary Table 7
Supplementary Table 7 Annotation of all SNPs located in the overlapped genes using SnpEff software.
Chr	Pos	Ref	Alt	Annotation by SnpEff software
1	2110137	A	C	ANN=C|upstream_gene_variant|MODIFIER|Os01g0139900|Os01g0139900|transcript|Os01t0139900-01|protein_coding||c.-502T>G|||||460|,C|intergenic_region|MODIFIER|Os01g0139900-Os01g0140100|Os01g0139900-Os01g0140100|intergenic_region|Os01g0139900-Os01g0140100|||n.2110137A>C||||||
1	2110388	A	G	ANN=G|upstream_gene_variant|MODIFIER|Os01g0139900|Os01g0139900|transcript|Os01t0139900-01|protein_coding||c.-753T>C|||||711|,G|intergenic_region|MODIFIER|Os01g0139900-Os01g0140100|Os01g0139900-Os01g0140100|intergenic_region|Os01g0139900-Os01g0140100|||n.2110388A>G||||||
1	2111457	G	A	ANN=A|upstream_gene_variant|MODIFIER|Os01g0139900|Os01g0139900|transcript|Os01t0139900-01|protein_coding||c.-1822C>T|||||1780|,A|intergenic_region|MODIFIER|Os01g0139900-Os01g0140100|Os01g0139900-Os01g0140100|intergenic_region|Os01g0139900-Os01g0140100|||n.2111457G>A||||||
1	2112395	G	A	ANN=A|upstream_gene_variant|MODIFIER|Os01g0139900|Os01g0139900|transcript|Os01t0139900-01|protein_coding||c.-2760C>T|||||2718|,A|intergenic_region|MODIFIER|Os01g0139900-Os01g0140100|Os01g0139900-Os01g0140100|intergenic_region|Os01g0139900-Os01g0140100|||n.2112395G>A||||||
1	2112725	T	C	ANN=C|upstream_gene_variant|MODIFIER|Os01g0139900|Os01g0139900|transcript|Os01t0139900-01|protein_coding||c.-3090A>G|||||3048|,C|intergenic_region|MODIFIER|Os01g0139900-Os01g0140100|Os01g0139900-Os01g0140100|intergenic_region|Os01g0139900-Os01g0140100|||n.2112725T>C||||||
1	2112908	A	G	ANN=G|upstream_gene_variant|MODIFIER|Os01g0139900|Os01g0139900|transcript|Os01t0139900-01|protein_coding||c.-3273T>C|||||3231|,G|intergenic_region|MODIFIER|Os01g0139900-Os01g0140100|Os01g0139900-Os01g0140100|intergenic_region|Os01g0139900-Os01g0140100|||n.2112908A>G||||||
1	2113056	A	G	ANN=G|upstream_gene_variant|MODIFIER|Os01g0139900|Os01g0139900|transcript|Os01t0139900-01|protein_coding||c.-3421T>C|||||3379|,G|intergenic_region|MODIFIER|Os01g0139900-Os01g0140100|Os01g0139900-Os01g0140100|intergenic_region|Os01g0139900-Os01g0140100|||n.2113056A>G||||||
1	2113446	G	A	ANN=A|upstream_gene_variant|MODIFIER|Os01g0139900|Os01g0139900|transcript|Os01t0139900-01|protein_coding||c.-3811C>T|||||3769|,A|intergenic_region|MODIFIER|Os01g0139900-Os01g0140100|Os01g0139900-Os01g0140100|intergenic_region|Os01g0139900-Os01g0140100|||n.2113446G>A||||||
1	2113779	G	C	ANN=C|upstream_gene_variant|MODIFIER|Os01g0139900|Os01g0139900|transcript|Os01t0139900-01|protein_coding||c.-4144C>G|||||4102|,C|intergenic_region|MODIFIER|Os01g0139900-Os01g0140100|Os01g0139900-Os01g0140100|intergenic_region|Os01g0139900-Os01g0140100|||n.2113779G>C||||||
1	2113976	G	T	ANN=T|upstream_gene_variant|MODIFIER|Os01g0139900|Os01g0139900|transcript|Os01t0139900-01|protein_coding||c.-4341C>A|||||4299|,T|intergenic_region|MODIFIER|Os01g0139900-Os01g0140100|Os01g0139900-Os01g0140100|intergenic_region|Os01g0139900-Os01g0140100|||n.2113976G>T||||||
1	2114056	G	A	ANN=A|upstream_gene_variant|MODIFIER|Os01g0139900|Os01g0139900|transcript|Os01t0139900-01|protein_coding||c.-4421C>T|||||4379|,A|intergenic_region|MODIFIER|Os01g0139900-Os01g0140100|Os01g0139900-Os01g0140100|intergenic_region|Os01g0139900-Os01g0140100|||n.2114056G>A||||||
1	2114172	C	T	ANN=T|upstream_gene_variant|MODIFIER|Os01g0139900|Os01g0139900|transcript|Os01t0139900-01|protein_coding||c.-4537G>A|||||4495|,T|intergenic_region|MODIFIER|Os01g0139900-Os01g0140100|Os01g0139900-Os01g0140100|intergenic_region|Os01g0139900-Os01g0140100|||n.2114172C>T||||||
1	2114346	C	T	ANN=T|upstream_gene_variant|MODIFIER|Os01g0139900|Os01g0139900|transcript|Os01t0139900-01|protein_coding||c.-4711G>A|||||4669|,T|intergenic_region|MODIFIER|Os01g0139900-Os01g0140100|Os01g0139900-Os01g0140100|intergenic_region|Os01g0139900-Os01g0140100|||n.2114346C>T||||||
1	2114729	G	T	ANN=T|intergenic_region|MODIFIER|Os01g0139900-Os01g0140100|Os01g0139900-Os01g0140100|intergenic_region|Os01g0139900-Os01g0140100|||n.2114729G>T||||||
1	2115145	A	G	ANN=G|intergenic_region|MODIFIER|Os01g0139900-Os01g0140100|Os01g0139900-Os01g0140100|intergenic_region|Os01g0139900-Os01g0140100|||n.2115145A>G||||||
1	2115590	G	T	ANN=T|upstream_gene_variant|MODIFIER|Os01g0140100|Os01g0140100|transcript|Os01t0140100-01|protein_coding||c.-4929G>T|||||4899|,T|intergenic_region|MODIFIER|Os01g0139900-Os01g0140100|Os01g0139900-Os01g0140100|intergenic_region|Os01g0139900-Os01g0140100|||n.2115590G>T||||||
1	2116123	C	G	ANN=G|upstream_gene_variant|MODIFIER|Os01g0140100|Os01g0140100|transcript|Os01t0140100-01|protein_coding||c.-4396C>G|||||4366|,G|intergenic_region|MODIFIER|Os01g0139900-Os01g0140100|Os01g0139900-Os01g0140100|intergenic_region|Os01g0139900-Os01g0140100|||n.2116123C>G||||||
1	2116148	T	C	ANN=C|upstream_gene_variant|MODIFIER|Os01g0140100|Os01g0140100|transcript|Os01t0140100-01|protein_coding||c.-4371T>C|||||4341|,C|intergenic_region|MODIFIER|Os01g0139900-Os01g0140100|Os01g0139900-Os01g0140100|intergenic_region|Os01g0139900-Os01g0140100|||n.2116148T>C||||||
1	2116791	G	A	ANN=A|upstream_gene_variant|MODIFIER|Os01g0140100|Os01g0140100|transcript|Os01t0140100-01|protein_coding||c.-3728G>A|||||3698|,A|intergenic_region|MODIFIER|Os01g0139900-Os01g0140100|Os01g0139900-Os01g0140100|intergenic_region|Os01g0139900-Os01g0140100|||n.2116791G>A||||||
1	2117089	G	T	ANN=T|upstream_gene_variant|MODIFIER|Os01g0140100|Os01g0140100|transcript|Os01t0140100-01|protein_coding||c.-3430G>T|||||3400|,T|intergenic_region|MODIFIER|Os01g0139900-Os01g0140100|Os01g0139900-Os01g0140100|intergenic_region|Os01g0139900-Os01g0140100|||n.2117089G>T||||||
1	2117742	A	G	ANN=G|upstream_gene_variant|MODIFIER|Os01g0140100|Os01g0140100|transcript|Os01t0140100-01|protein_coding||c.-2777A>G|||||2747|,G|intergenic_region|MODIFIER|Os01g0139900-Os01g0140100|Os01g0139900-Os01g0140100|intergenic_region|Os01g0139900-Os01g0140100|||n.2117742A>G||||||
1	2117813	A	G	ANN=G|upstream_gene_variant|MODIFIER|Os01g0140100|Os01g0140100|transcript|Os01t0140100-01|protein_coding||c.-2706A>G|||||2676|,G|intergenic_region|MODIFIER|Os01g0139900-Os01g0140100|Os01g0139900-Os01g0140100|intergenic_region|Os01g0139900-Os01g0140100|||n.2117813A>G||||||
1	2117863	C	G	ANN=G|upstream_gene_variant|MODIFIER|Os01g0140100|Os01g0140100|transcript|Os01t0140100-01|protein_coding||c.-2656C>G|||||2626|,G|intergenic_region|MODIFIER|Os01g0139900-Os01g0140100|Os01g0139900-Os01g0140100|intergenic_region|Os01g0139900-Os01g0140100|||n.2117863C>G||||||
1	2118060	G	T	ANN=T|upstream_gene_variant|MODIFIER|Os01g0140100|Os01g0140100|transcript|Os01t0140100-01|protein_coding||c.-2459G>T|||||2429|,T|intergenic_region|MODIFIER|Os01g0139900-Os01g0140100|Os01g0139900-Os01g0140100|intergenic_region|Os01g0139900-Os01g0140100|||n.2118060G>T||||||
1	2119470	A	T	ANN=T|upstream_gene_variant|MODIFIER|Os01g0140100|Os01g0140100|transcript|Os01t0140100-01|protein_coding||c.-1049A>T|||||1019|,T|intergenic_region|MODIFIER|Os01g0139900-Os01g0140100|Os01g0139900-Os01g0140100|intergenic_region|Os01g0139900-Os01g0140100|||n.2119470A>T||||||
1	2119765	T	C	ANN=C|upstream_gene_variant|MODIFIER|Os01g0140100|Os01g0140100|transcript|Os01t0140100-01|protein_coding||c.-754T>C|||||724|,C|intergenic_region|MODIFIER|Os01g0139900-Os01g0140100|Os01g0139900-Os01g0140100|intergenic_region|Os01g0139900-Os01g0140100|||n.2119765T>C||||||
1	2119795	A	G	ANN=G|upstream_gene_variant|MODIFIER|Os01g0140100|Os01g0140100|transcript|Os01t0140100-01|protein_coding||c.-724A>G|||||694|,G|intergenic_region|MODIFIER|Os01g0139900-Os01g0140100|Os01g0139900-Os01g0140100|intergenic_region|Os01g0139900-Os01g0140100|||n.2119795A>G||||||
1	2119966	T	C	ANN=C|upstream_gene_variant|MODIFIER|Os01g0140100|Os01g0140100|transcript|Os01t0140100-01|protein_coding||c.-553T>C|||||523|,C|intergenic_region|MODIFIER|Os01g0139900-Os01g0140100|Os01g0139900-Os01g0140100|intergenic_region|Os01g0139900-Os01g0140100|||n.2119966T>C||||||
1	2120093	A	G	ANN=G|upstream_gene_variant|MODIFIER|Os01g0140100|Os01g0140100|transcript|Os01t0140100-01|protein_coding||c.-426A>G|||||396|,G|intergenic_region|MODIFIER|Os01g0139900-Os01g0140100|Os01g0139900-Os01g0140100|intergenic_region|Os01g0139900-Os01g0140100|||n.2120093A>G||||||
1	2120446	C	T	ANN=T|upstream_gene_variant|MODIFIER|Os01g0140100|Os01g0140100|transcript|Os01t0140100-01|protein_coding||c.-73C>T|||||43|,T|intergenic_region|MODIFIER|Os01g0139900-Os01g0140100|Os01g0139900-Os01g0140100|intergenic_region|Os01g0139900-Os01g0140100|||n.2120446C>T||||||
1	2120529	C	A	ANN=A|missense_variant|MODERATE|Os01g0140100|Os01g0140100|transcript|Os01t0140100-01|protein_coding|1/1|c.11C>A|p.Pro4His|41/1832|11/1515|4/504||
1	2122019	A	T	ANN=T|missense_variant|MODERATE|Os01g0140100|Os01g0140100|transcript|Os01t0140100-01|protein_coding|1/1|c.1501A>T|p.Thr501Ser|1531/1832|1501/1515|501/504||
1	2122036	C	G	ANN=G|3_prime_UTR_variant|MODIFIER|Os01g0140100|Os01g0140100|transcript|Os01t0140100-01|protein_coding|1/1|c.*3C>G|||||3|
1	2123614	G	A	ANN=A|downstream_gene_variant|MODIFIER|Os01g0140100|Os01g0140100|transcript|Os01t0140100-01|protein_coding||c.*1581G>A|||||1294|,A|intergenic_region|MODIFIER|Os01g0140100-PLRRP|Os01g0140100-Os01g0140400|intergenic_region|Os01g0140100-Os01g0140400|||n.2123614G>A||||||
1	2124155	G	C	ANN=C|downstream_gene_variant|MODIFIER|Os01g0140100|Os01g0140100|transcript|Os01t0140100-01|protein_coding||c.*2122G>C|||||1835|,C|intergenic_region|MODIFIER|Os01g0140100-PLRRP|Os01g0140100-Os01g0140400|intergenic_region|Os01g0140100-Os01g0140400|||n.2124155G>C||||||
1	2124175	T	C	ANN=C|downstream_gene_variant|MODIFIER|Os01g0140100|Os01g0140100|transcript|Os01t0140100-01|protein_coding||c.*2142T>C|||||1855|,C|intergenic_region|MODIFIER|Os01g0140100-PLRRP|Os01g0140100-Os01g0140400|intergenic_region|Os01g0140100-Os01g0140400|||n.2124175T>C||||||
1	2124197	G	A	ANN=A|downstream_gene_variant|MODIFIER|Os01g0140100|Os01g0140100|transcript|Os01t0140100-01|protein_coding||c.*2164G>A|||||1877|,A|intergenic_region|MODIFIER|Os01g0140100-PLRRP|Os01g0140100-Os01g0140400|intergenic_region|Os01g0140100-Os01g0140400|||n.2124197G>A||||||
1	2124212	T	C	ANN=C|downstream_gene_variant|MODIFIER|Os01g0140100|Os01g0140100|transcript|Os01t0140100-01|protein_coding||c.*2179T>C|||||1892|,C|intergenic_region|MODIFIER|Os01g0140100-PLRRP|Os01g0140100-Os01g0140400|intergenic_region|Os01g0140100-Os01g0140400|||n.2124212T>C||||||
1	2124695	C	A	ANN=A|downstream_gene_variant|MODIFIER|Os01g0140100|Os01g0140100|transcript|Os01t0140100-01|protein_coding||c.*2662C>A|||||2375|,A|intergenic_region|MODIFIER|Os01g0140100-PLRRP|Os01g0140100-Os01g0140400|intergenic_region|Os01g0140100-Os01g0140400|||n.2124695C>A||||||
1	2124713	T	G	ANN=G|downstream_gene_variant|MODIFIER|Os01g0140100|Os01g0140100|transcript|Os01t0140100-01|protein_coding||c.*2680T>G|||||2393|,G|intergenic_region|MODIFIER|Os01g0140100-PLRRP|Os01g0140100-Os01g0140400|intergenic_region|Os01g0140100-Os01g0140400|||n.2124713T>G||||||
1	2125577	C	T	ANN=T|downstream_gene_variant|MODIFIER|Os01g0140100|Os01g0140100|transcript|Os01t0140100-01|protein_coding||c.*3544C>T|||||3257|,T|intergenic_region|MODIFIER|Os01g0140100-PLRRP|Os01g0140100-Os01g0140400|intergenic_region|Os01g0140100-Os01g0140400|||n.2125577C>T||||||
1	2125718	C	G	ANN=G|downstream_gene_variant|MODIFIER|Os01g0140100|Os01g0140100|transcript|Os01t0140100-01|protein_coding||c.*3685C>G|||||3398|,G|intergenic_region|MODIFIER|Os01g0140100-PLRRP|Os01g0140100-Os01g0140400|intergenic_region|Os01g0140100-Os01g0140400|||n.2125718C>G||||||
1	2126020	G	A	ANN=A|upstream_gene_variant|MODIFIER|PLRRP|Os01g0140400|transcript|Os01t0140400-01|protein_coding||c.-5467G>A|||||4993|,A|downstream_gene_variant|MODIFIER|Os01g0140100|Os01g0140100|transcript|Os01t0140100-01|protein_coding||c.*3987G>A|||||3700|,A|intergenic_region|MODIFIER|Os01g0140100-PLRRP|Os01g0140100-Os01g0140400|intergenic_region|Os01g0140100-Os01g0140400|||n.2126020G>A||||||
1	2126124	G	A	ANN=A|upstream_gene_variant|MODIFIER|PLRRP|Os01g0140400|transcript|Os01t0140400-01|protein_coding||c.-5363G>A|||||4889|,A|downstream_gene_variant|MODIFIER|Os01g0140100|Os01g0140100|transcript|Os01t0140100-01|protein_coding||c.*4091G>A|||||3804|,A|intergenic_region|MODIFIER|Os01g0140100-PLRRP|Os01g0140100-Os01g0140400|intergenic_region|Os01g0140100-Os01g0140400|||n.2126124G>A||||||
1	2126156	C	T	ANN=T|upstream_gene_variant|MODIFIER|PLRRP|Os01g0140400|transcript|Os01t0140400-01|protein_coding||c.-5331C>T|||||4857|,T|downstream_gene_variant|MODIFIER|Os01g0140100|Os01g0140100|transcript|Os01t0140100-01|protein_coding||c.*4123C>T|||||3836|,T|intergenic_region|MODIFIER|Os01g0140100-PLRRP|Os01g0140100-Os01g0140400|intergenic_region|Os01g0140100-Os01g0140400|||n.2126156C>T||||||
1	2128016	T	C	ANN=C|upstream_gene_variant|MODIFIER|PLRRP|Os01g0140400|transcript|Os01t0140400-02|protein_coding||c.-3471T>C|||||3417|,C|upstream_gene_variant|MODIFIER|PLRRP|Os01g0140400|transcript|Os01t0140400-01|protein_coding||c.-3471T>C|||||2997|,C|intergenic_region|MODIFIER|Os01g0140100-PLRRP|Os01g0140100-Os01g0140400|intergenic_region|Os01g0140100-Os01g0140400|||n.2128016T>C||||||
1	2128051	A	G	ANN=G|upstream_gene_variant|MODIFIER|PLRRP|Os01g0140400|transcript|Os01t0140400-02|protein_coding||c.-3436A>G|||||3382|,G|upstream_gene_variant|MODIFIER|PLRRP|Os01g0140400|transcript|Os01t0140400-01|protein_coding||c.-3436A>G|||||2962|,G|intergenic_region|MODIFIER|Os01g0140100-PLRRP|Os01g0140100-Os01g0140400|intergenic_region|Os01g0140100-Os01g0140400|||n.2128051A>G||||||
1	2128211	C	T	ANN=T|upstream_gene_variant|MODIFIER|PLRRP|Os01g0140400|transcript|Os01t0140400-02|protein_coding||c.-3276C>T|||||3222|,T|upstream_gene_variant|MODIFIER|PLRRP|Os01g0140400|transcript|Os01t0140400-01|protein_coding||c.-3276C>T|||||2802|,T|intergenic_region|MODIFIER|Os01g0140100-PLRRP|Os01g0140100-Os01g0140400|intergenic_region|Os01g0140100-Os01g0140400|||n.2128211C>T||||||
1	2128508	G	A	ANN=A|upstream_gene_variant|MODIFIER|PLRRP|Os01g0140400|transcript|Os01t0140400-02|protein_coding||c.-2979G>A|||||2925|,A|upstream_gene_variant|MODIFIER|PLRRP|Os01g0140400|transcript|Os01t0140400-01|protein_coding||c.-2979G>A|||||2505|,A|intergenic_region|MODIFIER|Os01g0140100-PLRRP|Os01g0140100-Os01g0140400|intergenic_region|Os01g0140100-Os01g0140400|||n.2128508G>A||||||
1	2128851	A	C	ANN=C|upstream_gene_variant|MODIFIER|PLRRP|Os01g0140400|transcript|Os01t0140400-02|protein_coding||c.-2636A>C|||||2582|,C|upstream_gene_variant|MODIFIER|PLRRP|Os01g0140400|transcript|Os01t0140400-01|protein_coding||c.-2636A>C|||||2162|,C|intergenic_region|MODIFIER|Os01g0140100-PLRRP|Os01g0140100-Os01g0140400|intergenic_region|Os01g0140100-Os01g0140400|||n.2128851A>C||||||
1	2129482	T	G	ANN=G|upstream_gene_variant|MODIFIER|PLRRP|Os01g0140400|transcript|Os01t0140400-02|protein_coding||c.-2005T>G|||||1951|,G|upstream_gene_variant|MODIFIER|PLRRP|Os01g0140400|transcript|Os01t0140400-01|protein_coding||c.-2005T>G|||||1531|,G|intergenic_region|MODIFIER|Os01g0140100-PLRRP|Os01g0140100-Os01g0140400|intergenic_region|Os01g0140100-Os01g0140400|||n.2129482T>G||||||
1	2129514	C	A	ANN=A|upstream_gene_variant|MODIFIER|PLRRP|Os01g0140400|transcript|Os01t0140400-02|protein_coding||c.-1973C>A|||||1919|,A|upstream_gene_variant|MODIFIER|PLRRP|Os01g0140400|transcript|Os01t0140400-01|protein_coding||c.-1973C>A|||||1499|,A|intergenic_region|MODIFIER|Os01g0140100-PLRRP|Os01g0140100-Os01g0140400|intergenic_region|Os01g0140100-Os01g0140400|||n.2129514C>A||||||
1	2130733	A	G	ANN=G|upstream_gene_variant|MODIFIER|PLRRP|Os01g0140400|transcript|Os01t0140400-02|protein_coding||c.-754A>G|||||700|,G|upstream_gene_variant|MODIFIER|PLRRP|Os01g0140400|transcript|Os01t0140400-01|protein_coding||c.-754A>G|||||280|,G|intergenic_region|MODIFIER|Os01g0140100-PLRRP|Os01g0140100-Os01g0140400|intergenic_region|Os01g0140100-Os01g0140400|||n.2130733A>G||||||
1	2130982	T	C	ANN=C|upstream_gene_variant|MODIFIER|PLRRP|Os01g0140400|transcript|Os01t0140400-02|protein_coding||c.-505T>C|||||451|,C|upstream_gene_variant|MODIFIER|PLRRP|Os01g0140400|transcript|Os01t0140400-01|protein_coding||c.-505T>C|||||31|,C|intergenic_region|MODIFIER|Os01g0140100-PLRRP|Os01g0140100-Os01g0140400|intergenic_region|Os01g0140100-Os01g0140400|||n.2130982T>C||||||
1	13796239	A	T	ANN=T|missense_variant|MODERATE|OsPHS1b|Os01g0347000|transcript|Os01t0347000-01|protein_coding|4/10|c.487A>T|p.Ile163Leu|495/3248|487/2616|163/871||,T|downstream_gene_variant|MODIFIER|Os01g0347100|Os01g0347100|transcript|Os01t0347100-01|protein_coding||c.*4775T>A|||||3716|
1	13796412	C	T	ANN=T|synonymous_variant|LOW|OsPHS1b|Os01g0347000|transcript|Os01t0347000-01|protein_coding|5/10|c.582C>T|p.His194His|590/3248|582/2616|194/871||,T|downstream_gene_variant|MODIFIER|Os01g0347100|Os01g0347100|transcript|Os01t0347100-01|protein_coding||c.*4602G>A|||||3543|
1	13796794	G	A	ANN=A|synonymous_variant|LOW|OsPHS1b|Os01g0347000|transcript|Os01t0347000-01|protein_coding|6/10|c.882G>A|p.Arg294Arg|890/3248|882/2616|294/871||,A|downstream_gene_variant|MODIFIER|Os01g0347100|Os01g0347100|transcript|Os01t0347100-01|protein_coding||c.*4220C>T|||||3161|
1	13796857	T	C	ANN=C|synonymous_variant|LOW|OsPHS1b|Os01g0347000|transcript|Os01t0347000-01|protein_coding|6/10|c.945T>C|p.Asp315Asp|953/3248|945/2616|315/871||,C|downstream_gene_variant|MODIFIER|Os01g0347100|Os01g0347100|transcript|Os01t0347100-01|protein_coding||c.*4157A>G|||||3098|
1	13796896	G	T	ANN=T|missense_variant|MODERATE|OsPHS1b|Os01g0347000|transcript|Os01t0347000-01|protein_coding|6/10|c.984G>T|p.Glu328Asp|992/3248|984/2616|328/871||,T|downstream_gene_variant|MODIFIER|Os01g0347100|Os01g0347100|transcript|Os01t0347100-01|protein_coding||c.*4118C>A|||||3059|
1	13796914	G	A	ANN=A|synonymous_variant|LOW|OsPHS1b|Os01g0347000|transcript|Os01t0347000-01|protein_coding|6/10|c.1002G>A|p.Gln334Gln|1010/3248|1002/2616|334/871||,A|downstream_gene_variant|MODIFIER|Os01g0347100|Os01g0347100|transcript|Os01t0347100-01|protein_coding||c.*4100C>T|||||3041|
1	13797265	C	A	ANN=A|synonymous_variant|LOW|OsPHS1b|Os01g0347000|transcript|Os01t0347000-01|protein_coding|6/10|c.1353C>A|p.Ser451Ser|1361/3248|1353/2616|451/871||,A|downstream_gene_variant|MODIFIER|Os01g0347100|Os01g0347100|transcript|Os01t0347100-01|protein_coding||c.*3749G>T|||||2690|
1	13797322	T	C	ANN=C|synonymous_variant|LOW|OsPHS1b|Os01g0347000|transcript|Os01t0347000-01|protein_coding|6/10|c.1410T>C|p.Leu470Leu|1418/3248|1410/2616|470/871||,C|downstream_gene_variant|MODIFIER|Os01g0347100|Os01g0347100|transcript|Os01t0347100-01|protein_coding||c.*3692A>G|||||2633|
1	13797475	A	G	ANN=G|synonymous_variant|LOW|OsPHS1b|Os01g0347000|transcript|Os01t0347000-01|protein_coding|6/10|c.1563A>G|p.Pro521Pro|1571/3248|1563/2616|521/871||,G|downstream_gene_variant|MODIFIER|Os01g0347100|Os01g0347100|transcript|Os01t0347100-01|protein_coding||c.*3539T>C|||||2480|
1	13800519	G	A	ANN=A|3_prime_UTR_variant|MODIFIER|Os01g0347100|Os01g0347100|transcript|Os01t0347100-01|protein_coding|7/7|c.*495C>T|||||698|,A|upstream_gene_variant|MODIFIER|Os01g0347150|Os01g0347150|transcript|Os01t0347150-00|pseudogene||n.-2989G>A|||||2989|,A|downstream_gene_variant|MODIFIER|OsPHS1b|Os01g0347000|transcript|Os01t0347000-01|protein_coding||c.*1237G>A|||||613|
1	13800557	G	A	ANN=A|3_prime_UTR_variant|MODIFIER|Os01g0347100|Os01g0347100|transcript|Os01t0347100-01|protein_coding|7/7|c.*457C>T|||||660|,A|upstream_gene_variant|MODIFIER|Os01g0347150|Os01g0347150|transcript|Os01t0347150-00|pseudogene||n.-2951G>A|||||2951|,A|downstream_gene_variant|MODIFIER|OsPHS1b|Os01g0347000|transcript|Os01t0347000-01|protein_coding||c.*1275G>A|||||651|
1	13800912	G	A	ANN=A|3_prime_UTR_variant|MODIFIER|Os01g0347100|Os01g0347100|transcript|Os01t0347100-01|protein_coding|6/7|c.*211C>T|||||305|,A|upstream_gene_variant|MODIFIER|Os01g0347150|Os01g0347150|transcript|Os01t0347150-00|pseudogene||n.-2596G>A|||||2596|,A|downstream_gene_variant|MODIFIER|OsPHS1b|Os01g0347000|transcript|Os01t0347000-01|protein_coding||c.*1630G>A|||||1006|
1	13801038	T	A	ANN=A|upstream_gene_variant|MODIFIER|Os01g0347150|Os01g0347150|transcript|Os01t0347150-00|pseudogene||n.-2470T>A|||||2470|,A|downstream_gene_variant|MODIFIER|OsPHS1b|Os01g0347000|transcript|Os01t0347000-01|protein_coding||c.*1756T>A|||||1132|,A|intron_variant|MODIFIER|Os01g0347100|Os01g0347100|transcript|Os01t0347100-01|protein_coding|5/6|c.*99-14A>T||||||
1	13801743	G	A	ANN=A|upstream_gene_variant|MODIFIER|Os01g0347150|Os01g0347150|transcript|Os01t0347150-00|pseudogene||n.-1765G>A|||||1765|,A|downstream_gene_variant|MODIFIER|OsPHS1b|Os01g0347000|transcript|Os01t0347000-01|protein_coding||c.*2461G>A|||||1837|,A|intron_variant|MODIFIER|Os01g0347100|Os01g0347100|transcript|Os01t0347100-01|protein_coding|4/6|c.1460+19C>T||||||
1	13802642	A	G	ANN=G|upstream_gene_variant|MODIFIER|Os01g0347150|Os01g0347150|transcript|Os01t0347150-00|pseudogene||n.-866A>G|||||866|,G|downstream_gene_variant|MODIFIER|OsPHS1b|Os01g0347000|transcript|Os01t0347000-01|protein_coding||c.*3360A>G|||||2736|,G|downstream_gene_variant|MODIFIER|Os01g0347200|Os01g0347200|transcript|Os01t0347200-01|protein_coding||c.*5280T>C|||||4883|,G|intron_variant|MODIFIER|Os01g03…
1	13804906	G	C	ANN=C|upstream_gene_variant|MODIFIER|Os01g0347100|Os01g0347100|transcript|Os01t0347100-01|protein_coding||c.-281C>G|||||142|,C|downstream_gene_variant|MODIFIER|OsPHS1b|Os01g0347000|transcript|Os01t0347000-01|protein_coding||c.*5624G>C|||||5000|,C|downstream_gene_variant|MODIFIER|Os01g0347150|Os01g0347150|transcript|Os01t0347150-00|pseudogene||n.*404G>C|||||404|,C|downstream_gene_variant|MODIFIER|…
1	13804942	A	C	ANN=C|upstream_gene_variant|MODIFIER|Os01g0347100|Os01g0347100|transcript|Os01t0347100-01|protein_coding||c.-317T>G|||||178|,C|downstream_gene_variant|MODIFIER|Os01g0347150|Os01g0347150|transcript|Os01t0347150-00|pseudogene||n.*440A>C|||||440|,C|downstream_gene_variant|MODIFIER|Os01g0347200|Os01g0347200|transcript|Os01t0347200-01|protein_coding||c.*2980T>G|||||2583|,C|intergenic_region|MODIFIER|O…
1	13806948	C	T	ANN=T|upstream_gene_variant|MODIFIER|Os01g0347100|Os01g0347100|transcript|Os01t0347100-01|protein_coding||c.-2323G>A|||||2184|,T|downstream_gene_variant|MODIFIER|Os01g0347150|Os01g0347150|transcript|Os01t0347150-00|pseudogene||n.*2446C>T|||||2446|,T|downstream_gene_variant|MODIFIER|Os01g0347200|Os01g0347200|transcript|Os01t0347200-01|protein_coding||c.*974G>A|||||577|,T|intergenic_region|MODIFIER…
1	13807252	C	T	ANN=T|upstream_gene_variant|MODIFIER|Os01g0347100|Os01g0347100|transcript|Os01t0347100-01|protein_coding||c.-2627G>A|||||2488|,T|downstream_gene_variant|MODIFIER|Os01g0347150|Os01g0347150|transcript|Os01t0347150-00|pseudogene||n.*2750C>T|||||2750|,T|downstream_gene_variant|MODIFIER|Os01g0347200|Os01g0347200|transcript|Os01t0347200-01|protein_coding||c.*670G>A|||||273|,T|intergenic_region|MODIFIER…
1	13808444	C	T	ANN=T|synonymous_variant|LOW|Os01g0347200|Os01g0347200|transcript|Os01t0347200-01|protein_coding|2/2|c.963G>A|p.Ala321Ala|1139/2058|963/1485|321/494||,T|upstream_gene_variant|MODIFIER|Os01g0347100|Os01g0347100|transcript|Os01t0347100-01|protein_coding||c.-3819G>A|||||3680|,T|downstream_gene_variant|MODIFIER|Os01g0347150|Os01g0347150|transcript|Os01t0347150-00|pseudogene||n.*3942C>T|||||3942|
1	13808746	C	T	ANN=T|missense_variant|MODERATE|Os01g0347200|Os01g0347200|transcript|Os01t0347200-01|protein_coding|2/2|c.661G>A|p.Val221Met|837/2058|661/1485|221/494||,T|upstream_gene_variant|MODIFIER|Os01g0347100|Os01g0347100|transcript|Os01t0347100-01|protein_coding||c.-4121G>A|||||3982|,T|downstream_gene_variant|MODIFIER|Os01g0347150|Os01g0347150|transcript|Os01t0347150-00|pseudogene||n.*4244C>T|||||4244|
1	23632298	T	C	ANN=C|synonymous_variant|LOW|Os01g0601625|Os01g0601625|transcript|Os01t0601625-00|protein_coding|1/1|c.3078A>G|p.Gln1026Gln|3078/3396|3078/3387|1026/1128||,C|upstream_gene_variant|MODIFIER|Os01g0601651|Os01g0601651|transcript|Os01t0601651-01|protein_coding||c.-4966T>C|||||4965|WARNING_TRANSCRIPT_NO_START_CODON
1	23632370	T	A	ANN=A|synonymous_variant|LOW|Os01g0601625|Os01g0601625|transcript|Os01t0601625-00|protein_coding|1/1|c.3006A>T|p.Leu1002Leu|3006/3396|3006/3387|1002/1128||,A|upstream_gene_variant|MODIFIER|Os01g0601651|Os01g0601651|transcript|Os01t0601651-01|protein_coding||c.-4894T>A|||||4893|WARNING_TRANSCRIPT_NO_START_CODON
1	23632467	G	A	ANN=A|missense_variant|MODERATE|Os01g0601625|Os01g0601625|transcript|Os01t0601625-00|protein_coding|1/1|c.2909C>T|p.Thr970Ile|2909/3396|2909/3387|970/1128||,A|upstream_gene_variant|MODIFIER|Os01g0601651|Os01g0601651|transcript|Os01t0601651-01|protein_coding||c.-4797G>A|||||4796|WARNING_TRANSCRIPT_NO_START_CODON
1	23632542	C	G	ANN=G|missense_variant|MODERATE|Os01g0601625|Os01g0601625|transcript|Os01t0601625-00|protein_coding|1/1|c.2834G>C|p.Gly945Ala|2834/3396|2834/3387|945/1128||,G|upstream_gene_variant|MODIFIER|Os01g0601651|Os01g0601651|transcript|Os01t0601651-01|protein_coding||c.-4722C>G|||||4721|WARNING_TRANSCRIPT_NO_START_CODON
1	23632762	C	T	ANN=T|missense_variant|MODERATE|Os01g0601625|Os01g0601625|transcript|Os01t0601625-00|protein_coding|1/1|c.2614G>A|p.Gly872Ser|2614/3396|2614/3387|872/1128||,T|upstream_gene_variant|MODIFIER|Os01g0601651|Os01g0601651|transcript|Os01t0601651-01|protein_coding||c.-4502C>T|||||4501|WARNING_TRANSCRIPT_NO_START_CODON
1	23632995	G	C	ANN=C|missense_variant|MODERATE|Os01g0601625|Os01g0601625|transcript|Os01t0601625-00|protein_coding|1/1|c.2381C>G|p.Ala794Gly|2381/3396|2381/3387|794/1128||,C|upstream_gene_variant|MODIFIER|Os01g0601651|Os01g0601651|transcript|Os01t0601651-01|protein_coding||c.-4269G>C|||||4268|WARNING_TRANSCRIPT_NO_START_CODON
1	23633352	A	T	ANN=T|missense_variant|MODERATE|Os01g0601625|Os01g0601625|transcript|Os01t0601625-00|protein_coding|1/1|c.2024T>A|p.Phe675Tyr|2024/3396|2024/3387|675/1128||,T|upstream_gene_variant|MODIFIER|Os01g0601651|Os01g0601651|transcript|Os01t0601651-01|protein_coding||c.-3912A>T|||||3911|WARNING_TRANSCRIPT_NO_START_CODON
1	23633523	G	A	ANN=A|missense_variant|MODERATE|Os01g0601625|Os01g0601625|transcript|Os01t0601625-00|protein_coding|1/1|c.1853C>T|p.Ser618Phe|1853/3396|1853/3387|618/1128||,A|upstream_gene_variant|MODIFIER|Os01g0601651|Os01g0601651|transcript|Os01t0601651-01|protein_coding||c.-3741G>A|||||3740|WARNING_TRANSCRIPT_NO_START_CODON
1	23633589	T	C	ANN=C|missense_variant|MODERATE|Os01g0601625|Os01g0601625|transcript|Os01t0601625-00|protein_coding|1/1|c.1787A>G|p.His596Arg|1787/3396|1787/3387|596/1128||,C|upstream_gene_variant|MODIFIER|Os01g0601651|Os01g0601651|transcript|Os01t0601651-01|protein_coding||c.-3675T>C|||||3674|WARNING_TRANSCRIPT_NO_START_CODON
1	23633925	T	G	ANN=G|missense_variant|MODERATE|Os01g0601625|Os01g0601625|transcript|Os01t0601625-00|protein_coding|1/1|c.1451A>C|p.Asp484Ala|1451/3396|1451/3387|484/1128||,G|upstream_gene_variant|MODIFIER|Os01g0601651|Os01g0601651|transcript|Os01t0601651-01|protein_coding||c.-3339T>G|||||3338|WARNING_TRANSCRIPT_NO_START_CODON
1	23634135	G	C	ANN=C|missense_variant|MODERATE|Os01g0601625|Os01g0601625|transcript|Os01t0601625-00|protein_coding|1/1|c.1241C>G|p.Ala414Gly|1241/3396|1241/3387|414/1128||,C|upstream_gene_variant|MODIFIER|Os01g0601651|Os01g0601651|transcript|Os01t0601651-01|protein_coding||c.-3129G>C|||||3128|WARNING_TRANSCRIPT_NO_START_CODON
1	23634300	A	C	ANN=C|missense_variant|MODERATE|Os01g0601625|Os01g0601625|transcript|Os01t0601625-00|protein_coding|1/1|c.1076T>G|p.Leu359Trp|1076/3396|1076/3387|359/1128||,C|upstream_gene_variant|MODIFIER|Os01g0601651|Os01g0601651|transcript|Os01t0601651-01|protein_coding||c.-2964A>C|||||2963|WARNING_TRANSCRIPT_NO_START_CODON
1	23634399	G	C	ANN=C|missense_variant|MODERATE|Os01g0601625|Os01g0601625|transcript|Os01t0601625-00|protein_coding|1/1|c.977C>G|p.Thr326Ser|977/3396|977/3387|326/1128||,C|upstream_gene_variant|MODIFIER|Os01g0601651|Os01g0601651|transcript|Os01t0601651-01|protein_coding||c.-2865G>C|||||2864|WARNING_TRANSCRIPT_NO_START_CODON
1	23634969	G	A	ANN=A|missense_variant|MODERATE|Os01g0601625|Os01g0601625|transcript|Os01t0601625-00|protein_coding|1/1|c.407C>T|p.Thr136Met|407/3396|407/3387|136/1128||,A|upstream_gene_variant|MODIFIER|Os01g0601651|Os01g0601651|transcript|Os01t0601651-01|protein_coding||c.-2295G>A|||||2294|WARNING_TRANSCRIPT_NO_START_CODON,A|downstream_gene_variant|MODIFIER|Os01g0601675|Os01g0601675|transcript|Os01t0601675-01|p…
1	23635116	T	A	ANN=A|missense_variant|MODERATE|Os01g0601625|Os01g0601625|transcript|Os01t0601625-00|protein_coding|1/1|c.260A>T|p.Asn87Ile|260/3396|260/3387|87/1128||,A|upstream_gene_variant|MODIFIER|Os01g0601651|Os01g0601651|transcript|Os01t0601651-01|protein_coding||c.-2148T>A|||||2147|WARNING_TRANSCRIPT_NO_START_CODON,A|downstream_gene_variant|MODIFIER|Os01g0601675|Os01g0601675|transcript|Os01t0601675-01|pro…
1	23635122	G	C	ANN=C|missense_variant|MODERATE|Os01g0601625|Os01g0601625|transcript|Os01t0601625-00|protein_coding|1/1|c.254C>G|p.Thr85Ser|254/3396|254/3387|85/1128||,C|upstream_gene_variant|MODIFIER|Os01g0601651|Os01g0601651|transcript|Os01t0601651-01|protein_coding||c.-2142G>C|||||2141|WARNING_TRANSCRIPT_NO_START_CODON,C|downstream_gene_variant|MODIFIER|Os01g0601675|Os01g0601675|transcript|Os01t0601675-01|pro…
1	23635293	A	G	ANN=G|missense_variant|MODERATE|Os01g0601625|Os01g0601625|transcript|Os01t0601625-00|protein_coding|1/1|c.83T>C|p.Val28Ala|83/3396|83/3387|28/1128||,G|upstream_gene_variant|MODIFIER|Os01g0601651|Os01g0601651|transcript|Os01t0601651-01|protein_coding||c.-1971A>G|||||1970|WARNING_TRANSCRIPT_NO_START_CODON,G|downstream_gene_variant|MODIFIER|Os01g0601675|Os01g0601675|transcript|Os01t0601675-01|protei…
1	23635603	A	T	ANN=T|upstream_gene_variant|MODIFIER|Os01g0601625|Os01g0601625|transcript|Os01t0601625-00|protein_coding||c.-228T>A|||||228|,T|upstream_gene_variant|MODIFIER|Os01g0601651|Os01g0601651|transcript|Os01t0601651-01|protein_coding||c.-1661A>T|||||1660|WARNING_TRANSCRIPT_NO_START_CODON,T|downstream_gene_variant|MODIFIER|Os01g0601675|Os01g0601675|transcript|Os01t0601675-01|protein_coding||c.*4383T>A||||…
1	23635868	C	A	ANN=A|upstream_gene_variant|MODIFIER|Os01g0601625|Os01g0601625|transcript|Os01t0601625-00|protein_coding||c.-493G>T|||||493|,A|upstream_gene_variant|MODIFIER|Os01g0601651|Os01g0601651|transcript|Os01t0601651-01|protein_coding||c.-1396C>A|||||1395|WARNING_TRANSCRIPT_NO_START_CODON,A|downstream_gene_variant|MODIFIER|Os01g0601675|Os01g0601675|transcript|Os01t0601675-01|protein_coding||c.*4118G>T||||…
1	23636163	C	T	ANN=T|upstream_gene_variant|MODIFIER|Os01g0601625|Os01g0601625|transcript|Os01t0601625-00|protein_coding||c.-788G>A|||||788|,T|upstream_gene_variant|MODIFIER|Os01g0601651|Os01g0601651|transcript|Os01t0601651-01|protein_coding||c.-1101C>T|||||1100|WARNING_TRANSCRIPT_NO_START_CODON,T|downstream_gene_variant|MODIFIER|Os01g0601675|Os01g0601675|transcript|Os01t0601675-01|protein_coding||c.*3823G>A||||…
1	23636754	C	T	ANN=T|upstream_gene_variant|MODIFIER|Os01g0601625|Os01g0601625|transcript|Os01t0601625-00|protein_coding||c.-1379G>A|||||1379|,T|upstream_gene_variant|MODIFIER|Os01g0601651|Os01g0601651|transcript|Os01t0601651-01|protein_coding||c.-510C>T|||||509|WARNING_TRANSCRIPT_NO_START_CODON,T|downstream_gene_variant|MODIFIER|Os01g0601675|Os01g0601675|transcript|Os01t0601675-01|protein_coding||c.*3232G>A||||…
1	23636864	C	T	ANN=T|upstream_gene_variant|MODIFIER|Os01g0601625|Os01g0601625|transcript|Os01t0601625-00|protein_coding||c.-1489G>A|||||1489|,T|upstream_gene_variant|MODIFIER|Os01g0601651|Os01g0601651|transcript|Os01t0601651-01|protein_coding||c.-400C>T|||||399|WARNING_TRANSCRIPT_NO_START_CODON,T|downstream_gene_variant|MODIFIER|Os01g0601675|Os01g0601675|transcript|Os01t0601675-01|protein_coding||c.*3122G>A||||…
1	23637155	G	A	ANN=A|upstream_gene_variant|MODIFIER|Os01g0601625|Os01g0601625|transcript|Os01t0601625-00|protein_coding||c.-1780C>T|||||1780|,A|upstream_gene_variant|MODIFIER|Os01g0601651|Os01g0601651|transcript|Os01t0601651-01|protein_coding||c.-109G>A|||||108|WARNING_TRANSCRIPT_NO_START_CODON,A|downstream_gene_variant|MODIFIER|Os01g0601675|Os01g0601675|transcript|Os01t0601675-01|protein_coding||c.*2831C>T||||…
1	23638257	T	C	ANN=C|3_prime_UTR_variant|MODIFIER|Os01g0601651|Os01g0601651|transcript|Os01t0601651-01|protein_coding|1/2|c.*568T>C|||||568|WARNING_TRANSCRIPT_NO_START_CODON,C|upstream_gene_variant|MODIFIER|Os01g0601625|Os01g0601625|transcript|Os01t0601625-00|protein_coding||c.-2882A>G|||||2882|,C|downstream_gene_variant|MODIFIER|Os01g0601675|Os01g0601675|transcript|Os01t0601675-01|protein_coding||c.*1729A>G|||…
1	23638845	G	A	ANN=A|upstream_gene_variant|MODIFIER|Os01g0601625|Os01g0601625|transcript|Os01t0601625-00|protein_coding||c.-3470C>T|||||3470|,A|downstream_gene_variant|MODIFIER|Os01g0601675|Os01g0601675|transcript|Os01t0601675-01|protein_coding||c.*1141C>T|||||809|,A|intron_variant|MODIFIER|Os01g0601651|Os01g0601651|transcript|Os01t0601651-01|protein_coding|1/1|c.*900+256G>A||||||WARNING_TRANSCRIPT_NO_START_COD…
1	23639116	C	T	ANN=T|upstream_gene_variant|MODIFIER|Os01g0601625|Os01g0601625|transcript|Os01t0601625-00|protein_coding||c.-3741G>A|||||3741|,T|downstream_gene_variant|MODIFIER|Os01g0601675|Os01g0601675|transcript|Os01t0601675-01|protein_coding||c.*870G>A|||||538|,T|intron_variant|MODIFIER|Os01g0601651|Os01g0601651|transcript|Os01t0601651-01|protein_coding|1/1|c.*900+527C>T||||||WARNING_TRANSCRIPT_NO_START_CODON
1	23639876	T	C	ANN=C|3_prime_UTR_variant|MODIFIER|Os01g0601675|Os01g0601675|transcript|Os01t0601675-01|protein_coding|1/1|c.*110A>G|||||110|,C|upstream_gene_variant|MODIFIER|Os01g0601625|Os01g0601625|transcript|Os01t0601625-00|protein_coding||c.-4501A>G|||||4501|,C|intron_variant|MODIFIER|Os01g0601651|Os01g0601651|transcript|Os01t0601651-01|protein_coding|1/1|c.*901-138T>C||||||WARNING_TRANSCRIPT_NO_START_CODON
1	23640167	A	T	ANN=T|missense_variant|MODERATE|Os01g0601675|Os01g0601675|transcript|Os01t0601675-01|protein_coding|1/1|c.2681T>A|p.Val894Asp|2712/3225|2681/2862|894/953||,T|3_prime_UTR_variant|MODIFIER|Os01g0601651|Os01g0601651|transcript|Os01t0601651-01|protein_coding|2/2|c.*1054A>T|||||2478|WARNING_TRANSCRIPT_NO_START_CODON,T|upstream_gene_variant|MODIFIER|Os01g0601625|Os01g0601625|transcript|Os01t0601625-00|…
1	23640239	T	C	ANN=C|missense_variant|MODERATE|Os01g0601675|Os01g0601675|transcript|Os01t0601675-01|protein_coding|1/1|c.2609A>G|p.Asp870Gly|2640/3225|2609/2862|870/953||,C|3_prime_UTR_variant|MODIFIER|Os01g0601651|Os01g0601651|transcript|Os01t0601651-01|protein_coding|2/2|c.*1126T>C|||||2550|WARNING_TRANSCRIPT_NO_START_CODON,C|upstream_gene_variant|MODIFIER|Os01g0601625|Os01g0601625|transcript|Os01t0601625-00|…
1	23640325	C	G	ANN=G|synonymous_variant|LOW|Os01g0601675|Os01g0601675|transcript|Os01t0601675-01|protein_coding|1/1|c.2523G>C|p.Ser841Ser|2554/3225|2523/2862|841/953||,G|3_prime_UTR_variant|MODIFIER|Os01g0601651|Os01g0601651|transcript|Os01t0601651-01|protein_coding|2/2|c.*1212C>G|||||2636|WARNING_TRANSCRIPT_NO_START_CODON,G|upstream_gene_variant|MODIFIER|Os01g0601625|Os01g0601625|transcript|Os01t0601625-00|pro…
1	23640406	A	G	ANN=G|synonymous_variant|LOW|Os01g0601675|Os01g0601675|transcript|Os01t0601675-01|protein_coding|1/1|c.2442T>C|p.Leu814Leu|2473/3225|2442/2862|814/953||,G|3_prime_UTR_variant|MODIFIER|Os01g0601651|Os01g0601651|transcript|Os01t0601651-01|protein_coding|2/2|c.*1293A>G|||||2717|WARNING_TRANSCRIPT_NO_START_CODON
1	23640636	T	G	ANN=G|missense_variant|MODERATE|Os01g0601675|Os01g0601675|transcript|Os01t0601675-01|protein_coding|1/1|c.2212A>C|p.Met738Leu|2243/3225|2212/2862|738/953||,G|3_prime_UTR_variant|MODIFIER|Os01g0601651|Os01g0601651|transcript|Os01t0601651-01|protein_coding|2/2|c.*1523T>G|||||2947|WARNING_TRANSCRIPT_NO_START_CODON
1	23640736	C	T	ANN=T|synonymous_variant|LOW|Os01g0601675|Os01g0601675|transcript|Os01t0601675-01|protein_coding|1/1|c.2112G>A|p.Pro704Pro|2143/3225|2112/2862|704/953||,T|downstream_gene_variant|MODIFIER|Os01g0601651|Os01g0601651|transcript|Os01t0601651-01|protein_coding||c.*1623C>T|||||87|WARNING_TRANSCRIPT_NO_START_CODON
1	23641163	A	G	ANN=G|missense_variant|MODERATE|Os01g0601675|Os01g0601675|transcript|Os01t0601675-01|protein_coding|1/1|c.1685T>C|p.Val562Ala|1716/3225|1685/2862|562/953||,G|downstream_gene_variant|MODIFIER|Os01g0601651|Os01g0601651|transcript|Os01t0601651-01|protein_coding||c.*2050A>G|||||514|WARNING_TRANSCRIPT_NO_START_CODON
1	23641271	T	C	ANN=C|missense_variant|MODERATE|Os01g0601675|Os01g0601675|transcript|Os01t0601675-01|protein_coding|1/1|c.1577A>G|p.Lys526Arg|1608/3225|1577/2862|526/953||,C|downstream_gene_variant|MODIFIER|Os01g0601651|Os01g0601651|transcript|Os01t0601651-01|protein_coding||c.*2158T>C|||||622|WARNING_TRANSCRIPT_NO_START_CODON
1	23641292	A	T	ANN=T|missense_variant|MODERATE|Os01g0601675|Os01g0601675|transcript|Os01t0601675-01|protein_coding|1/1|c.1556T>A|p.Val519Glu|1587/3225|1556/2862|519/953||,T|downstream_gene_variant|MODIFIER|Os01g0601651|Os01g0601651|transcript|Os01t0601651-01|protein_coding||c.*2179A>T|||||643|WARNING_TRANSCRIPT_NO_START_CODON
1	23641586	A	C	ANN=C|missense_variant|MODERATE|Os01g0601675|Os01g0601675|transcript|Os01t0601675-01|protein_coding|1/1|c.1262T>G|p.Leu421Trp|1293/3225|1262/2862|421/953||,C|downstream_gene_variant|MODIFIER|Os01g0601651|Os01g0601651|transcript|Os01t0601651-01|protein_coding||c.*2473A>C|||||937|WARNING_TRANSCRIPT_NO_START_CODON
1	23641661	A	T	ANN=T|missense_variant|MODERATE|Os01g0601675|Os01g0601675|transcript|Os01t0601675-01|protein_coding|1/1|c.1187T>A|p.Met396Lys|1218/3225|1187/2862|396/953||,T|downstream_gene_variant|MODIFIER|Os01g0601651|Os01g0601651|transcript|Os01t0601651-01|protein_coding||c.*2548A>T|||||1012|WARNING_TRANSCRIPT_NO_START_CODON
1	23641673	C	G	ANN=G|missense_variant|MODERATE|Os01g0601675|Os01g0601675|transcript|Os01t0601675-01|protein_coding|1/1|c.1175G>C|p.Ser392Thr|1206/3225|1175/2862|392/953||,G|downstream_gene_variant|MODIFIER|Os01g0601651|Os01g0601651|transcript|Os01t0601651-01|protein_coding||c.*2560C>G|||||1024|WARNING_TRANSCRIPT_NO_START_CODON
1	23641814	T	A	ANN=A|missense_variant|MODERATE|Os01g0601675|Os01g0601675|transcript|Os01t0601675-01|protein_coding|1/1|c.1034A>T|p.Lys345Met|1065/3225|1034/2862|345/953||,A|downstream_gene_variant|MODIFIER|Os01g0601651|Os01g0601651|transcript|Os01t0601651-01|protein_coding||c.*2701T>A|||||1165|WARNING_TRANSCRIPT_NO_START_CODON
1	23642074	A	G	ANN=G|synonymous_variant|LOW|Os01g0601675|Os01g0601675|transcript|Os01t0601675-01|protein_coding|1/1|c.774T>C|p.Ile258Ile|805/3225|774/2862|258/953||,G|downstream_gene_variant|MODIFIER|Os01g0601651|Os01g0601651|transcript|Os01t0601651-01|protein_coding||c.*2961A>G|||||1425|WARNING_TRANSCRIPT_NO_START_CODON
1	23642299	A	G	ANN=G|synonymous_variant|LOW|Os01g0601675|Os01g0601675|transcript|Os01t0601675-01|protein_coding|1/1|c.549T>C|p.Asp183Asp|580/3225|549/2862|183/953||,G|downstream_gene_variant|MODIFIER|Os01g0601651|Os01g0601651|transcript|Os01t0601651-01|protein_coding||c.*3186A>G|||||1650|WARNING_TRANSCRIPT_NO_START_CODON
1	23642348	C	T	ANN=T|missense_variant|MODERATE|Os01g0601675|Os01g0601675|transcript|Os01t0601675-01|protein_coding|1/1|c.500G>A|p.Arg167His|531/3225|500/2862|167/953||,T|downstream_gene_variant|MODIFIER|Os01g0601651|Os01g0601651|transcript|Os01t0601651-01|protein_coding||c.*3235C>T|||||1699|WARNING_TRANSCRIPT_NO_START_CODON
1	23642417	G	T	ANN=T|missense_variant|MODERATE|Os01g0601675|Os01g0601675|transcript|Os01t0601675-01|protein_coding|1/1|c.431C>A|p.Ser144Tyr|462/3225|431/2862|144/953||,T|downstream_gene_variant|MODIFIER|Os01g0601651|Os01g0601651|transcript|Os01t0601651-01|protein_coding||c.*3304G>T|||||1768|WARNING_TRANSCRIPT_NO_START_CODON
1	23642555	A	T	ANN=T|missense_variant|MODERATE|Os01g0601675|Os01g0601675|transcript|Os01t0601675-01|protein_coding|1/1|c.293T>A|p.Val98Asp|324/3225|293/2862|98/953||,T|downstream_gene_variant|MODIFIER|Os01g0601651|Os01g0601651|transcript|Os01t0601651-01|protein_coding||c.*3442A>T|||||1906|WARNING_TRANSCRIPT_NO_START_CODON
1	23642603	A	G	ANN=G|missense_variant|MODERATE|Os01g0601675|Os01g0601675|transcript|Os01t0601675-01|protein_coding|1/1|c.245T>C|p.Val82Ala|276/3225|245/2862|82/953||,G|downstream_gene_variant|MODIFIER|Os01g0601651|Os01g0601651|transcript|Os01t0601651-01|protein_coding||c.*3490A>G|||||1954|WARNING_TRANSCRIPT_NO_START_CODON
1	23642648	C	A	ANN=A|missense_variant|MODERATE|Os01g0601675|Os01g0601675|transcript|Os01t0601675-01|protein_coding|1/1|c.200G>T|p.Cys67Phe|231/3225|200/2862|67/953||,A|downstream_gene_variant|MODIFIER|Os01g0601651|Os01g0601651|transcript|Os01t0601651-01|protein_coding||c.*3535C>A|||||1999|WARNING_TRANSCRIPT_NO_START_CODON
1	23642762	T	C	ANN=C|missense_variant|MODERATE|Os01g0601675|Os01g0601675|transcript|Os01t0601675-01|protein_coding|1/1|c.86A>G|p.Asn29Ser|117/3225|86/2862|29/953||,C|upstream_gene_variant|MODIFIER|Os01g0601687|Os01g0601687|transcript|Os01t0601687-00|pseudogene||n.-4917T>C|||||4917|,C|downstream_gene_variant|MODIFIER|Os01g0601651|Os01g0601651|transcript|Os01t0601651-01|protein_coding||c.*3649T>C|||||2113|WARNING…
1	23642792	G	A	ANN=A|missense_variant|MODERATE|Os01g0601675|Os01g0601675|transcript|Os01t0601675-01|protein_coding|1/1|c.56C>T|p.Thr19Ile|87/3225|56/2862|19/953||,A|upstream_gene_variant|MODIFIER|Os01g0601687|Os01g0601687|transcript|Os01t0601687-00|pseudogene||n.-4887G>A|||||4887|,A|downstream_gene_variant|MODIFIER|Os01g0601651|Os01g0601651|transcript|Os01t0601651-01|protein_coding||c.*3679G>A|||||2143|WARNING_…
1	23643165	C	T	ANN=T|upstream_gene_variant|MODIFIER|Os01g0601675|Os01g0601675|transcript|Os01t0601675-01|protein_coding||c.-318G>A|||||287|,T|upstream_gene_variant|MODIFIER|Os01g0601687|Os01g0601687|transcript|Os01t0601687-00|pseudogene||n.-4514C>T|||||4514|,T|downstream_gene_variant|MODIFIER|Os01g0601651|Os01g0601651|transcript|Os01t0601651-01|protein_coding||c.*4052C>T|||||2516|WARNING_TRANSCRIPT_NO_START_COD…
1	23643180	G	T	ANN=T|upstream_gene_variant|MODIFIER|Os01g0601675|Os01g0601675|transcript|Os01t0601675-01|protein_coding||c.-333C>A|||||302|,T|upstream_gene_variant|MODIFIER|Os01g0601687|Os01g0601687|transcript|Os01t0601687-00|pseudogene||n.-4499G>T|||||4499|,T|downstream_gene_variant|MODIFIER|Os01g0601651|Os01g0601651|transcript|Os01t0601651-01|protein_coding||c.*4067G>T|||||2531|WARNING_TRANSCRIPT_NO_START_COD…
1	23643310	G	A	ANN=A|upstream_gene_variant|MODIFIER|Os01g0601675|Os01g0601675|transcript|Os01t0601675-01|protein_coding||c.-463C>T|||||432|,A|upstream_gene_variant|MODIFIER|Os01g0601687|Os01g0601687|transcript|Os01t0601687-00|pseudogene||n.-4369G>A|||||4369|,A|downstream_gene_variant|MODIFIER|Os01g0601651|Os01g0601651|transcript|Os01t0601651-01|protein_coding||c.*4197G>A|||||2661|WARNING_TRANSCRIPT_NO_START_COD…
1	23643682	T	C	ANN=C|upstream_gene_variant|MODIFIER|Os01g0601675|Os01g0601675|transcript|Os01t0601675-01|protein_coding||c.-835A>G|||||804|,C|upstream_gene_variant|MODIFIER|Os01g0601687|Os01g0601687|transcript|Os01t0601687-00|pseudogene||n.-3997T>C|||||3997|,C|downstream_gene_variant|MODIFIER|Os01g0601651|Os01g0601651|transcript|Os01t0601651-01|protein_coding||c.*4569T>C|||||3033|WARNING_TRANSCRIPT_NO_START_COD…
1	23644053	A	G	ANN=G|upstream_gene_variant|MODIFIER|Os01g0601675|Os01g0601675|transcript|Os01t0601675-01|protein_coding||c.-1206T>C|||||1175|,G|upstream_gene_variant|MODIFIER|Os01g0601687|Os01g0601687|transcript|Os01t0601687-00|pseudogene||n.-3626A>G|||||3626|,G|downstream_gene_variant|MODIFIER|Os01g0601651|Os01g0601651|transcript|Os01t0601651-01|protein_coding||c.*4940A>G|||||3404|WARNING_TRANSCRIPT_NO_START_C…
1	23664685	G	T	ANN=T|upstream_gene_variant|MODIFIER|CYP72A31|Os01g0602200|transcript|Os01t0602200-01|protein_coding||c.-489C>A|||||489|WARNING_TRANSCRIPT_NO_START_CODON,T|downstream_gene_variant|MODIFIER|Os01g0602075|Os01g0602075|transcript|Os01t0602075-00|pseudogene||n.*487G>T|||||487|,T|intergenic_region|MODIFIER|Os01g0602075-OsCYP72A32|Os01g0602075-Os01g0602400|intergenic_region|Os01g0602075-Os01g0602400|||n…
1	23664698	T	C	ANN=C|upstream_gene_variant|MODIFIER|CYP72A31|Os01g0602200|transcript|Os01t0602200-01|protein_coding||c.-502A>G|||||502|WARNING_TRANSCRIPT_NO_START_CODON,C|downstream_gene_variant|MODIFIER|Os01g0602075|Os01g0602075|transcript|Os01t0602075-00|pseudogene||n.*500T>C|||||500|,C|intergenic_region|MODIFIER|Os01g0602075-OsCYP72A32|Os01g0602075-Os01g0602400|intergenic_region|Os01g0602075-Os01g0602400|||n…
1	23666758	G	A	ANN=A|upstream_gene_variant|MODIFIER|CYP72A31|Os01g0602200|transcript|Os01t0602200-01|protein_coding||c.-2562C>T|||||2562|WARNING_TRANSCRIPT_NO_START_CODON,A|downstream_gene_variant|MODIFIER|Os01g0602075|Os01g0602075|transcript|Os01t0602075-00|pseudogene||n.*2560G>A|||||2560|,A|intergenic_region|MODIFIER|Os01g0602075-OsCYP72A32|Os01g0602075-Os01g0602400|intergenic_region|Os01g0602075-Os01g0602400…
1	23666903	T	A	ANN=A|upstream_gene_variant|MODIFIER|CYP72A31|Os01g0602200|transcript|Os01t0602200-01|protein_coding||c.-2707A>T|||||2707|WARNING_TRANSCRIPT_NO_START_CODON,A|downstream_gene_variant|MODIFIER|Os01g0602075|Os01g0602075|transcript|Os01t0602075-00|pseudogene||n.*2705T>A|||||2705|,A|intergenic_region|MODIFIER|Os01g0602075-OsCYP72A32|Os01g0602075-Os01g0602400|intergenic_region|Os01g0602075-Os01g0602400…
1	23666925	T	C	ANN=C|upstream_gene_variant|MODIFIER|CYP72A31|Os01g0602200|transcript|Os01t0602200-01|protein_coding||c.-2729A>G|||||2729|WARNING_TRANSCRIPT_NO_START_CODON,C|downstream_gene_variant|MODIFIER|Os01g0602075|Os01g0602075|transcript|Os01t0602075-00|pseudogene||n.*2727T>C|||||2727|,C|intergenic_region|MODIFIER|Os01g0602075-OsCYP72A32|Os01g0602075-Os01g0602400|intergenic_region|Os01g0602075-Os01g0602400…
1	23668642	A	G	ANN=G|upstream_gene_variant|MODIFIER|CYP72A31|Os01g0602200|transcript|Os01t0602200-01|protein_coding||c.-4446T>C|||||4446|WARNING_TRANSCRIPT_NO_START_CODON,G|upstream_gene_variant|MODIFIER|Os01g0602433|Os01g0602433|transcript|Os01t0602433-00|protein_coding||c.-4707A>G|||||4646|,G|downstream_gene_variant|MODIFIER|Os01g0602075|Os01g0602075|transcript|Os01t0602075-00|pseudogene||n.*4444A>G|||||4444|…
1	23669040	G	A	ANN=A|upstream_gene_variant|MODIFIER|CYP72A31|Os01g0602200|transcript|Os01t0602200-01|protein_coding||c.-4844C>T|||||4844|WARNING_TRANSCRIPT_NO_START_CODON,A|upstream_gene_variant|MODIFIER|Os01g0602433|Os01g0602433|transcript|Os01t0602433-00|protein_coding||c.-4309G>A|||||4248|,A|downstream_gene_variant|MODIFIER|Os01g0602075|Os01g0602075|transcript|Os01t0602075-00|pseudogene||n.*4842G>A|||||4842|…
1	23670535	T	C	ANN=C|upstream_gene_variant|MODIFIER|Os01g0602433|Os01g0602433|transcript|Os01t0602433-00|protein_coding||c.-2814T>C|||||2753|,C|downstream_gene_variant|MODIFIER|OsCYP72A32|Os01g0602400|transcript|Os01t0602400-01|protein_coding||c.*2757A>G|||||2643|,C|intergenic_region|MODIFIER|Os01g0602075-OsCYP72A32|Os01g0602075-Os01g0602400|intergenic_region|Os01g0602075-Os01g0602400|||n.23670535T>C||||||
1	23671935	C	T	ANN=T|upstream_gene_variant|MODIFIER|Os01g0602433|Os01g0602433|transcript|Os01t0602433-00|protein_coding||c.-1414C>T|||||1353|,T|downstream_gene_variant|MODIFIER|OsCYP72A32|Os01g0602400|transcript|Os01t0602400-01|protein_coding||c.*1357G>A|||||1243|,T|intergenic_region|MODIFIER|Os01g0602075-OsCYP72A32|Os01g0602075-Os01g0602400|intergenic_region|Os01g0602075-Os01g0602400|||n.23671935C>T||||||
1	23671994	A	C	ANN=C|upstream_gene_variant|MODIFIER|Os01g0602433|Os01g0602433|transcript|Os01t0602433-00|protein_coding||c.-1355A>C|||||1294|,C|downstream_gene_variant|MODIFIER|OsCYP72A32|Os01g0602400|transcript|Os01t0602400-01|protein_coding||c.*1298T>G|||||1184|,C|intergenic_region|MODIFIER|Os01g0602075-OsCYP72A32|Os01g0602075-Os01g0602400|intergenic_region|Os01g0602075-Os01g0602400|||n.23671994A>C||||||
1	23672159	A	C	ANN=C|upstream_gene_variant|MODIFIER|Os01g0602433|Os01g0602433|transcript|Os01t0602433-00|protein_coding||c.-1190A>C|||||1129|,C|downstream_gene_variant|MODIFIER|OsCYP72A32|Os01g0602400|transcript|Os01t0602400-01|protein_coding||c.*1133T>G|||||1019|,C|intergenic_region|MODIFIER|Os01g0602075-OsCYP72A32|Os01g0602075-Os01g0602400|intergenic_region|Os01g0602075-Os01g0602400|||n.23672159A>C||||||
1	23672179	C	G	ANN=G|upstream_gene_variant|MODIFIER|Os01g0602433|Os01g0602433|transcript|Os01t0602433-00|protein_coding||c.-1170C>G|||||1109|,G|downstream_gene_variant|MODIFIER|OsCYP72A32|Os01g0602400|transcript|Os01t0602400-01|protein_coding||c.*1113G>C|||||999|,G|intergenic_region|MODIFIER|Os01g0602075-OsCYP72A32|Os01g0602075-Os01g0602400|intergenic_region|Os01g0602075-Os01g0602400|||n.23672179C>G||||||
1	23672230	C	T	ANN=T|upstream_gene_variant|MODIFIER|Os01g0602433|Os01g0602433|transcript|Os01t0602433-00|protein_coding||c.-1119C>T|||||1058|,T|downstream_gene_variant|MODIFIER|OsCYP72A32|Os01g0602400|transcript|Os01t0602400-01|protein_coding||c.*1062G>A|||||948|,T|intergenic_region|MODIFIER|Os01g0602075-OsCYP72A32|Os01g0602075-Os01g0602400|intergenic_region|Os01g0602075-Os01g0602400|||n.23672230C>T||||||
1	23673080	A	G	ANN=G|upstream_gene_variant|MODIFIER|Os01g0602433|Os01g0602433|transcript|Os01t0602433-00|protein_coding||c.-269A>G|||||208|,G|downstream_gene_variant|MODIFIER|OsCYP72A32|Os01g0602400|transcript|Os01t0602400-01|protein_coding||c.*212T>C|||||98|,G|intergenic_region|MODIFIER|Os01g0602075-OsCYP72A32|Os01g0602075-Os01g0602400|intergenic_region|Os01g0602075-Os01g0602400|||n.23673080A>G||||||
1	23673098	C	T	ANN=T|upstream_gene_variant|MODIFIER|Os01g0602433|Os01g0602433|transcript|Os01t0602433-00|protein_coding||c.-251C>T|||||190|,T|downstream_gene_variant|MODIFIER|OsCYP72A32|Os01g0602400|transcript|Os01t0602400-01|protein_coding||c.*194G>A|||||80|,T|intergenic_region|MODIFIER|Os01g0602075-OsCYP72A32|Os01g0602075-Os01g0602400|intergenic_region|Os01g0602075-Os01g0602400|||n.23673098C>T||||||
1	23673322	G	A	ANN=A|synonymous_variant|LOW|OsCYP72A32|Os01g0602400|transcript|Os01t0602400-01|protein_coding|4/4|c.1578C>T|p.His526His|1669/1813|1578/1608|526/535||,A|5_prime_UTR_premature_start_codon_gain_variant|LOW|Os01g0602433|Os01g0602433|transcript|Os01t0602433-00|protein_coding|1/4|c.-27G>A||||||,A|5_prime_UTR_variant|MODIFIER|Os01g0602433|Os01g0602433|transcript|Os01t0602433-00|protein_coding|1/4|c.-27…
1	23673583	G	A	ANN=A|missense_variant|MODERATE|Os01g0602433|Os01g0602433|transcript|Os01t0602433-00|protein_coding|1/4|c.235G>A|p.Glu79Lys|296/1660|235/423|79/140||,A|synonymous_variant|LOW|OsCYP72A32|Os01g0602400|transcript|Os01t0602400-01|protein_coding|4/4|c.1317C>T|p.Phe439Phe|1408/1813|1317/1608|439/535||
1	23673817	G	T	ANN=T|splice_acceptor_variant&intron_variant|HIGH|Os01g0602433|Os01g0602433|transcript|Os01t0602433-00|protein_coding|1/3|c.365-1G>T||||||,T|intron_variant|MODIFIER|OsCYP72A32|Os01g0602400|transcript|Os01t0602400-01|protein_coding|3/3|c.1182+9C>A||||||;LOF=(Os01g0602433|Os01g0602433|1|1.00)
1	23674322	C	T	ANN=T|intron_variant|MODIFIER|OsCYP72A32|Os01g0602400|transcript|Os01t0602400-01|protein_coding|2/3|c.798-112G>A||||||,T|intron_variant|MODIFIER|Os01g0602433|Os01g0602433|transcript|Os01t0602433-00|protein_coding|2/3|c.*322+124C>T||||||
1	23674411	A	G	ANN=G|intron_variant|MODIFIER|OsCYP72A32|Os01g0602400|transcript|Os01t0602400-01|protein_coding|2/3|c.798-201T>C||||||,G|intron_variant|MODIFIER|Os01g0602433|Os01g0602433|transcript|Os01t0602433-00|protein_coding|2/3|c.*322+213A>G||||||
1	23675350	G	T	ANN=T|missense_variant|MODERATE|OsCYP72A32|Os01g0602400|transcript|Os01t0602400-01|protein_coding|1/4|c.520C>A|p.Leu174Ile|611/1813|520/1608|174/535||,T|3_prime_UTR_variant|MODIFIER|Os01g0602433|Os01g0602433|transcript|Os01t0602433-00|protein_coding|4/4|c.*614G>T|||||1474|
1	23675464	T	G	ANN=G|missense_variant|MODERATE|OsCYP72A32|Os01g0602400|transcript|Os01t0602400-01|protein_coding|1/4|c.406A>C|p.Met136Leu|497/1813|406/1608|136/535||,G|3_prime_UTR_variant|MODIFIER|Os01g0602433|Os01g0602433|transcript|Os01t0602433-00|protein_coding|4/4|c.*728T>G|||||1588|
1	23675532	G	A	ANN=A|missense_variant|MODERATE|OsCYP72A32|Os01g0602400|transcript|Os01t0602400-01|protein_coding|1/4|c.338C>T|p.Pro113Leu|429/1813|338/1608|113/535||,A|3_prime_UTR_variant|MODIFIER|Os01g0602433|Os01g0602433|transcript|Os01t0602433-00|protein_coding|4/4|c.*796G>A|||||1656|
1	23675584	C	T	ANN=T|missense_variant|MODERATE|OsCYP72A32|Os01g0602400|transcript|Os01t0602400-01|protein_coding|1/4|c.286G>A|p.Glu96Lys|377/1813|286/1608|96/535||,T|3_prime_UTR_variant|MODIFIER|Os01g0602433|Os01g0602433|transcript|Os01t0602433-00|protein_coding|4/4|c.*848C>T|||||1708|
1	23676508	A	G	ANN=G|upstream_gene_variant|MODIFIER|OsCYP72A32|Os01g0602400|transcript|Os01t0602400-01|protein_coding||c.-639T>C|||||548|,G|downstream_gene_variant|MODIFIER|Os01g0602433|Os01g0602433|transcript|Os01t0602433-00|protein_coding||c.*1772A>G|||||596|,G|intergenic_region|MODIFIER|OsCYP72A32-Os01g0602466|Os01g0602400-Os01g0602466|intergenic_region|Os01g0602400-Os01g0602466|||n.23676508A>G||||||
1	23676528	T	A	ANN=A|upstream_gene_variant|MODIFIER|OsCYP72A32|Os01g0602400|transcript|Os01t0602400-01|protein_coding||c.-659A>T|||||568|,A|downstream_gene_variant|MODIFIER|Os01g0602433|Os01g0602433|transcript|Os01t0602433-00|protein_coding||c.*1792T>A|||||616|,A|intergenic_region|MODIFIER|OsCYP72A32-Os01g0602466|Os01g0602400-Os01g0602466|intergenic_region|Os01g0602400-Os01g0602466|||n.23676528T>A||||||
1	23677155	T	C	ANN=C|upstream_gene_variant|MODIFIER|OsCYP72A32|Os01g0602400|transcript|Os01t0602400-01|protein_coding||c.-1286A>G|||||1195|,C|downstream_gene_variant|MODIFIER|Os01g0602433|Os01g0602433|transcript|Os01t0602433-00|protein_coding||c.*2419T>C|||||1243|,C|intergenic_region|MODIFIER|OsCYP72A32-Os01g0602466|Os01g0602400-Os01g0602466|intergenic_region|Os01g0602400-Os01g0602466|||n.23677155T>C||||||
1	23677407	A	T	ANN=T|upstream_gene_variant|MODIFIER|OsCYP72A32|Os01g0602400|transcript|Os01t0602400-01|protein_coding||c.-1538T>A|||||1447|,T|downstream_gene_variant|MODIFIER|Os01g0602433|Os01g0602433|transcript|Os01t0602433-00|protein_coding||c.*2671A>T|||||1495|,T|intergenic_region|MODIFIER|OsCYP72A32-Os01g0602466|Os01g0602400-Os01g0602466|intergenic_region|Os01g0602400-Os01g0602466|||n.23677407A>T||||||
1	23677486	T	A	ANN=A|upstream_gene_variant|MODIFIER|OsCYP72A32|Os01g0602400|transcript|Os01t0602400-01|protein_coding||c.-1617A>T|||||1526|,A|upstream_gene_variant|MODIFIER|Os01g0602466|Os01g0602466|transcript|Os01t0602466-00|protein_coding||c.-5859T>A|||||4929|,A|downstream_gene_variant|MODIFIER|Os01g0602433|Os01g0602433|transcript|Os01t0602433-00|protein_coding||c.*2750T>A|||||1574|,A|intergenic_region|MODIFI…
1	23677581	A	G	ANN=G|upstream_gene_variant|MODIFIER|OsCYP72A32|Os01g0602400|transcript|Os01t0602400-01|protein_coding||c.-1712T>C|||||1621|,G|upstream_gene_variant|MODIFIER|Os01g0602466|Os01g0602466|transcript|Os01t0602466-00|protein_coding||c.-5764A>G|||||4834|,G|downstream_gene_variant|MODIFIER|Os01g0602433|Os01g0602433|transcript|Os01t0602433-00|protein_coding||c.*2845A>G|||||1669|,G|intergenic_region|MODIFI…
1	23677915	G	T	ANN=T|upstream_gene_variant|MODIFIER|OsCYP72A32|Os01g0602400|transcript|Os01t0602400-01|protein_coding||c.-2046C>A|||||1955|,T|upstream_gene_variant|MODIFIER|Os01g0602466|Os01g0602466|transcript|Os01t0602466-00|protein_coding||c.-5430G>T|||||4500|,T|downstream_gene_variant|MODIFIER|Os01g0602433|Os01g0602433|transcript|Os01t0602433-00|protein_coding||c.*3179G>T|||||2003|,T|downstream_gene_variant|…
1	23678056	C	T	ANN=T|upstream_gene_variant|MODIFIER|OsCYP72A32|Os01g0602400|transcript|Os01t0602400-01|protein_coding||c.-2187G>A|||||2096|,T|upstream_gene_variant|MODIFIER|Os01g0602466|Os01g0602466|transcript|Os01t0602466-00|protein_coding||c.-5289C>T|||||4359|,T|downstream_gene_variant|MODIFIER|Os01g0602433|Os01g0602433|transcript|Os01t0602433-00|protein_coding||c.*3320C>T|||||2144|,T|downstream_gene_variant|…
1	23678421	G	A	ANN=A|upstream_gene_variant|MODIFIER|OsCYP72A32|Os01g0602400|transcript|Os01t0602400-01|protein_coding||c.-2552C>T|||||2461|,A|upstream_gene_variant|MODIFIER|Os01g0602466|Os01g0602466|transcript|Os01t0602466-00|protein_coding||c.-4924G>A|||||3994|,A|downstream_gene_variant|MODIFIER|Os01g0602433|Os01g0602433|transcript|Os01t0602433-00|protein_coding||c.*3685G>A|||||2509|,A|downstream_gene_variant|…
1	23678883	A	C	ANN=C|upstream_gene_variant|MODIFIER|OsCYP72A32|Os01g0602400|transcript|Os01t0602400-01|protein_coding||c.-3014T>G|||||2923|,C|upstream_gene_variant|MODIFIER|Os01g0602466|Os01g0602466|transcript|Os01t0602466-00|protein_coding||c.-4462A>C|||||3532|,C|downstream_gene_variant|MODIFIER|Os01g0602433|Os01g0602433|transcript|Os01t0602433-00|protein_coding||c.*4147A>C|||||2971|,C|downstream_gene_variant|…
1	23679416	G	A	ANN=A|upstream_gene_variant|MODIFIER|OsCYP72A32|Os01g0602400|transcript|Os01t0602400-01|protein_coding||c.-3547C>T|||||3456|,A|upstream_gene_variant|MODIFIER|Os01g0602466|Os01g0602466|transcript|Os01t0602466-00|protein_coding||c.-3929G>A|||||2999|,A|downstream_gene_variant|MODIFIER|Os01g0602433|Os01g0602433|transcript|Os01t0602433-00|protein_coding||c.*4680G>A|||||3504|,A|downstream_gene_variant|…
1	23679995	C	T	ANN=T|upstream_gene_variant|MODIFIER|OsCYP72A32|Os01g0602400|transcript|Os01t0602400-01|protein_coding||c.-4126G>A|||||4035|,T|upstream_gene_variant|MODIFIER|Os01g0602466|Os01g0602466|transcript|Os01t0602466-00|protein_coding||c.-3350C>T|||||2420|,T|downstream_gene_variant|MODIFIER|Os01g0602433|Os01g0602433|transcript|Os01t0602433-00|protein_coding||c.*5259C>T|||||4083|,T|downstream_gene_variant|…
1	23680385	T	C	ANN=C|upstream_gene_variant|MODIFIER|OsCYP72A32|Os01g0602400|transcript|Os01t0602400-01|protein_coding||c.-4516A>G|||||4425|,C|upstream_gene_variant|MODIFIER|Os01g0602466|Os01g0602466|transcript|Os01t0602466-00|protein_coding||c.-2960T>C|||||2030|,C|downstream_gene_variant|MODIFIER|Os01g0602433|Os01g0602433|transcript|Os01t0602433-00|protein_coding||c.*5649T>C|||||4473|,C|downstream_gene_variant|…
1	23680680	T	C	ANN=C|upstream_gene_variant|MODIFIER|OsCYP72A32|Os01g0602400|transcript|Os01t0602400-01|protein_coding||c.-4811A>G|||||4720|,C|upstream_gene_variant|MODIFIER|Os01g0602466|Os01g0602466|transcript|Os01t0602466-00|protein_coding||c.-2665T>C|||||1735|,C|downstream_gene_variant|MODIFIER|Os01g0602433|Os01g0602433|transcript|Os01t0602433-00|protein_coding||c.*5944T>C|||||4768|,C|downstream_gene_variant|…
1	23681474	G	A	ANN=A|upstream_gene_variant|MODIFIER|Os01g0602466|Os01g0602466|transcript|Os01t0602466-00|protein_coding||c.-1871G>A|||||941|,A|downstream_gene_variant|MODIFIER|Os01g0602500|Os01g0602500|transcript|Os01t0602500-01|protein_coding||c.*1457C>T|||||1418|,A|intergenic_region|MODIFIER|OsCYP72A32-Os01g0602466|Os01g0602400-Os01g0602466|intergenic_region|Os01g0602400-Os01g0602466|||n.23681474G>A||||||
1	40460541	T	C	ANN=C|missense_variant|MODERATE|Os01g0924200|Os01g0924200|transcript|Os01t0924200-01|protein_coding|1/1|c.359T>C|p.Ile120Thr|541/1062|359/567|120/188||,C|downstream_gene_variant|MODIFIER|Os01g0924100|Os01g0924100|transcript|Os01t0924100-01|pseudogene||n.*3862T>C|||||3862|,C|downstream_gene_variant|MODIFIER|OsWD40-29|Os01g0924300|transcript|Os01t0924300-01|protein_coding||c.*2773A>G|||||2499|,C|do…
1	40460817	T	C	ANN=C|3_prime_UTR_variant|MODIFIER|Os01g0924200|Os01g0924200|transcript|Os01t0924200-01|protein_coding|1/1|c.*68T>C|||||68|,C|downstream_gene_variant|MODIFIER|Os01g0924100|Os01g0924100|transcript|Os01t0924100-01|pseudogene||n.*4138T>C|||||4138|,C|downstream_gene_variant|MODIFIER|OsWD40-29|Os01g0924300|transcript|Os01t0924300-01|protein_coding||c.*2497A>G|||||2223|,C|downstream_gene_variant|MODIFI…
1	40460944	A	G	ANN=G|3_prime_UTR_variant|MODIFIER|Os01g0924200|Os01g0924200|transcript|Os01t0924200-01|protein_coding|1/1|c.*195A>G|||||195|,G|downstream_gene_variant|MODIFIER|Os01g0924100|Os01g0924100|transcript|Os01t0924100-01|pseudogene||n.*4265A>G|||||4265|,G|downstream_gene_variant|MODIFIER|OsWD40-29|Os01g0924300|transcript|Os01t0924300-01|protein_coding||c.*2370T>C|||||2096|,G|downstream_gene_variant|MODI…
1	40461474	G	T	ANN=T|downstream_gene_variant|MODIFIER|Os01g0924100|Os01g0924100|transcript|Os01t0924100-01|pseudogene||n.*4795G>T|||||4795|,T|downstream_gene_variant|MODIFIER|Os01g0924200|Os01g0924200|transcript|Os01t0924200-01|protein_coding||c.*725G>T|||||412|,T|downstream_gene_variant|MODIFIER|OsWD40-29|Os01g0924300|transcript|Os01t0924300-01|protein_coding||c.*1840C>A|||||1566|,T|downstream_gene_variant|MOD…
1	40464092	A	C	ANN=C|downstream_gene_variant|MODIFIER|Os01g0924200|Os01g0924200|transcript|Os01t0924200-01|protein_coding||c.*3343A>C|||||3030|,C|intron_variant|MODIFIER|OsWD40-29|Os01g0924300|transcript|Os01t0924300-01|protein_coding|11/15|c.1102-61T>G||||||,C|intron_variant|MODIFIER|OsWD40-29|Os01g0924300|transcript|Os01t0924300-02|protein_coding|2/6|c.175-61T>G||||||WARNING_TRANSCRIPT_NO_START_CODON
1	40464243	T	C	ANN=C|downstream_gene_variant|MODIFIER|Os01g0924200|Os01g0924200|transcript|Os01t0924200-01|protein_coding||c.*3494T>C|||||3181|,C|intron_variant|MODIFIER|OsWD40-29|Os01g0924300|transcript|Os01t0924300-01|protein_coding|11/15|c.1102-212A>G||||||,C|intron_variant|MODIFIER|OsWD40-29|Os01g0924300|transcript|Os01t0924300-02|protein_coding|2/6|c.175-212A>G||||||WARNING_TRANSCRIPT_NO_START_CODON
1	40465955	G	A	ANN=A|upstream_gene_variant|MODIFIER|OsWD40-29|Os01g0924300|transcript|Os01t0924300-02|protein_coding||c.-837C>T|||||835|WARNING_TRANSCRIPT_NO_START_CODON,A|downstream_gene_variant|MODIFIER|Os01g0924200|Os01g0924200|transcript|Os01t0924200-01|protein_coding||c.*5206G>A|||||4893|,A|intron_variant|MODIFIER|OsWD40-29|Os01g0924300|transcript|Os01t0924300-01|protein_coding|7/15|c.762+127C>T||||||
1	40466724	T	C	ANN=C|upstream_gene_variant|MODIFIER|OsWD40-29|Os01g0924300|transcript|Os01t0924300-02|protein_coding||c.-1606A>G|||||1604|WARNING_TRANSCRIPT_NO_START_CODON,C|intron_variant|MODIFIER|OsWD40-29|Os01g0924300|transcript|Os01t0924300-01|protein_coding|4/15|c.508+82A>G||||||
1	40466784	C	T	ANN=T|upstream_gene_variant|MODIFIER|OsWD40-29|Os01g0924300|transcript|Os01t0924300-02|protein_coding||c.-1666G>A|||||1664|WARNING_TRANSCRIPT_NO_START_CODON,T|intron_variant|MODIFIER|OsWD40-29|Os01g0924300|transcript|Os01t0924300-01|protein_coding|4/15|c.508+22G>A||||||
1	40466879	T	C	ANN=C|synonymous_variant|LOW|OsWD40-29|Os01g0924300|transcript|Os01t0924300-01|protein_coding|4/16|c.435A>G|p.Glu145Glu|561/1864|435/1464|145/487||,C|upstream_gene_variant|MODIFIER|OsWD40-29|Os01g0924300|transcript|Os01t0924300-02|protein_coding||c.-1761A>G|||||1759|WARNING_TRANSCRIPT_NO_START_CODON
1	40466965	T	G	ANN=G|upstream_gene_variant|MODIFIER|OsWD40-29|Os01g0924300|transcript|Os01t0924300-02|protein_coding||c.-1847A>C|||||1845|WARNING_TRANSCRIPT_NO_START_CODON,G|intron_variant|MODIFIER|OsWD40-29|Os01g0924300|transcript|Os01t0924300-01|protein_coding|3/15|c.408+54A>C||||||
1	40467064	C	T	ANN=T|synonymous_variant|LOW|OsWD40-29|Os01g0924300|transcript|Os01t0924300-01|protein_coding|3/16|c.363G>A|p.Leu121Leu|489/1864|363/1464|121/487||,T|upstream_gene_variant|MODIFIER|OsWD40-29|Os01g0924300|transcript|Os01t0924300-02|protein_coding||c.-1946G>A|||||1944|WARNING_TRANSCRIPT_NO_START_CODON
1	40469075	G	A	ANN=A|upstream_gene_variant|MODIFIER|OsWD40-29|Os01g0924300|transcript|Os01t0924300-01|protein_coding||c.-1448C>T|||||1322|,A|upstream_gene_variant|MODIFIER|OsWD40-29|Os01g0924300|transcript|Os01t0924300-02|protein_coding||c.-3957C>T|||||3955|WARNING_TRANSCRIPT_NO_START_CODON,A|intergenic_region|MODIFIER|OsWD40-29-OsTCP6|Os01g0924300-Os01g0924400|intergenic_region|Os01g0924300-Os01g0924400|||n.40…
1	40469575	A	G	ANN=G|upstream_gene_variant|MODIFIER|OsWD40-29|Os01g0924300|transcript|Os01t0924300-01|protein_coding||c.-1948T>C|||||1822|,G|upstream_gene_variant|MODIFIER|OsWD40-29|Os01g0924300|transcript|Os01t0924300-02|protein_coding||c.-4457T>C|||||4455|WARNING_TRANSCRIPT_NO_START_CODON,G|intergenic_region|MODIFIER|OsWD40-29-OsTCP6|Os01g0924300-Os01g0924400|intergenic_region|Os01g0924300-Os01g0924400|||n.40…
1	40469697	G	C	ANN=C|upstream_gene_variant|MODIFIER|OsWD40-29|Os01g0924300|transcript|Os01t0924300-01|protein_coding||c.-2070C>G|||||1944|,C|upstream_gene_variant|MODIFIER|OsWD40-29|Os01g0924300|transcript|Os01t0924300-02|protein_coding||c.-4579C>G|||||4577|WARNING_TRANSCRIPT_NO_START_CODON,C|intergenic_region|MODIFIER|OsWD40-29-OsTCP6|Os01g0924300-Os01g0924400|intergenic_region|Os01g0924300-Os01g0924400|||n.40…
1	40469974	C	T	ANN=T|upstream_gene_variant|MODIFIER|OsWD40-29|Os01g0924300|transcript|Os01t0924300-01|protein_coding||c.-2347G>A|||||2221|,T|upstream_gene_variant|MODIFIER|OsWD40-29|Os01g0924300|transcript|Os01t0924300-02|protein_coding||c.-4856G>A|||||4854|WARNING_TRANSCRIPT_NO_START_CODON,T|intergenic_region|MODIFIER|OsWD40-29-OsTCP6|Os01g0924300-Os01g0924400|intergenic_region|Os01g0924300-Os01g0924400|||n.40…
1	40470107	C	T	ANN=T|upstream_gene_variant|MODIFIER|OsWD40-29|Os01g0924300|transcript|Os01t0924300-01|protein_coding||c.-2480G>A|||||2354|,T|upstream_gene_variant|MODIFIER|OsWD40-29|Os01g0924300|transcript|Os01t0924300-02|protein_coding||c.-4989G>A|||||4987|WARNING_TRANSCRIPT_NO_START_CODON,T|intergenic_region|MODIFIER|OsWD40-29-OsTCP6|Os01g0924300-Os01g0924400|intergenic_region|Os01g0924300-Os01g0924400|||n.40…
1	40470372	C	T	ANN=T|upstream_gene_variant|MODIFIER|OsWD40-29|Os01g0924300|transcript|Os01t0924300-01|protein_coding||c.-2745G>A|||||2619|,T|intergenic_region|MODIFIER|OsWD40-29-OsTCP6|Os01g0924300-Os01g0924400|intergenic_region|Os01g0924300-Os01g0924400|||n.40470372C>T||||||
1	40470989	C	A	ANN=A|upstream_gene_variant|MODIFIER|OsWD40-29|Os01g0924300|transcript|Os01t0924300-01|protein_coding||c.-3362G>T|||||3236|,A|intergenic_region|MODIFIER|OsWD40-29-OsTCP6|Os01g0924300-Os01g0924400|intergenic_region|Os01g0924300-Os01g0924400|||n.40470989C>A||||||
1	40471225	C	T	ANN=T|upstream_gene_variant|MODIFIER|OsWD40-29|Os01g0924300|transcript|Os01t0924300-01|protein_coding||c.-3598G>A|||||3472|,T|intergenic_region|MODIFIER|OsWD40-29-OsTCP6|Os01g0924300-Os01g0924400|intergenic_region|Os01g0924300-Os01g0924400|||n.40471225C>T||||||
1	40471365	G	T	ANN=T|upstream_gene_variant|MODIFIER|OsWD40-29|Os01g0924300|transcript|Os01t0924300-01|protein_coding||c.-3738C>A|||||3612|,T|intergenic_region|MODIFIER|OsWD40-29-OsTCP6|Os01g0924300-Os01g0924400|intergenic_region|Os01g0924300-Os01g0924400|||n.40471365G>T||||||
1	40472176	C	A	ANN=A|upstream_gene_variant|MODIFIER|OsWD40-29|Os01g0924300|transcript|Os01t0924300-01|protein_coding||c.-4549G>T|||||4423|,A|intergenic_region|MODIFIER|OsWD40-29-OsTCP6|Os01g0924300-Os01g0924400|intergenic_region|Os01g0924300-Os01g0924400|||n.40472176C>A||||||
1	40472257	C	G	ANN=G|upstream_gene_variant|MODIFIER|OsWD40-29|Os01g0924300|transcript|Os01t0924300-01|protein_coding||c.-4630G>C|||||4504|,G|upstream_gene_variant|MODIFIER|OsTCP6|Os01g0924400|transcript|Os01t0924400-01|protein_coding||c.-5223C>G|||||4983|,G|intergenic_region|MODIFIER|OsWD40-29-OsTCP6|Os01g0924300-Os01g0924400|intergenic_region|Os01g0924300-Os01g0924400|||n.40472257C>G||||||
1	40472544	C	A	ANN=A|upstream_gene_variant|MODIFIER|OsWD40-29|Os01g0924300|transcript|Os01t0924300-01|protein_coding||c.-4917G>T|||||4791|,A|upstream_gene_variant|MODIFIER|OsTCP6|Os01g0924400|transcript|Os01t0924400-01|protein_coding||c.-4936C>A|||||4696|,A|intergenic_region|MODIFIER|OsWD40-29-OsTCP6|Os01g0924300-Os01g0924400|intergenic_region|Os01g0924300-Os01g0924400|||n.40472544C>A||||||
1	40473187	G	A	ANN=A|upstream_gene_variant|MODIFIER|OsTCP6|Os01g0924400|transcript|Os01t0924400-01|protein_coding||c.-4293G>A|||||4053|,A|intergenic_region|MODIFIER|OsWD40-29-OsTCP6|Os01g0924300-Os01g0924400|intergenic_region|Os01g0924300-Os01g0924400|||n.40473187G>A||||||
1	40473287	C	T	ANN=T|upstream_gene_variant|MODIFIER|OsTCP6|Os01g0924400|transcript|Os01t0924400-01|protein_coding||c.-4193C>T|||||3953|,T|intergenic_region|MODIFIER|OsWD40-29-OsTCP6|Os01g0924300-Os01g0924400|intergenic_region|Os01g0924300-Os01g0924400|||n.40473287C>T||||||
1	40473392	C	T	ANN=T|upstream_gene_variant|MODIFIER|OsTCP6|Os01g0924400|transcript|Os01t0924400-01|protein_coding||c.-4088C>T|||||3848|,T|intergenic_region|MODIFIER|OsWD40-29-OsTCP6|Os01g0924300-Os01g0924400|intergenic_region|Os01g0924300-Os01g0924400|||n.40473392C>T||||||
1	40473965	C	T	ANN=T|upstream_gene_variant|MODIFIER|OsTCP6|Os01g0924400|transcript|Os01t0924400-01|protein_coding||c.-3515C>T|||||3275|,T|intergenic_region|MODIFIER|OsWD40-29-OsTCP6|Os01g0924300-Os01g0924400|intergenic_region|Os01g0924300-Os01g0924400|||n.40473965C>T||||||
1	40474075	C	A	ANN=A|upstream_gene_variant|MODIFIER|OsTCP6|Os01g0924400|transcript|Os01t0924400-01|protein_coding||c.-3405C>A|||||3165|,A|intergenic_region|MODIFIER|OsWD40-29-OsTCP6|Os01g0924300-Os01g0924400|intergenic_region|Os01g0924300-Os01g0924400|||n.40474075C>A||||||
1	40474503	A	G	ANN=G|upstream_gene_variant|MODIFIER|OsTCP6|Os01g0924400|transcript|Os01t0924400-01|protein_coding||c.-2977A>G|||||2737|,G|upstream_gene_variant|MODIFIER|Os01g0924500|Os01g0924500|transcript|Os01t0924500-01|pseudogene||n.-4633A>G|||||4633|,G|intergenic_region|MODIFIER|OsWD40-29-OsTCP6|Os01g0924300-Os01g0924400|intergenic_region|Os01g0924300-Os01g0924400|||n.40474503A>G||||||
1	40474819	C	T	ANN=T|upstream_gene_variant|MODIFIER|OsTCP6|Os01g0924400|transcript|Os01t0924400-01|protein_coding||c.-2661C>T|||||2421|,T|upstream_gene_variant|MODIFIER|Os01g0924500|Os01g0924500|transcript|Os01t0924500-01|pseudogene||n.-4317C>T|||||4317|,T|intergenic_region|MODIFIER|OsWD40-29-OsTCP6|Os01g0924300-Os01g0924400|intergenic_region|Os01g0924300-Os01g0924400|||n.40474819C>T||||||
1	40474828	C	T	ANN=T|upstream_gene_variant|MODIFIER|OsTCP6|Os01g0924400|transcript|Os01t0924400-01|protein_coding||c.-2652C>T|||||2412|,T|upstream_gene_variant|MODIFIER|Os01g0924500|Os01g0924500|transcript|Os01t0924500-01|pseudogene||n.-4308C>T|||||4308|,T|intergenic_region|MODIFIER|OsWD40-29-OsTCP6|Os01g0924300-Os01g0924400|intergenic_region|Os01g0924300-Os01g0924400|||n.40474828C>T||||||
1	40476121	G	A	ANN=A|upstream_gene_variant|MODIFIER|OsTCP6|Os01g0924400|transcript|Os01t0924400-01|protein_coding||c.-1359G>A|||||1119|,A|upstream_gene_variant|MODIFIER|Os01g0924500|Os01g0924500|transcript|Os01t0924500-01|pseudogene||n.-3015G>A|||||3015|,A|intergenic_region|MODIFIER|OsWD40-29-OsTCP6|Os01g0924300-Os01g0924400|intergenic_region|Os01g0924300-Os01g0924400|||n.40476121G>A||||||
2	24272048	C	A	ANN=A|3_prime_UTR_variant|MODIFIER|Os02g0614500|Os02g0614500|transcript|Os02t0614500-02|protein_coding|1/1|c.*509G>T|||||509|,A|upstream_gene_variant|MODIFIER|Os02g0614600|Os02g0614600|transcript|Os02t0614600-01|protein_coding||c.-4702C>A|||||4440|,A|downstream_gene_variant|MODIFIER|Os02g0614400|Os02g0614400|transcript|Os02t0614400-01|protein_coding||c.*2433C>A|||||2264|,A|intron_variant|MODIFIER…
2	24272840	T	C	ANN=C|missense_variant|MODERATE|Os02g0614500|Os02g0614500|transcript|Os02t0614500-01|protein_coding|2/6|c.14A>G|p.Asn5Ser|205/1408|14/996|5/331||,C|missense_variant|MODERATE|Os02g0614500|Os02g0614500|transcript|Os02t0614500-02|protein_coding|1/1|c.14A>G|p.Asn5Ser|672/3258|14/297|5/98||,C|upstream_gene_variant|MODIFIER|Os02g0614600|Os02g0614600|transcript|Os02t0614600-01|protein_coding||c.-3910T>C…
2	24272993	A	G	ANN=G|5_prime_UTR_variant|MODIFIER|Os02g0614500|Os02g0614500|transcript|Os02t0614500-02|protein_coding|1/1|c.-140T>C|||||140|,G|upstream_gene_variant|MODIFIER|Os02g0614600|Os02g0614600|transcript|Os02t0614600-01|protein_coding||c.-3757A>G|||||3495|,G|downstream_gene_variant|MODIFIER|Os02g0614400|Os02g0614400|transcript|Os02t0614400-01|protein_coding||c.*3378A>G|||||3209|,G|downstream_gene_variant…
2	24273947	C	T	ANN=T|upstream_gene_variant|MODIFIER|Os02g0614500|Os02g0614500|transcript|Os02t0614500-01|protein_coding||c.-464G>A|||||273|,T|upstream_gene_variant|MODIFIER|Os02g0614600|Os02g0614600|transcript|Os02t0614600-01|protein_coding||c.-2803C>T|||||2541|,T|upstream_gene_variant|MODIFIER|Os02g0614500|Os02g0614500|transcript|Os02t0614500-02|protein_coding||c.-1094G>A|||||436|,T|downstream_gene_variant|MOD…
2	24274139	C	T	ANN=T|upstream_gene_variant|MODIFIER|Os02g0614500|Os02g0614500|transcript|Os02t0614500-01|protein_coding||c.-656G>A|||||465|,T|upstream_gene_variant|MODIFIER|Os02g0614600|Os02g0614600|transcript|Os02t0614600-01|protein_coding||c.-2611C>T|||||2349|,T|upstream_gene_variant|MODIFIER|Os02g0614500|Os02g0614500|transcript|Os02t0614500-02|protein_coding||c.-1286G>A|||||628|,T|downstream_gene_variant|MOD…
2	24274583	T	C	ANN=C|upstream_gene_variant|MODIFIER|Os02g0614500|Os02g0614500|transcript|Os02t0614500-01|protein_coding||c.-1100A>G|||||909|,C|upstream_gene_variant|MODIFIER|Os02g0614600|Os02g0614600|transcript|Os02t0614600-01|protein_coding||c.-2167T>C|||||1905|,C|upstream_gene_variant|MODIFIER|Os02g0614500|Os02g0614500|transcript|Os02t0614500-02|protein_coding||c.-1730A>G|||||1072|,C|upstream_gene_variant|MOD…
2	24274621	G	C	ANN=C|upstream_gene_variant|MODIFIER|Os02g0614500|Os02g0614500|transcript|Os02t0614500-01|protein_coding||c.-1138C>G|||||947|,C|upstream_gene_variant|MODIFIER|Os02g0614600|Os02g0614600|transcript|Os02t0614600-01|protein_coding||c.-2129G>C|||||1867|,C|upstream_gene_variant|MODIFIER|Os02g0614500|Os02g0614500|transcript|Os02t0614500-02|protein_coding||c.-1768C>G|||||1110|,C|upstream_gene_variant|MOD…
2	24274850	G	A	ANN=A|upstream_gene_variant|MODIFIER|Os02g0614500|Os02g0614500|transcript|Os02t0614500-01|protein_coding||c.-1367C>T|||||1176|,A|upstream_gene_variant|MODIFIER|Os02g0614600|Os02g0614600|transcript|Os02t0614600-01|protein_coding||c.-1900G>A|||||1638|,A|upstream_gene_variant|MODIFIER|Os02g0614500|Os02g0614500|transcript|Os02t0614500-02|protein_coding||c.-1997C>T|||||1339|,A|upstream_gene_variant|MO…
2	24275378	A	T	ANN=T|upstream_gene_variant|MODIFIER|Os02g0614500|Os02g0614500|transcript|Os02t0614500-01|protein_coding||c.-1895T>A|||||1704|,T|upstream_gene_variant|MODIFIER|Os02g0614600|Os02g0614600|transcript|Os02t0614600-01|protein_coding||c.-1372A>T|||||1110|,T|upstream_gene_variant|MODIFIER|Os02g0614500|Os02g0614500|transcript|Os02t0614500-02|protein_coding||c.-2525T>A|||||1867|,T|upstream_gene_variant|MO…
2	24275486	C	T	ANN=T|upstream_gene_variant|MODIFIER|Os02g0614500|Os02g0614500|transcript|Os02t0614500-01|protein_coding||c.-2003G>A|||||1812|,T|upstream_gene_variant|MODIFIER|Os02g0614600|Os02g0614600|transcript|Os02t0614600-01|protein_coding||c.-1264C>T|||||1002|,T|upstream_gene_variant|MODIFIER|Os02g0614500|Os02g0614500|transcript|Os02t0614500-02|protein_coding||c.-2633G>A|||||1975|,T|upstream_gene_variant|MO…
2	24275594	C	T	ANN=T|upstream_gene_variant|MODIFIER|Os02g0614500|Os02g0614500|transcript|Os02t0614500-01|protein_coding||c.-2111G>A|||||1920|,T|upstream_gene_variant|MODIFIER|Os02g0614600|Os02g0614600|transcript|Os02t0614600-01|protein_coding||c.-1156C>T|||||894|,T|upstream_gene_variant|MODIFIER|Os02g0614500|Os02g0614500|transcript|Os02t0614500-02|protein_coding||c.-2741G>A|||||2083|,T|upstream_gene_variant|MOD…
2	24275632	G	A	ANN=A|upstream_gene_variant|MODIFIER|Os02g0614500|Os02g0614500|transcript|Os02t0614500-01|protein_coding||c.-2149C>T|||||1958|,A|upstream_gene_variant|MODIFIER|Os02g0614600|Os02g0614600|transcript|Os02t0614600-01|protein_coding||c.-1118G>A|||||856|,A|upstream_gene_variant|MODIFIER|Os02g0614500|Os02g0614500|transcript|Os02t0614500-02|protein_coding||c.-2779C>T|||||2121|,A|upstream_gene_variant|MOD…
2	24275675	G	A	ANN=A|upstream_gene_variant|MODIFIER|Os02g0614500|Os02g0614500|transcript|Os02t0614500-01|protein_coding||c.-2192C>T|||||2001|,A|upstream_gene_variant|MODIFIER|Os02g0614600|Os02g0614600|transcript|Os02t0614600-01|protein_coding||c.-1075G>A|||||813|,A|upstream_gene_variant|MODIFIER|Os02g0614500|Os02g0614500|transcript|Os02t0614500-02|protein_coding||c.-2822C>T|||||2164|,A|upstream_gene_variant|MOD…
2	24276084	C	T	ANN=T|upstream_gene_variant|MODIFIER|Os02g0614500|Os02g0614500|transcript|Os02t0614500-01|protein_coding||c.-2601G>A|||||2410|,T|upstream_gene_variant|MODIFIER|Os02g0614600|Os02g0614600|transcript|Os02t0614600-01|protein_coding||c.-666C>T|||||404|,T|upstream_gene_variant|MODIFIER|Os02g0614500|Os02g0614500|transcript|Os02t0614500-02|protein_coding||c.-3231G>A|||||2573|,T|upstream_gene_variant|MODI…
2	24276151	C	T	ANN=T|upstream_gene_variant|MODIFIER|Os02g0614500|Os02g0614500|transcript|Os02t0614500-01|protein_coding||c.-2668G>A|||||2477|,T|upstream_gene_variant|MODIFIER|Os02g0614600|Os02g0614600|transcript|Os02t0614600-01|protein_coding||c.-599C>T|||||337|,T|upstream_gene_variant|MODIFIER|Os02g0614500|Os02g0614500|transcript|Os02t0614500-02|protein_coding||c.-3298G>A|||||2640|,T|upstream_gene_variant|MODI…
2	24276169	C	T	ANN=T|upstream_gene_variant|MODIFIER|Os02g0614500|Os02g0614500|transcript|Os02t0614500-01|protein_coding||c.-2686G>A|||||2495|,T|upstream_gene_variant|MODIFIER|Os02g0614600|Os02g0614600|transcript|Os02t0614600-01|protein_coding||c.-581C>T|||||319|,T|upstream_gene_variant|MODIFIER|Os02g0614500|Os02g0614500|transcript|Os02t0614500-02|protein_coding||c.-3316G>A|||||2658|,T|upstream_gene_variant|MODI…
2	24276307	C	T	ANN=T|upstream_gene_variant|MODIFIER|Os02g0614500|Os02g0614500|transcript|Os02t0614500-01|protein_coding||c.-2824G>A|||||2633|,T|upstream_gene_variant|MODIFIER|Os02g0614600|Os02g0614600|transcript|Os02t0614600-01|protein_coding||c.-443C>T|||||181|,T|upstream_gene_variant|MODIFIER|Os02g0614500|Os02g0614500|transcript|Os02t0614500-02|protein_coding||c.-3454G>A|||||2796|,T|upstream_gene_variant|MODI…
2	24276344	T	C	ANN=C|upstream_gene_variant|MODIFIER|Os02g0614500|Os02g0614500|transcript|Os02t0614500-01|protein_coding||c.-2861A>G|||||2670|,C|upstream_gene_variant|MODIFIER|Os02g0614600|Os02g0614600|transcript|Os02t0614600-01|protein_coding||c.-406T>C|||||144|,C|upstream_gene_variant|MODIFIER|Os02g0614500|Os02g0614500|transcript|Os02t0614500-02|protein_coding||c.-3491A>G|||||2833|,C|upstream_gene_variant|MODI…
2	24276573	C	G	ANN=G|5_prime_UTR_variant|MODIFIER|Os02g0614600|Os02g0614600|transcript|Os02t0614600-01|protein_coding|1/4|c.-177C>G|||||1426|,G|upstream_gene_variant|MODIFIER|Os02g0614500|Os02g0614500|transcript|Os02t0614500-01|protein_coding||c.-3090G>C|||||2899|,G|upstream_gene_variant|MODIFIER|Os02g0614500|Os02g0614500|transcript|Os02t0614500-02|protein_coding||c.-3720G>C|||||3062|,G|upstream_gene_variant|MO…
2	24277435	T	G	ANN=G|upstream_gene_variant|MODIFIER|Os02g0614500|Os02g0614500|transcript|Os02t0614500-01|protein_coding||c.-3952A>C|||||3761|,G|upstream_gene_variant|MODIFIER|Os02g0614500|Os02g0614500|transcript|Os02t0614500-02|protein_coding||c.-4582A>C|||||3924|,G|upstream_gene_variant|MODIFIER|Os02g0614600|Os02g0614600|transcript|Os02t0614600-02|protein_coding||c.-1758T>G|||||1756|,G|downstream_gene_variant|…
2	24278418	G	T	ANN=T|missense_variant|MODERATE|Os02g0614600|Os02g0614600|transcript|Os02t0614600-01|protein_coding|2/4|c.420G>T|p.Glu140Asp|682/2933|420/2373|140/790||,T|missense_variant|MODERATE|Os02g0614666|Os02g0614666|transcript|Os02t0614666-00|protein_coding|4/4|c.199C>A|p.Leu67Ile|2017/2514|199/696|67/231||WARNING_TRANSCRIPT_NO_STOP_CODON,T|upstream_gene_variant|MODIFIER|Os02g0614500|Os02g0614500|transcri…
2	24278874	G	A	ANN=A|synonymous_variant|LOW|Os02g0614600|Os02g0614600|transcript|Os02t0614600-01|protein_coding|2/4|c.876G>A|p.Glu292Glu|1138/2933|876/2373|292/790||,A|5_prime_UTR_variant|MODIFIER|Os02g0614666|Os02g0614666|transcript|Os02t0614666-00|protein_coding|3/4|c.-205C>T|||||205|WARNING_TRANSCRIPT_NO_STOP_CODON,A|upstream_gene_variant|MODIFIER|Os02g0614732|Os02g0614732|transcript|Os02t0614732-01|protein_…
2	24278946	C	T	ANN=T|synonymous_variant|LOW|Os02g0614600|Os02g0614600|transcript|Os02t0614600-01|protein_coding|2/4|c.948C>T|p.Ser316Ser|1210/2933|948/2373|316/790||,T|5_prime_UTR_variant|MODIFIER|Os02g0614666|Os02g0614666|transcript|Os02t0614666-00|protein_coding|3/4|c.-277G>A|||||277|WARNING_TRANSCRIPT_NO_STOP_CODON,T|upstream_gene_variant|MODIFIER|Os02g0614732|Os02g0614732|transcript|Os02t0614732-01|protein_…
2	24279370	A	G	ANN=G|missense_variant|MODERATE|Os02g0614600|Os02g0614600|transcript|Os02t0614600-01|protein_coding|2/4|c.1372A>G|p.Ile458Val|1634/2933|1372/2373|458/790||,G|missense_variant|MODERATE|Os02g0614600|Os02g0614600|transcript|Os02t0614600-02|protein_coding|1/3|c.178A>G|p.Ile60Val|180/1479|178/1179|60/392||,G|5_prime_UTR_variant|MODIFIER|Os02g0614666|Os02g0614666|transcript|Os02t0614666-00|protein_codi…
2	24279431	G	C	ANN=C|missense_variant|MODERATE|Os02g0614600|Os02g0614600|transcript|Os02t0614600-01|protein_coding|2/4|c.1433G>C|p.Cys478Ser|1695/2933|1433/2373|478/790||,C|missense_variant|MODERATE|Os02g0614600|Os02g0614600|transcript|Os02t0614600-02|protein_coding|1/3|c.239G>C|p.Cys80Ser|241/1479|239/1179|80/392||,C|5_prime_UTR_variant|MODIFIER|Os02g0614666|Os02g0614666|transcript|Os02t0614666-00|protein_codi…
2	24279614	A	G	ANN=G|missense_variant|MODERATE|Os02g0614600|Os02g0614600|transcript|Os02t0614600-01|protein_coding|2/4|c.1616A>G|p.Glu539Gly|1878/2933|1616/2373|539/790||,G|missense_variant|MODERATE|Os02g0614600|Os02g0614600|transcript|Os02t0614600-02|protein_coding|1/3|c.422A>G|p.Glu141Gly|424/1479|422/1179|141/392||,G|5_prime_UTR_variant|MODIFIER|Os02g0614666|Os02g0614666|transcript|Os02t0614666-00|protein_co…
2	24279761	G	A	ANN=A|missense_variant|MODERATE|Os02g0614600|Os02g0614600|transcript|Os02t0614600-01|protein_coding|2/4|c.1763G>A|p.Ser588Asn|2025/2933|1763/2373|588/790||,A|missense_variant|MODERATE|Os02g0614600|Os02g0614600|transcript|Os02t0614600-02|protein_coding|1/3|c.569G>A|p.Ser190Asn|571/1479|569/1179|190/392||,A|5_prime_UTR_variant|MODIFIER|Os02g0614666|Os02g0614666|transcript|Os02t0614666-00|protein_co…
2	24279761	G	A	ANN=A|missense_variant|MODERATE|Os02g0614600|Os02g0614600|transcript|Os02t0614600-01|protein_coding|2/4|c.1763G>A|p.Ser588Asn|2025/2933|1763/2373|588/790||,A|missense_variant|MODERATE|Os02g0614600|Os02g0614600|transcript|Os02t0614600-02|protein_coding|1/3|c.569G>A|p.Ser190Asn|571/1479|569/1179|190/392||,A|5_prime_UTR_variant|MODIFIER|Os02g0614666|Os02g0614666|transcript|Os02t0614666-00|protein_co…
2	24279821	A	G	ANN=G|missense_variant|MODERATE|Os02g0614600|Os02g0614600|transcript|Os02t0614600-01|protein_coding|2/4|c.1823A>G|p.Glu608Gly|2085/2933|1823/2373|608/790||,G|missense_variant|MODERATE|Os02g0614600|Os02g0614600|transcript|Os02t0614600-02|protein_coding|1/3|c.629A>G|p.Glu210Gly|631/1479|629/1179|210/392||,G|5_prime_UTR_variant|MODIFIER|Os02g0614666|Os02g0614666|transcript|Os02t0614666-00|protein_co…
2	24279821	A	G	ANN=G|missense_variant|MODERATE|Os02g0614600|Os02g0614600|transcript|Os02t0614600-01|protein_coding|2/4|c.1823A>G|p.Glu608Gly|2085/2933|1823/2373|608/790||,G|missense_variant|MODERATE|Os02g0614600|Os02g0614600|transcript|Os02t0614600-02|protein_coding|1/3|c.629A>G|p.Glu210Gly|631/1479|629/1179|210/392||,G|5_prime_UTR_variant|MODIFIER|Os02g0614666|Os02g0614666|transcript|Os02t0614666-00|protein_co…
2	24280080	C	A	ANN=A|missense_variant|MODERATE|Os02g0614600|Os02g0614600|transcript|Os02t0614600-01|protein_coding|3/4|c.1900C>A|p.His634Asn|2162/2933|1900/2373|634/790||,A|missense_variant|MODERATE|Os02g0614600|Os02g0614600|transcript|Os02t0614600-02|protein_coding|2/3|c.706C>A|p.His236Asn|708/1479|706/1179|236/392||,A|upstream_gene_variant|MODIFIER|Os02g0614732|Os02g0614732|transcript|Os02t0614732-01|protein_…
2	24280080	C	A	ANN=A|missense_variant|MODERATE|Os02g0614600|Os02g0614600|transcript|Os02t0614600-01|protein_coding|3/4|c.1900C>A|p.His634Asn|2162/2933|1900/2373|634/790||,A|missense_variant|MODERATE|Os02g0614600|Os02g0614600|transcript|Os02t0614600-02|protein_coding|2/3|c.706C>A|p.His236Asn|708/1479|706/1179|236/392||,A|upstream_gene_variant|MODIFIER|Os02g0614732|Os02g0614732|transcript|Os02t0614732-01|protein_…
2	24280235	T	C	ANN=C|splice_region_variant&synonymous_variant|LOW|Os02g0614600|Os02g0614600|transcript|Os02t0614600-01|protein_coding|4/4|c.1914T>C|p.Ser638Ser|2176/2933|1914/2373|638/790||,C|splice_region_variant&synonymous_variant|LOW|Os02g0614600|Os02g0614600|transcript|Os02t0614600-02|protein_coding|3/3|c.720T>C|p.Ser240Ser|722/1479|720/1179|240/392||,C|5_prime_UTR_variant|MODIFIER|Os02g0614666|Os02g0614666…
2	24280235	T	C	ANN=C|splice_region_variant&synonymous_variant|LOW|Os02g0614600|Os02g0614600|transcript|Os02t0614600-01|protein_coding|4/4|c.1914T>C|p.Ser638Ser|2176/2933|1914/2373|638/790||,C|splice_region_variant&synonymous_variant|LOW|Os02g0614600|Os02g0614600|transcript|Os02t0614600-02|protein_coding|3/3|c.720T>C|p.Ser240Ser|722/1479|720/1179|240/392||,C|5_prime_UTR_variant|MODIFIER|Os02g0614666|Os02g0614666…
2	24280236	T	A	ANN=A|missense_variant|MODERATE|Os02g0614600|Os02g0614600|transcript|Os02t0614600-01|protein_coding|4/4|c.1915T>A|p.Ser639Thr|2177/2933|1915/2373|639/790||,A|missense_variant|MODERATE|Os02g0614600|Os02g0614600|transcript|Os02t0614600-02|protein_coding|3/3|c.721T>A|p.Ser241Thr|723/1479|721/1179|241/392||,A|5_prime_UTR_variant|MODIFIER|Os02g0614666|Os02g0614666|transcript|Os02t0614666-00|protein_co…
2	24280236	T	A	ANN=A|missense_variant|MODERATE|Os02g0614600|Os02g0614600|transcript|Os02t0614600-01|protein_coding|4/4|c.1915T>A|p.Ser639Thr|2177/2933|1915/2373|639/790||,A|missense_variant|MODERATE|Os02g0614600|Os02g0614600|transcript|Os02t0614600-02|protein_coding|3/3|c.721T>A|p.Ser241Thr|723/1479|721/1179|241/392||,A|5_prime_UTR_variant|MODIFIER|Os02g0614666|Os02g0614666|transcript|Os02t0614666-00|protein_co…
2	24280353	A	G	ANN=G|missense_variant|MODERATE|Os02g0614600|Os02g0614600|transcript|Os02t0614600-01|protein_coding|4/4|c.2032A>G|p.Met678Val|2294/2933|2032/2373|678/790||,G|missense_variant|MODERATE|Os02g0614600|Os02g0614600|transcript|Os02t0614600-02|protein_coding|3/3|c.838A>G|p.Met280Val|840/1479|838/1179|280/392||,G|5_prime_UTR_premature_start_codon_gain_variant|LOW|Os02g0614666|Os02g0614666|transcript|Os02…
2	24280353	A	G	ANN=G|missense_variant|MODERATE|Os02g0614600|Os02g0614600|transcript|Os02t0614600-01|protein_coding|4/4|c.2032A>G|p.Met678Val|2294/2933|2032/2373|678/790||,G|missense_variant|MODERATE|Os02g0614600|Os02g0614600|transcript|Os02t0614600-02|protein_coding|3/3|c.838A>G|p.Met280Val|840/1479|838/1179|280/392||,G|5_prime_UTR_premature_start_codon_gain_variant|LOW|Os02g0614666|Os02g0614666|transcript|Os02…
2	24280569	A	G	ANN=G|missense_variant|MODERATE|Os02g0614600|Os02g0614600|transcript|Os02t0614600-01|protein_coding|4/4|c.2248A>G|p.Thr750Ala|2510/2933|2248/2373|750/790||,G|missense_variant|MODERATE|Os02g0614600|Os02g0614600|transcript|Os02t0614600-02|protein_coding|3/3|c.1054A>G|p.Thr352Ala|1056/1479|1054/1179|352/392||,G|5_prime_UTR_variant|MODIFIER|Os02g0614666|Os02g0614666|transcript|Os02t0614666-00|protein…
2	24280569	A	G	ANN=G|missense_variant|MODERATE|Os02g0614600|Os02g0614600|transcript|Os02t0614600-01|protein_coding|4/4|c.2248A>G|p.Thr750Ala|2510/2933|2248/2373|750/790||,G|missense_variant|MODERATE|Os02g0614600|Os02g0614600|transcript|Os02t0614600-02|protein_coding|3/3|c.1054A>G|p.Thr352Ala|1056/1479|1054/1179|352/392||,G|5_prime_UTR_variant|MODIFIER|Os02g0614666|Os02g0614666|transcript|Os02t0614666-00|protein…
2	24280609	T	C	ANN=C|missense_variant|MODERATE|Os02g0614600|Os02g0614600|transcript|Os02t0614600-01|protein_coding|4/4|c.2288T>C|p.Ile763Thr|2550/2933|2288/2373|763/790||,C|missense_variant|MODERATE|Os02g0614600|Os02g0614600|transcript|Os02t0614600-02|protein_coding|3/3|c.1094T>C|p.Ile365Thr|1096/1479|1094/1179|365/392||,C|5_prime_UTR_variant|MODIFIER|Os02g0614666|Os02g0614666|transcript|Os02t0614666-00|protein…
2	24280609	T	C	ANN=C|missense_variant|MODERATE|Os02g0614600|Os02g0614600|transcript|Os02t0614600-01|protein_coding|4/4|c.2288T>C|p.Ile763Thr|2550/2933|2288/2373|763/790||,C|missense_variant|MODERATE|Os02g0614600|Os02g0614600|transcript|Os02t0614600-02|protein_coding|3/3|c.1094T>C|p.Ile365Thr|1096/1479|1094/1179|365/392||,C|5_prime_UTR_variant|MODIFIER|Os02g0614666|Os02g0614666|transcript|Os02t0614666-00|protein…
2	24280658	C	T	ANN=T|synonymous_variant|LOW|Os02g0614600|Os02g0614600|transcript|Os02t0614600-01|protein_coding|4/4|c.2337C>T|p.Gly779Gly|2599/2933|2337/2373|779/790||,T|synonymous_variant|LOW|Os02g0614600|Os02g0614600|transcript|Os02t0614600-02|protein_coding|3/3|c.1143C>T|p.Gly381Gly|1145/1479|1143/1179|381/392||,T|5_prime_UTR_variant|MODIFIER|Os02g0614666|Os02g0614666|transcript|Os02t0614666-00|protein_codin…
2	24280658	C	T	ANN=T|synonymous_variant|LOW|Os02g0614600|Os02g0614600|transcript|Os02t0614600-01|protein_coding|4/4|c.2337C>T|p.Gly779Gly|2599/2933|2337/2373|779/790||,T|synonymous_variant|LOW|Os02g0614600|Os02g0614600|transcript|Os02t0614600-02|protein_coding|3/3|c.1143C>T|p.Gly381Gly|1145/1479|1143/1179|381/392||,T|5_prime_UTR_variant|MODIFIER|Os02g0614666|Os02g0614666|transcript|Os02t0614666-00|protein_codin…
2	24281301	C	T	ANN=T|upstream_gene_variant|MODIFIER|Os02g0614666|Os02g0614666|transcript|Os02t0614666-00|protein_coding||c.-2162G>A|||||344|WARNING_TRANSCRIPT_NO_STOP_CODON,T|upstream_gene_variant|MODIFIER|Os02g0614732|Os02g0614732|transcript|Os02t0614732-01|protein_coding||c.-2027C>T|||||1787|,T|downstream_gene_variant|MODIFIER|Os02g0614600|Os02g0614600|transcript|Os02t0614600-01|protein_coding||c.*607C>T|||||…
2	24281301	C	T	ANN=T|upstream_gene_variant|MODIFIER|Os02g0614666|Os02g0614666|transcript|Os02t0614666-00|protein_coding||c.-2162G>A|||||344|WARNING_TRANSCRIPT_NO_STOP_CODON,T|upstream_gene_variant|MODIFIER|Os02g0614732|Os02g0614732|transcript|Os02t0614732-01|protein_coding||c.-2027C>T|||||1787|,T|downstream_gene_variant|MODIFIER|Os02g0614600|Os02g0614600|transcript|Os02t0614600-01|protein_coding||c.*607C>T|||||…
2	24281304	G	T	ANN=T|upstream_gene_variant|MODIFIER|Os02g0614666|Os02g0614666|transcript|Os02t0614666-00|protein_coding||c.-2165C>A|||||347|WARNING_TRANSCRIPT_NO_STOP_CODON,T|upstream_gene_variant|MODIFIER|Os02g0614732|Os02g0614732|transcript|Os02t0614732-01|protein_coding||c.-2024G>T|||||1784|,T|downstream_gene_variant|MODIFIER|Os02g0614600|Os02g0614600|transcript|Os02t0614600-01|protein_coding||c.*610G>T|||||…
2	24281304	G	T	ANN=T|upstream_gene_variant|MODIFIER|Os02g0614666|Os02g0614666|transcript|Os02t0614666-00|protein_coding||c.-2165C>A|||||347|WARNING_TRANSCRIPT_NO_STOP_CODON,T|upstream_gene_variant|MODIFIER|Os02g0614732|Os02g0614732|transcript|Os02t0614732-01|protein_coding||c.-2024G>T|||||1784|,T|downstream_gene_variant|MODIFIER|Os02g0614600|Os02g0614600|transcript|Os02t0614600-01|protein_coding||c.*610G>T|||||…
2	24281661	C	A	ANN=A|upstream_gene_variant|MODIFIER|Os02g0614666|Os02g0614666|transcript|Os02t0614666-00|protein_coding||c.-2522G>T|||||704|WARNING_TRANSCRIPT_NO_STOP_CODON,A|upstream_gene_variant|MODIFIER|Os02g0614732|Os02g0614732|transcript|Os02t0614732-01|protein_coding||c.-1667C>A|||||1427|,A|downstream_gene_variant|MODIFIER|Os02g0614600|Os02g0614600|transcript|Os02t0614600-01|protein_coding||c.*967C>A|||||…
2	24281661	C	A	ANN=A|upstream_gene_variant|MODIFIER|Os02g0614666|Os02g0614666|transcript|Os02t0614666-00|protein_coding||c.-2522G>T|||||704|WARNING_TRANSCRIPT_NO_STOP_CODON,A|upstream_gene_variant|MODIFIER|Os02g0614732|Os02g0614732|transcript|Os02t0614732-01|protein_coding||c.-1667C>A|||||1427|,A|downstream_gene_variant|MODIFIER|Os02g0614600|Os02g0614600|transcript|Os02t0614600-01|protein_coding||c.*967C>A|||||…
2	24281864	A	T	ANN=T|upstream_gene_variant|MODIFIER|Os02g0614666|Os02g0614666|transcript|Os02t0614666-00|protein_coding||c.-2725T>A|||||907|WARNING_TRANSCRIPT_NO_STOP_CODON,T|upstream_gene_variant|MODIFIER|Os02g0614732|Os02g0614732|transcript|Os02t0614732-01|protein_coding||c.-1464A>T|||||1224|,T|downstream_gene_variant|MODIFIER|Os02g0614600|Os02g0614600|transcript|Os02t0614600-01|protein_coding||c.*1170A>T||||…
2	24281864	A	T	ANN=T|upstream_gene_variant|MODIFIER|Os02g0614666|Os02g0614666|transcript|Os02t0614666-00|protein_coding||c.-2725T>A|||||907|WARNING_TRANSCRIPT_NO_STOP_CODON,T|upstream_gene_variant|MODIFIER|Os02g0614732|Os02g0614732|transcript|Os02t0614732-01|protein_coding||c.-1464A>T|||||1224|,T|downstream_gene_variant|MODIFIER|Os02g0614600|Os02g0614600|transcript|Os02t0614600-01|protein_coding||c.*1170A>T||||…
2	24282061	A	G	ANN=G|upstream_gene_variant|MODIFIER|Os02g0614666|Os02g0614666|transcript|Os02t0614666-00|protein_coding||c.-2922T>C|||||1104|WARNING_TRANSCRIPT_NO_STOP_CODON,G|upstream_gene_variant|MODIFIER|Os02g0614732|Os02g0614732|transcript|Os02t0614732-01|protein_coding||c.-1267A>G|||||1027|,G|downstream_gene_variant|MODIFIER|Os02g0614600|Os02g0614600|transcript|Os02t0614600-01|protein_coding||c.*1367A>G|||…
2	24282061	A	G	ANN=G|upstream_gene_variant|MODIFIER|Os02g0614666|Os02g0614666|transcript|Os02t0614666-00|protein_coding||c.-2922T>C|||||1104|WARNING_TRANSCRIPT_NO_STOP_CODON,G|upstream_gene_variant|MODIFIER|Os02g0614732|Os02g0614732|transcript|Os02t0614732-01|protein_coding||c.-1267A>G|||||1027|,G|downstream_gene_variant|MODIFIER|Os02g0614600|Os02g0614600|transcript|Os02t0614600-01|protein_coding||c.*1367A>G|||…
2	24282077	G	A	ANN=A|upstream_gene_variant|MODIFIER|Os02g0614666|Os02g0614666|transcript|Os02t0614666-00|protein_coding||c.-2938C>T|||||1120|WARNING_TRANSCRIPT_NO_STOP_CODON,A|upstream_gene_variant|MODIFIER|Os02g0614732|Os02g0614732|transcript|Os02t0614732-01|protein_coding||c.-1251G>A|||||1011|,A|downstream_gene_variant|MODIFIER|Os02g0614600|Os02g0614600|transcript|Os02t0614600-01|protein_coding||c.*1383G>A|||…
2	24282077	G	A	ANN=A|upstream_gene_variant|MODIFIER|Os02g0614666|Os02g0614666|transcript|Os02t0614666-00|protein_coding||c.-2938C>T|||||1120|WARNING_TRANSCRIPT_NO_STOP_CODON,A|upstream_gene_variant|MODIFIER|Os02g0614732|Os02g0614732|transcript|Os02t0614732-01|protein_coding||c.-1251G>A|||||1011|,A|downstream_gene_variant|MODIFIER|Os02g0614600|Os02g0614600|transcript|Os02t0614600-01|protein_coding||c.*1383G>A|||…
2	24282295	A	G	ANN=G|upstream_gene_variant|MODIFIER|Os02g0614666|Os02g0614666|transcript|Os02t0614666-00|protein_coding||c.-3156T>C|||||1338|WARNING_TRANSCRIPT_NO_STOP_CODON,G|upstream_gene_variant|MODIFIER|Os02g0614732|Os02g0614732|transcript|Os02t0614732-01|protein_coding||c.-1033A>G|||||793|,G|downstream_gene_variant|MODIFIER|Os02g0614600|Os02g0614600|transcript|Os02t0614600-01|protein_coding||c.*1601A>G||||…
2	24282295	A	G	ANN=G|upstream_gene_variant|MODIFIER|Os02g0614666|Os02g0614666|transcript|Os02t0614666-00|protein_coding||c.-3156T>C|||||1338|WARNING_TRANSCRIPT_NO_STOP_CODON,G|upstream_gene_variant|MODIFIER|Os02g0614732|Os02g0614732|transcript|Os02t0614732-01|protein_coding||c.-1033A>G|||||793|,G|downstream_gene_variant|MODIFIER|Os02g0614600|Os02g0614600|transcript|Os02t0614600-01|protein_coding||c.*1601A>G||||…
2	24282804	T	C	ANN=C|upstream_gene_variant|MODIFIER|Os02g0614666|Os02g0614666|transcript|Os02t0614666-00|protein_coding||c.-3665A>G|||||1847|WARNING_TRANSCRIPT_NO_STOP_CODON,C|upstream_gene_variant|MODIFIER|Os02g0614732|Os02g0614732|transcript|Os02t0614732-01|protein_coding||c.-524T>C|||||284|,C|downstream_gene_variant|MODIFIER|Os02g0614600|Os02g0614600|transcript|Os02t0614600-01|protein_coding||c.*2110T>C|||||…
2	24282804	T	C	ANN=C|upstream_gene_variant|MODIFIER|Os02g0614666|Os02g0614666|transcript|Os02t0614666-00|protein_coding||c.-3665A>G|||||1847|WARNING_TRANSCRIPT_NO_STOP_CODON,C|upstream_gene_variant|MODIFIER|Os02g0614732|Os02g0614732|transcript|Os02t0614732-01|protein_coding||c.-524T>C|||||284|,C|downstream_gene_variant|MODIFIER|Os02g0614600|Os02g0614600|transcript|Os02t0614600-01|protein_coding||c.*2110T>C|||||…
2	24282823	C	A	ANN=A|upstream_gene_variant|MODIFIER|Os02g0614666|Os02g0614666|transcript|Os02t0614666-00|protein_coding||c.-3684G>T|||||1866|WARNING_TRANSCRIPT_NO_STOP_CODON,A|upstream_gene_variant|MODIFIER|Os02g0614732|Os02g0614732|transcript|Os02t0614732-01|protein_coding||c.-505C>A|||||265|,A|downstream_gene_variant|MODIFIER|Os02g0614600|Os02g0614600|transcript|Os02t0614600-01|protein_coding||c.*2129C>A|||||…
2	24282823	C	A	ANN=A|upstream_gene_variant|MODIFIER|Os02g0614666|Os02g0614666|transcript|Os02t0614666-00|protein_coding||c.-3684G>T|||||1866|WARNING_TRANSCRIPT_NO_STOP_CODON,A|upstream_gene_variant|MODIFIER|Os02g0614732|Os02g0614732|transcript|Os02t0614732-01|protein_coding||c.-505C>A|||||265|,A|downstream_gene_variant|MODIFIER|Os02g0614600|Os02g0614600|transcript|Os02t0614600-01|protein_coding||c.*2129C>A|||||…
2	24283005	C	T	ANN=T|upstream_gene_variant|MODIFIER|Os02g0614666|Os02g0614666|transcript|Os02t0614666-00|protein_coding||c.-3866G>A|||||2048|WARNING_TRANSCRIPT_NO_STOP_CODON,T|upstream_gene_variant|MODIFIER|Os02g0614732|Os02g0614732|transcript|Os02t0614732-01|protein_coding||c.-323C>T|||||83|,T|downstream_gene_variant|MODIFIER|Os02g0614600|Os02g0614600|transcript|Os02t0614600-01|protein_coding||c.*2311C>T|||||2…
2	24283005	C	T	ANN=T|upstream_gene_variant|MODIFIER|Os02g0614666|Os02g0614666|transcript|Os02t0614666-00|protein_coding||c.-3866G>A|||||2048|WARNING_TRANSCRIPT_NO_STOP_CODON,T|upstream_gene_variant|MODIFIER|Os02g0614732|Os02g0614732|transcript|Os02t0614732-01|protein_coding||c.-323C>T|||||83|,T|downstream_gene_variant|MODIFIER|Os02g0614600|Os02g0614600|transcript|Os02t0614600-01|protein_coding||c.*2311C>T|||||2…
2	24283773	G	A	ANN=A|missense_variant|MODERATE|Os02g0614732|Os02g0614732|transcript|Os02t0614732-01|protein_coding|1/1|c.446G>A|p.Arg149His|686/2173|446/543|149/180||,A|upstream_gene_variant|MODIFIER|Os02g0614666|Os02g0614666|transcript|Os02t0614666-00|protein_coding||c.-4634C>T|||||2816|WARNING_TRANSCRIPT_NO_STOP_CODON,A|upstream_gene_variant|MODIFIER|Os02g0614700|Os02g0614700|transcript|Os02t0614700-00|protei…
2	24283773	G	A	ANN=A|missense_variant|MODERATE|Os02g0614732|Os02g0614732|transcript|Os02t0614732-01|protein_coding|1/1|c.446G>A|p.Arg149His|686/2173|446/543|149/180||,A|upstream_gene_variant|MODIFIER|Os02g0614666|Os02g0614666|transcript|Os02t0614666-00|protein_coding||c.-4634C>T|||||2816|WARNING_TRANSCRIPT_NO_STOP_CODON,A|upstream_gene_variant|MODIFIER|Os02g0614700|Os02g0614700|transcript|Os02t0614700-00|protei…
2	24283950	T	C	ANN=C|3_prime_UTR_variant|MODIFIER|Os02g0614732|Os02g0614732|transcript|Os02t0614732-01|protein_coding|1/1|c.*80T>C|||||80|,C|upstream_gene_variant|MODIFIER|Os02g0614666|Os02g0614666|transcript|Os02t0614666-00|protein_coding||c.-4811A>G|||||2993|WARNING_TRANSCRIPT_NO_STOP_CODON,C|upstream_gene_variant|MODIFIER|Os02g0614700|Os02g0614700|transcript|Os02t0614700-00|protein_coding||c.-270A>G|||||270|…
2	24283950	T	C	ANN=C|3_prime_UTR_variant|MODIFIER|Os02g0614732|Os02g0614732|transcript|Os02t0614732-01|protein_coding|1/1|c.*80T>C|||||80|,C|upstream_gene_variant|MODIFIER|Os02g0614666|Os02g0614666|transcript|Os02t0614666-00|protein_coding||c.-4811A>G|||||2993|WARNING_TRANSCRIPT_NO_STOP_CODON,C|upstream_gene_variant|MODIFIER|Os02g0614700|Os02g0614700|transcript|Os02t0614700-00|protein_coding||c.-270A>G|||||270|…
2	24284742	C	T	ANN=T|3_prime_UTR_variant|MODIFIER|Os02g0614732|Os02g0614732|transcript|Os02t0614732-01|protein_coding|1/1|c.*872C>T|||||872|,T|3_prime_UTR_variant|MODIFIER|Os02g0614800|Os02g0614800|transcript|Os02t0614800-01|protein_coding|1/1|c.*107G>A|||||107|,T|upstream_gene_variant|MODIFIER|Os02g0614666|Os02g0614666|transcript|Os02t0614666-00|protein_coding||c.-5603G>A|||||3785|WARNING_TRANSCRIPT_NO_STOP_CO…
2	24284742	C	T	ANN=T|3_prime_UTR_variant|MODIFIER|Os02g0614732|Os02g0614732|transcript|Os02t0614732-01|protein_coding|1/1|c.*872C>T|||||872|,T|3_prime_UTR_variant|MODIFIER|Os02g0614800|Os02g0614800|transcript|Os02t0614800-01|protein_coding|1/1|c.*107G>A|||||107|,T|upstream_gene_variant|MODIFIER|Os02g0614666|Os02g0614666|transcript|Os02t0614666-00|protein_coding||c.-5603G>A|||||3785|WARNING_TRANSCRIPT_NO_STOP_CO…
2	24284783	A	G	ANN=G|3_prime_UTR_variant|MODIFIER|Os02g0614732|Os02g0614732|transcript|Os02t0614732-01|protein_coding|1/1|c.*913A>G|||||913|,G|3_prime_UTR_variant|MODIFIER|Os02g0614800|Os02g0614800|transcript|Os02t0614800-01|protein_coding|1/1|c.*66T>C|||||66|,G|upstream_gene_variant|MODIFIER|Os02g0614666|Os02g0614666|transcript|Os02t0614666-00|protein_coding||c.-5644T>C|||||3826|WARNING_TRANSCRIPT_NO_STOP_CODO…
2	24284783	A	G	ANN=G|3_prime_UTR_variant|MODIFIER|Os02g0614732|Os02g0614732|transcript|Os02t0614732-01|protein_coding|1/1|c.*913A>G|||||913|,G|3_prime_UTR_variant|MODIFIER|Os02g0614800|Os02g0614800|transcript|Os02t0614800-01|protein_coding|1/1|c.*66T>C|||||66|,G|upstream_gene_variant|MODIFIER|Os02g0614666|Os02g0614666|transcript|Os02t0614666-00|protein_coding||c.-5644T>C|||||3826|WARNING_TRANSCRIPT_NO_STOP_CODO…
2	24285228	A	G	ANN=G|5_prime_UTR_variant|MODIFIER|Os02g0614800|Os02g0614800|transcript|Os02t0614800-01|protein_coding|1/1|c.-50T>C|||||50|,G|3_prime_UTR_variant|MODIFIER|Os02g0614732|Os02g0614732|transcript|Os02t0614732-01|protein_coding|1/1|c.*1358A>G|||||1358|,G|upstream_gene_variant|MODIFIER|Os02g0614666|Os02g0614666|transcript|Os02t0614666-00|protein_coding||c.-6089T>C|||||4271|WARNING_TRANSCRIPT_NO_STOP_CO…
2	24285228	A	G	ANN=G|5_prime_UTR_variant|MODIFIER|Os02g0614800|Os02g0614800|transcript|Os02t0614800-01|protein_coding|1/1|c.-50T>C|||||50|,G|3_prime_UTR_variant|MODIFIER|Os02g0614732|Os02g0614732|transcript|Os02t0614732-01|protein_coding|1/1|c.*1358A>G|||||1358|,G|upstream_gene_variant|MODIFIER|Os02g0614666|Os02g0614666|transcript|Os02t0614666-00|protein_coding||c.-6089T>C|||||4271|WARNING_TRANSCRIPT_NO_STOP_CO…
2	24285375	T	A	ANN=A|5_prime_UTR_variant|MODIFIER|Os02g0614800|Os02g0614800|transcript|Os02t0614800-01|protein_coding|1/1|c.-197A>T|||||197|,A|upstream_gene_variant|MODIFIER|Os02g0614666|Os02g0614666|transcript|Os02t0614666-00|protein_coding||c.-6236A>T|||||4418|WARNING_TRANSCRIPT_NO_STOP_CODON,A|upstream_gene_variant|MODIFIER|Os02g0614700|Os02g0614700|transcript|Os02t0614700-00|protein_coding||c.-1695A>T|||||1…
2	24285375	T	A	ANN=A|5_prime_UTR_variant|MODIFIER|Os02g0614800|Os02g0614800|transcript|Os02t0614800-01|protein_coding|1/1|c.-197A>T|||||197|,A|upstream_gene_variant|MODIFIER|Os02g0614666|Os02g0614666|transcript|Os02t0614666-00|protein_coding||c.-6236A>T|||||4418|WARNING_TRANSCRIPT_NO_STOP_CODON,A|upstream_gene_variant|MODIFIER|Os02g0614700|Os02g0614700|transcript|Os02t0614700-00|protein_coding||c.-1695A>T|||||1…
2	24285651	C	T	ANN=T|5_prime_UTR_variant|MODIFIER|Os02g0614800|Os02g0614800|transcript|Os02t0614800-01|protein_coding|1/1|c.-473G>A|||||473|,T|upstream_gene_variant|MODIFIER|Os02g0614666|Os02g0614666|transcript|Os02t0614666-00|protein_coding||c.-6512G>A|||||4694|WARNING_TRANSCRIPT_NO_STOP_CODON,T|upstream_gene_variant|MODIFIER|Os02g0614700|Os02g0614700|transcript|Os02t0614700-00|protein_coding||c.-1971G>A|||||1…
2	24285651	C	T	ANN=T|5_prime_UTR_variant|MODIFIER|Os02g0614800|Os02g0614800|transcript|Os02t0614800-01|protein_coding|1/1|c.-473G>A|||||473|,T|upstream_gene_variant|MODIFIER|Os02g0614666|Os02g0614666|transcript|Os02t0614666-00|protein_coding||c.-6512G>A|||||4694|WARNING_TRANSCRIPT_NO_STOP_CODON,T|upstream_gene_variant|MODIFIER|Os02g0614700|Os02g0614700|transcript|Os02t0614700-00|protein_coding||c.-1971G>A|||||1…
2	24285703	T	C	ANN=C|5_prime_UTR_variant|MODIFIER|Os02g0614800|Os02g0614800|transcript|Os02t0614800-01|protein_coding|1/1|c.-525A>G|||||525|,C|upstream_gene_variant|MODIFIER|Os02g0614666|Os02g0614666|transcript|Os02t0614666-00|protein_coding||c.-6564A>G|||||4746|WARNING_TRANSCRIPT_NO_STOP_CODON,C|upstream_gene_variant|MODIFIER|Os02g0614700|Os02g0614700|transcript|Os02t0614700-00|protein_coding||c.-2023A>G|||||2…
2	24285703	T	C	ANN=C|5_prime_UTR_variant|MODIFIER|Os02g0614800|Os02g0614800|transcript|Os02t0614800-01|protein_coding|1/1|c.-525A>G|||||525|,C|upstream_gene_variant|MODIFIER|Os02g0614666|Os02g0614666|transcript|Os02t0614666-00|protein_coding||c.-6564A>G|||||4746|WARNING_TRANSCRIPT_NO_STOP_CODON,C|upstream_gene_variant|MODIFIER|Os02g0614700|Os02g0614700|transcript|Os02t0614700-00|protein_coding||c.-2023A>G|||||2…
2	24286020	G	A	ANN=A|5_prime_UTR_variant|MODIFIER|Os02g0614800|Os02g0614800|transcript|Os02t0614800-01|protein_coding|1/1|c.-842C>T|||||842|,A|upstream_gene_variant|MODIFIER|Os02g0614700|Os02g0614700|transcript|Os02t0614700-00|protein_coding||c.-2340C>T|||||2340|,A|downstream_gene_variant|MODIFIER|Os02g0614732|Os02g0614732|transcript|Os02t0614732-01|protein_coding||c.*2150G>A|||||760|
2	24286126	C	T	ANN=T|5_prime_UTR_variant|MODIFIER|Os02g0614800|Os02g0614800|transcript|Os02t0614800-01|protein_coding|1/1|c.-948G>A|||||948|,T|upstream_gene_variant|MODIFIER|Os02g0614700|Os02g0614700|transcript|Os02t0614700-00|protein_coding||c.-2446G>A|||||2446|,T|downstream_gene_variant|MODIFIER|Os02g0614732|Os02g0614732|transcript|Os02t0614732-01|protein_coding||c.*2256C>T|||||866|
2	24286213	T	G	ANN=G|5_prime_UTR_variant|MODIFIER|Os02g0614800|Os02g0614800|transcript|Os02t0614800-01|protein_coding|1/1|c.-1035A>C|||||1035|,G|upstream_gene_variant|MODIFIER|Os02g0614700|Os02g0614700|transcript|Os02t0614700-00|protein_coding||c.-2533A>C|||||2533|,G|downstream_gene_variant|MODIFIER|Os02g0614732|Os02g0614732|transcript|Os02t0614732-01|protein_coding||c.*2343T>G|||||953|
2	24286222	C	A	ANN=A|5_prime_UTR_variant|MODIFIER|Os02g0614800|Os02g0614800|transcript|Os02t0614800-01|protein_coding|1/1|c.-1044G>T|||||1044|,A|upstream_gene_variant|MODIFIER|Os02g0614700|Os02g0614700|transcript|Os02t0614700-00|protein_coding||c.-2542G>T|||||2542|,A|downstream_gene_variant|MODIFIER|Os02g0614732|Os02g0614732|transcript|Os02t0614732-01|protein_coding||c.*2352C>A|||||962|
2	24286679	T	A	ANN=A|5_prime_UTR_premature_start_codon_gain_variant|LOW|Os02g0614800|Os02g0614800|transcript|Os02t0614800-01|protein_coding|1/1|c.-1501A>T||||||,A|5_prime_UTR_variant|MODIFIER|Os02g0614800|Os02g0614800|transcript|Os02t0614800-01|protein_coding|1/1|c.-1501A>T|||||1501|,A|upstream_gene_variant|MODIFIER|Os02g0614700|Os02g0614700|transcript|Os02t0614700-00|protein_coding||c.-2999A>T|||||2999|,A|down…
2	24287089	G	A	ANN=A|5_prime_UTR_variant|MODIFIER|Os02g0614800|Os02g0614800|transcript|Os02t0614800-01|protein_coding|1/1|c.-1911C>T|||||1911|,A|upstream_gene_variant|MODIFIER|Os02g0614700|Os02g0614700|transcript|Os02t0614700-00|protein_coding||c.-3409C>T|||||3409|,A|downstream_gene_variant|MODIFIER|Os02g0614732|Os02g0614732|transcript|Os02t0614732-01|protein_coding||c.*3219G>A|||||1829|
2	24287293	T	A	ANN=A|5_prime_UTR_variant|MODIFIER|Os02g0614800|Os02g0614800|transcript|Os02t0614800-01|protein_coding|1/1|c.-2115A>T|||||2115|,A|upstream_gene_variant|MODIFIER|Os02g0614700|Os02g0614700|transcript|Os02t0614700-00|protein_coding||c.-3613A>T|||||3613|,A|downstream_gene_variant|MODIFIER|Os02g0614732|Os02g0614732|transcript|Os02t0614732-01|protein_coding||c.*3423T>A|||||2033|
2	24287586	G	A	ANN=A|5_prime_UTR_premature_start_codon_gain_variant|LOW|Os02g0614800|Os02g0614800|transcript|Os02t0614800-01|protein_coding|1/1|c.-2408C>T||||||,A|5_prime_UTR_variant|MODIFIER|Os02g0614800|Os02g0614800|transcript|Os02t0614800-01|protein_coding|1/1|c.-2408C>T|||||2408|,A|upstream_gene_variant|MODIFIER|Os02g0614700|Os02g0614700|transcript|Os02t0614700-00|protein_coding||c.-3906C>T|||||3906|,A|down…
2	24287654	C	A	ANN=A|5_prime_UTR_premature_start_codon_gain_variant|LOW|Os02g0614800|Os02g0614800|transcript|Os02t0614800-01|protein_coding|1/1|c.-2476G>T||||||,A|5_prime_UTR_variant|MODIFIER|Os02g0614800|Os02g0614800|transcript|Os02t0614800-01|protein_coding|1/1|c.-2476G>T|||||2476|,A|upstream_gene_variant|MODIFIER|Os02g0614700|Os02g0614700|transcript|Os02t0614700-00|protein_coding||c.-3974G>T|||||3974|,A|down…
2	24287679	T	G	ANN=G|5_prime_UTR_variant|MODIFIER|Os02g0614800|Os02g0614800|transcript|Os02t0614800-01|protein_coding|1/1|c.-2501A>C|||||2501|,G|upstream_gene_variant|MODIFIER|Os02g0614700|Os02g0614700|transcript|Os02t0614700-00|protein_coding||c.-3999A>C|||||3999|,G|downstream_gene_variant|MODIFIER|Os02g0614732|Os02g0614732|transcript|Os02t0614732-01|protein_coding||c.*3809T>G|||||2419|
2	24288845	A	G	ANN=G|5_prime_UTR_variant|MODIFIER|Os02g0614800|Os02g0614800|transcript|Os02t0614800-01|protein_coding|1/1|c.-3667T>C|||||3667|,G|upstream_gene_variant|MODIFIER|Os02g0614966|Os02g0614966|transcript|Os02t0614966-00|protein_coding||c.-4212A>G|||||4212|,G|downstream_gene_variant|MODIFIER|Os02g0614732|Os02g0614732|transcript|Os02t0614732-01|protein_coding||c.*4975A>G|||||3585|
2	24288919	A	T	ANN=T|upstream_gene_variant|MODIFIER|Os02g0614800|Os02g0614800|transcript|Os02t0614800-01|protein_coding||c.-3741T>A|||||41|,T|upstream_gene_variant|MODIFIER|Os02g0614966|Os02g0614966|transcript|Os02t0614966-00|protein_coding||c.-4138A>T|||||4138|,T|downstream_gene_variant|MODIFIER|Os02g0614732|Os02g0614732|transcript|Os02t0614732-01|protein_coding||c.*5049A>T|||||3659|,T|intergenic_region|MODIFI…
2	24288975	C	T	ANN=T|upstream_gene_variant|MODIFIER|Os02g0614800|Os02g0614800|transcript|Os02t0614800-01|protein_coding||c.-3797G>A|||||97|,T|upstream_gene_variant|MODIFIER|Os02g0614966|Os02g0614966|transcript|Os02t0614966-00|protein_coding||c.-4082C>T|||||4082|,T|downstream_gene_variant|MODIFIER|Os02g0614732|Os02g0614732|transcript|Os02t0614732-01|protein_coding||c.*5105C>T|||||3715|,T|intergenic_region|MODIFI…
2	24289193	G	A	ANN=A|upstream_gene_variant|MODIFIER|Os02g0614800|Os02g0614800|transcript|Os02t0614800-01|protein_coding||c.-4015C>T|||||315|,A|upstream_gene_variant|MODIFIER|Os02g0614966|Os02g0614966|transcript|Os02t0614966-00|protein_coding||c.-3864G>A|||||3864|,A|downstream_gene_variant|MODIFIER|Os02g0614732|Os02g0614732|transcript|Os02t0614732-01|protein_coding||c.*5323G>A|||||3933|,A|intergenic_region|MODIF…
2	24289211	C	A	ANN=A|upstream_gene_variant|MODIFIER|Os02g0614800|Os02g0614800|transcript|Os02t0614800-01|protein_coding||c.-4033G>T|||||333|,A|upstream_gene_variant|MODIFIER|Os02g0614966|Os02g0614966|transcript|Os02t0614966-00|protein_coding||c.-3846C>A|||||3846|,A|downstream_gene_variant|MODIFIER|Os02g0614732|Os02g0614732|transcript|Os02t0614732-01|protein_coding||c.*5341C>A|||||3951|,A|intergenic_region|MODIF…
2	24289229	G	A	ANN=A|upstream_gene_variant|MODIFIER|Os02g0614800|Os02g0614800|transcript|Os02t0614800-01|protein_coding||c.-4051C>T|||||351|,A|upstream_gene_variant|MODIFIER|Os02g0614966|Os02g0614966|transcript|Os02t0614966-00|protein_coding||c.-3828G>A|||||3828|,A|downstream_gene_variant|MODIFIER|Os02g0614732|Os02g0614732|transcript|Os02t0614732-01|protein_coding||c.*5359G>A|||||3969|,A|intergenic_region|MODIF…
2	24289637	G	A	ANN=A|upstream_gene_variant|MODIFIER|Os02g0614800|Os02g0614800|transcript|Os02t0614800-01|protein_coding||c.-4459C>T|||||759|,A|upstream_gene_variant|MODIFIER|Os02g0614966|Os02g0614966|transcript|Os02t0614966-00|protein_coding||c.-3420G>A|||||3420|,A|downstream_gene_variant|MODIFIER|Os02g0614732|Os02g0614732|transcript|Os02t0614732-01|protein_coding||c.*5767G>A|||||4377|,A|intergenic_region|MODIF…
2	24289666	C	T	ANN=T|upstream_gene_variant|MODIFIER|Os02g0614800|Os02g0614800|transcript|Os02t0614800-01|protein_coding||c.-4488G>A|||||788|,T|upstream_gene_variant|MODIFIER|Os02g0614966|Os02g0614966|transcript|Os02t0614966-00|protein_coding||c.-3391C>T|||||3391|,T|downstream_gene_variant|MODIFIER|Os02g0614732|Os02g0614732|transcript|Os02t0614732-01|protein_coding||c.*5796C>T|||||4406|,T|intergenic_region|MODIF…
2	24290800	A	G	ANN=G|upstream_gene_variant|MODIFIER|Os02g0614800|Os02g0614800|transcript|Os02t0614800-01|protein_coding||c.-5622T>C|||||1922|,G|upstream_gene_variant|MODIFIER|Os02g0614966|Os02g0614966|transcript|Os02t0614966-00|protein_coding||c.-2257A>G|||||2257|,G|intergenic_region|MODIFIER|Os02g0614800-Os02g0614966|Os02g0614800-Os02g0614966|intergenic_region|Os02g0614800-Os02g0614966|||n.24290800A>G||||||
2	24290820	C	T	ANN=T|upstream_gene_variant|MODIFIER|Os02g0614800|Os02g0614800|transcript|Os02t0614800-01|protein_coding||c.-5642G>A|||||1942|,T|upstream_gene_variant|MODIFIER|Os02g0614966|Os02g0614966|transcript|Os02t0614966-00|protein_coding||c.-2237C>T|||||2237|,T|intergenic_region|MODIFIER|Os02g0614800-Os02g0614966|Os02g0614800-Os02g0614966|intergenic_region|Os02g0614800-Os02g0614966|||n.24290820C>T||||||
2	24291098	C	T	ANN=T|upstream_gene_variant|MODIFIER|Os02g0614800|Os02g0614800|transcript|Os02t0614800-01|protein_coding||c.-5920G>A|||||2220|,T|upstream_gene_variant|MODIFIER|Os02g0614966|Os02g0614966|transcript|Os02t0614966-00|protein_coding||c.-1959C>T|||||1959|,T|intergenic_region|MODIFIER|Os02g0614800-Os02g0614966|Os02g0614800-Os02g0614966|intergenic_region|Os02g0614800-Os02g0614966|||n.24291098C>T||||||
2	24291120	T	A	ANN=A|upstream_gene_variant|MODIFIER|Os02g0614800|Os02g0614800|transcript|Os02t0614800-01|protein_coding||c.-5942A>T|||||2242|,A|upstream_gene_variant|MODIFIER|Os02g0614966|Os02g0614966|transcript|Os02t0614966-00|protein_coding||c.-1937T>A|||||1937|,A|intergenic_region|MODIFIER|Os02g0614800-Os02g0614966|Os02g0614800-Os02g0614966|intergenic_region|Os02g0614800-Os02g0614966|||n.24291120T>A||||||
2	24291203	C	A	ANN=A|upstream_gene_variant|MODIFIER|Os02g0614800|Os02g0614800|transcript|Os02t0614800-01|protein_coding||c.-6025G>T|||||2325|,A|upstream_gene_variant|MODIFIER|Os02g0614966|Os02g0614966|transcript|Os02t0614966-00|protein_coding||c.-1854C>A|||||1854|,A|intergenic_region|MODIFIER|Os02g0614800-Os02g0614966|Os02g0614800-Os02g0614966|intergenic_region|Os02g0614800-Os02g0614966|||n.24291203C>A||||||
2	24291268	G	A	ANN=A|upstream_gene_variant|MODIFIER|Os02g0614800|Os02g0614800|transcript|Os02t0614800-01|protein_coding||c.-6090C>T|||||2390|,A|upstream_gene_variant|MODIFIER|Os02g0614966|Os02g0614966|transcript|Os02t0614966-00|protein_coding||c.-1789G>A|||||1789|,A|intergenic_region|MODIFIER|Os02g0614800-Os02g0614966|Os02g0614800-Os02g0614966|intergenic_region|Os02g0614800-Os02g0614966|||n.24291268G>A||||||
2	24291662	A	G	ANN=G|upstream_gene_variant|MODIFIER|Os02g0614800|Os02g0614800|transcript|Os02t0614800-01|protein_coding||c.-6484T>C|||||2784|,G|upstream_gene_variant|MODIFIER|Os02g0614966|Os02g0614966|transcript|Os02t0614966-00|protein_coding||c.-1395A>G|||||1395|,G|intergenic_region|MODIFIER|Os02g0614800-Os02g0614966|Os02g0614800-Os02g0614966|intergenic_region|Os02g0614800-Os02g0614966|||n.24291662A>G||||||
2	24292146	T	C	ANN=C|upstream_gene_variant|MODIFIER|Os02g0614800|Os02g0614800|transcript|Os02t0614800-01|protein_coding||c.-6968A>G|||||3268|,C|upstream_gene_variant|MODIFIER|Os02g0614966|Os02g0614966|transcript|Os02t0614966-00|protein_coding||c.-911T>C|||||911|,C|intergenic_region|MODIFIER|Os02g0614800-Os02g0614966|Os02g0614800-Os02g0614966|intergenic_region|Os02g0614800-Os02g0614966|||n.24292146T>C||||||
2	24292215	T	C	ANN=C|upstream_gene_variant|MODIFIER|Os02g0614800|Os02g0614800|transcript|Os02t0614800-01|protein_coding||c.-7037A>G|||||3337|,C|upstream_gene_variant|MODIFIER|Os02g0614966|Os02g0614966|transcript|Os02t0614966-00|protein_coding||c.-842T>C|||||842|,C|intergenic_region|MODIFIER|Os02g0614800-Os02g0614966|Os02g0614800-Os02g0614966|intergenic_region|Os02g0614800-Os02g0614966|||n.24292215T>C||||||
2	24292237	C	T	ANN=T|upstream_gene_variant|MODIFIER|Os02g0614800|Os02g0614800|transcript|Os02t0614800-01|protein_coding||c.-7059G>A|||||3359|,T|upstream_gene_variant|MODIFIER|Os02g0614966|Os02g0614966|transcript|Os02t0614966-00|protein_coding||c.-820C>T|||||820|,T|intergenic_region|MODIFIER|Os02g0614800-Os02g0614966|Os02g0614800-Os02g0614966|intergenic_region|Os02g0614800-Os02g0614966|||n.24292237C>T||||||
2	24292375	A	G	ANN=G|upstream_gene_variant|MODIFIER|Os02g0614800|Os02g0614800|transcript|Os02t0614800-01|protein_coding||c.-7197T>C|||||3497|,G|upstream_gene_variant|MODIFIER|Os02g0614966|Os02g0614966|transcript|Os02t0614966-00|protein_coding||c.-682A>G|||||682|,G|intergenic_region|MODIFIER|Os02g0614800-Os02g0614966|Os02g0614800-Os02g0614966|intergenic_region|Os02g0614800-Os02g0614966|||n.24292375A>G||||||
2	24292701	T	C	ANN=C|upstream_gene_variant|MODIFIER|Os02g0614800|Os02g0614800|transcript|Os02t0614800-01|protein_coding||c.-7523A>G|||||3823|,C|upstream_gene_variant|MODIFIER|Os02g0614966|Os02g0614966|transcript|Os02t0614966-00|protein_coding||c.-356T>C|||||356|,C|intergenic_region|MODIFIER|Os02g0614800-Os02g0614966|Os02g0614800-Os02g0614966|intergenic_region|Os02g0614800-Os02g0614966|||n.24292701T>C||||||
2	24293493	A	G	ANN=G|missense_variant|MODERATE|Os02g0614966|Os02g0614966|transcript|Os02t0614966-00|protein_coding|1/3|c.437A>G|p.Asn146Ser|437/2152|437/903|146/300||,G|upstream_gene_variant|MODIFIER|Os02g0614800|Os02g0614800|transcript|Os02t0614800-01|protein_coding||c.-8315T>C|||||4615|
2	24737692	C	A	ANN=A|upstream_gene_variant|MODIFIER|Os02g0621500|Os02g0621500|transcript|Os02t0621500-01|protein_coding||c.-4782G>T|||||4579|,A|upstream_gene_variant|MODIFIER|Os02g0621700|Os02g0621700|transcript|Os02t0621700-01|protein_coding||c.-4238C>A|||||4119|,A|downstream_gene_variant|MODIFIER|Os02g0621600|Os02g0621600|transcript|Os02t0621600-01|protein_coding||c.*850G>T|||||468|,A|intron_variant|MODIFIER|…
2	24737874	A	G	ANN=G|upstream_gene_variant|MODIFIER|Os02g0621500|Os02g0621500|transcript|Os02t0621500-01|protein_coding||c.-4964T>C|||||4761|,G|upstream_gene_variant|MODIFIER|Os02g0621700|Os02g0621700|transcript|Os02t0621700-01|protein_coding||c.-4056A>G|||||3937|,G|downstream_gene_variant|MODIFIER|Os02g0621600|Os02g0621600|transcript|Os02t0621600-01|protein_coding||c.*668T>C|||||286|,G|intron_variant|MODIFIER|…
2	24738116	G	A	ANN=A|upstream_gene_variant|MODIFIER|Os02g0621700|Os02g0621700|transcript|Os02t0621700-01|protein_coding||c.-3814G>A|||||3695|,A|downstream_gene_variant|MODIFIER|Os02g0621600|Os02g0621600|transcript|Os02t0621600-01|protein_coding||c.*426C>T|||||44|,A|intron_variant|MODIFIER|Os02g0621600|Os02g0621600|transcript|Os02t0621600-02|protein_coding|1/1|c.*128+298C>T||||||
2	24738438	C	T	ANN=T|3_prime_UTR_variant|MODIFIER|Os02g0621600|Os02g0621600|transcript|Os02t0621600-01|protein_coding|1/1|c.*104G>A|||||104|,T|3_prime_UTR_variant|MODIFIER|Os02g0621600|Os02g0621600|transcript|Os02t0621600-02|protein_coding|1/2|c.*104G>A|||||104|,T|upstream_gene_variant|MODIFIER|Os02g0621700|Os02g0621700|transcript|Os02t0621700-01|protein_coding||c.-3492C>T|||||3373|
2	24739224	A	G	ANN=G|5_prime_UTR_variant|MODIFIER|Os02g0621600|Os02g0621600|transcript|Os02t0621600-01|protein_coding|1/1|c.-212T>C|||||212|,G|5_prime_UTR_variant|MODIFIER|Os02g0621600|Os02g0621600|transcript|Os02t0621600-02|protein_coding|1/2|c.-212T>C|||||212|,G|upstream_gene_variant|MODIFIER|Os02g0621700|Os02g0621700|transcript|Os02t0621700-01|protein_coding||c.-2706A>G|||||2587|
2	24739733	C	T	ANN=T|upstream_gene_variant|MODIFIER|Os02g0621600|Os02g0621600|transcript|Os02t0621600-01|protein_coding||c.-721G>A|||||442|,T|upstream_gene_variant|MODIFIER|Os02g0621700|Os02g0621700|transcript|Os02t0621700-01|protein_coding||c.-2197C>T|||||2078|,T|upstream_gene_variant|MODIFIER|Os02g0621600|Os02g0621600|transcript|Os02t0621600-02|protein_coding||c.-721G>A|||||446|,T|intergenic_region|MODIFIER|O…
2	24740301	G	A	ANN=A|upstream_gene_variant|MODIFIER|Os02g0621600|Os02g0621600|transcript|Os02t0621600-01|protein_coding||c.-1289C>T|||||1010|,A|upstream_gene_variant|MODIFIER|Os02g0621700|Os02g0621700|transcript|Os02t0621700-01|protein_coding||c.-1629G>A|||||1510|,A|upstream_gene_variant|MODIFIER|Os02g0621600|Os02g0621600|transcript|Os02t0621600-02|protein_coding||c.-1289C>T|||||1014|,A|intergenic_region|MODIFI…
2	24740750	C	T	ANN=T|upstream_gene_variant|MODIFIER|Os02g0621600|Os02g0621600|transcript|Os02t0621600-01|protein_coding||c.-1738G>A|||||1459|,T|upstream_gene_variant|MODIFIER|Os02g0621700|Os02g0621700|transcript|Os02t0621700-01|protein_coding||c.-1180C>T|||||1061|,T|upstream_gene_variant|MODIFIER|Os02g0621600|Os02g0621600|transcript|Os02t0621600-02|protein_coding||c.-1738G>A|||||1463|,T|intergenic_region|MODIFI…
2	24740928	T	C	ANN=C|upstream_gene_variant|MODIFIER|Os02g0621600|Os02g0621600|transcript|Os02t0621600-01|protein_coding||c.-1916A>G|||||1637|,C|upstream_gene_variant|MODIFIER|Os02g0621700|Os02g0621700|transcript|Os02t0621700-01|protein_coding||c.-1002T>C|||||883|,C|upstream_gene_variant|MODIFIER|Os02g0621600|Os02g0621600|transcript|Os02t0621600-02|protein_coding||c.-1916A>G|||||1641|,C|intergenic_region|MODIFIE…
2	24741337	C	T	ANN=T|upstream_gene_variant|MODIFIER|Os02g0621600|Os02g0621600|transcript|Os02t0621600-01|protein_coding||c.-2325G>A|||||2046|,T|upstream_gene_variant|MODIFIER|Os02g0621700|Os02g0621700|transcript|Os02t0621700-01|protein_coding||c.-593C>T|||||474|,T|upstream_gene_variant|MODIFIER|Os02g0621600|Os02g0621600|transcript|Os02t0621600-02|protein_coding||c.-2325G>A|||||2050|,T|intergenic_region|MODIFIER…
2	24741450	A	G	ANN=G|upstream_gene_variant|MODIFIER|Os02g0621600|Os02g0621600|transcript|Os02t0621600-01|protein_coding||c.-2438T>C|||||2159|,G|upstream_gene_variant|MODIFIER|Os02g0621700|Os02g0621700|transcript|Os02t0621700-01|protein_coding||c.-480A>G|||||361|,G|upstream_gene_variant|MODIFIER|Os02g0621600|Os02g0621600|transcript|Os02t0621600-02|protein_coding||c.-2438T>C|||||2163|,G|intergenic_region|MODIFIER…
2	24742807	A	G	ANN=G|upstream_gene_variant|MODIFIER|Os02g0621600|Os02g0621600|transcript|Os02t0621600-01|protein_coding||c.-3795T>C|||||3516|,G|upstream_gene_variant|MODIFIER|Os02g0621600|Os02g0621600|transcript|Os02t0621600-02|protein_coding||c.-3795T>C|||||3520|,G|intron_variant|MODIFIER|Os02g0621700|Os02g0621700|transcript|Os02t0621700-01|protein_coding|2/11|c.214-161A>G||||||
2	24742876	C	A	ANN=A|upstream_gene_variant|MODIFIER|Os02g0621600|Os02g0621600|transcript|Os02t0621600-01|protein_coding||c.-3864G>T|||||3585|,A|upstream_gene_variant|MODIFIER|Os02g0621600|Os02g0621600|transcript|Os02t0621600-02|protein_coding||c.-3864G>T|||||3589|,A|intron_variant|MODIFIER|Os02g0621700|Os02g0621700|transcript|Os02t0621700-01|protein_coding|2/11|c.214-92C>A||||||
2	24743526	C	G	ANN=G|upstream_gene_variant|MODIFIER|Os02g0621600|Os02g0621600|transcript|Os02t0621600-01|protein_coding||c.-4514G>C|||||4235|,G|upstream_gene_variant|MODIFIER|Os02g0621600|Os02g0621600|transcript|Os02t0621600-02|protein_coding||c.-4514G>C|||||4239|,G|intron_variant|MODIFIER|Os02g0621700|Os02g0621700|transcript|Os02t0621700-01|protein_coding|3/11|c.326-130C>G||||||
2	24744501	G	A	ANN=A|downstream_gene_variant|MODIFIER|HWH1|Os02g0621800|transcript|Os02t0621800-01|protein_coding||c.*5175C>T|||||4950|,A|intron_variant|MODIFIER|Os02g0621700|Os02g0621700|transcript|Os02t0621700-01|protein_coding|5/11|c.468+90G>A||||||
2	24744847	A	G	ANN=G|downstream_gene_variant|MODIFIER|HWH1|Os02g0621800|transcript|Os02t0621800-01|protein_coding||c.*4829T>C|||||4604|,G|intron_variant|MODIFIER|Os02g0621700|Os02g0621700|transcript|Os02t0621700-01|protein_coding|5/11|c.469-310A>G||||||
2	24745057	A	C	ANN=C|downstream_gene_variant|MODIFIER|HWH1|Os02g0621800|transcript|Os02t0621800-01|protein_coding||c.*4619T>G|||||4394|,C|intron_variant|MODIFIER|Os02g0621700|Os02g0621700|transcript|Os02t0621700-01|protein_coding|5/11|c.469-100A>C||||||
2	24745544	C	T	ANN=T|downstream_gene_variant|MODIFIER|HWH1|Os02g0621800|transcript|Os02t0621800-01|protein_coding||c.*4132G>A|||||3907|,T|intron_variant|MODIFIER|Os02g0621700|Os02g0621700|transcript|Os02t0621700-01|protein_coding|7/11|c.696+38C>T||||||
2	24746681	T	G	ANN=G|downstream_gene_variant|MODIFIER|HWH1|Os02g0621800|transcript|Os02t0621800-01|protein_coding||c.*2995A>C|||||2770|,G|intron_variant|MODIFIER|Os02g0621700|Os02g0621700|transcript|Os02t0621700-01|protein_coding|10/11|c.1119+34T>G||||||
2	24747810	C	T	ANN=T|3_prime_UTR_variant|MODIFIER|Os02g0621700|Os02g0621700|transcript|Os02t0621700-01|protein_coding|12/12|c.*438C>T|||||438|,T|downstream_gene_variant|MODIFIER|HWH1|Os02g0621800|transcript|Os02t0621800-01|protein_coding||c.*1866G>A|||||1641|
2	24748725	A	G	ANN=G|downstream_gene_variant|MODIFIER|Os02g0621700|Os02g0621700|transcript|Os02t0621700-01|protein_coding||c.*1353A>G|||||776|,G|downstream_gene_variant|MODIFIER|HWH1|Os02g0621800|transcript|Os02t0621800-01|protein_coding||c.*951T>C|||||726|,G|intergenic_region|MODIFIER|Os02g0621700-HWH1|Os02g0621700-Os02g0621800|intergenic_region|Os02g0621700-Os02g0621800|||n.24748725A>G||||||
2	24749210	C	G	ANN=G|upstream_gene_variant|MODIFIER|Os02g0621850|Os02g0621850|transcript|Os02t0621850-01|protein_coding||c.-4707C>G|||||4706|WARNING_TRANSCRIPT_NO_START_CODON,G|downstream_gene_variant|MODIFIER|Os02g0621700|Os02g0621700|transcript|Os02t0621700-01|protein_coding||c.*1838C>G|||||1261|,G|downstream_gene_variant|MODIFIER|HWH1|Os02g0621800|transcript|Os02t0621800-01|protein_coding||c.*466G>C|||||241|…
2	24749411	G	A	ANN=A|upstream_gene_variant|MODIFIER|Os02g0621850|Os02g0621850|transcript|Os02t0621850-01|protein_coding||c.-4506G>A|||||4505|WARNING_TRANSCRIPT_NO_START_CODON,A|downstream_gene_variant|MODIFIER|Os02g0621700|Os02g0621700|transcript|Os02t0621700-01|protein_coding||c.*2039G>A|||||1462|,A|downstream_gene_variant|MODIFIER|HWH1|Os02g0621800|transcript|Os02t0621800-01|protein_coding||c.*265C>T|||||40|,…
2	24749521	A	C	ANN=C|3_prime_UTR_variant|MODIFIER|HWH1|Os02g0621800|transcript|Os02t0621800-01|protein_coding|3/3|c.*155T>G|||||155|,C|upstream_gene_variant|MODIFIER|Os02g0621850|Os02g0621850|transcript|Os02t0621850-01|protein_coding||c.-4396A>C|||||4395|WARNING_TRANSCRIPT_NO_START_CODON,C|downstream_gene_variant|MODIFIER|Os02g0621700|Os02g0621700|transcript|Os02t0621700-01|protein_coding||c.*2149A>C|||||1572|
2	24749694	C	T	ANN=T|synonymous_variant|LOW|HWH1|Os02g0621800|transcript|Os02t0621800-01|protein_coding|3/3|c.2295G>A|p.Leu765Leu|2483/2726|2295/2313|765/770||,T|upstream_gene_variant|MODIFIER|Os02g0621850|Os02g0621850|transcript|Os02t0621850-01|protein_coding||c.-4223C>T|||||4222|WARNING_TRANSCRIPT_NO_START_CODON,T|downstream_gene_variant|MODIFIER|Os02g0621700|Os02g0621700|transcript|Os02t0621700-01|protein_co…
2	24749718	A	G	ANN=G|synonymous_variant|LOW|HWH1|Os02g0621800|transcript|Os02t0621800-01|protein_coding|3/3|c.2271T>C|p.Leu757Leu|2459/2726|2271/2313|757/770||,G|upstream_gene_variant|MODIFIER|Os02g0621850|Os02g0621850|transcript|Os02t0621850-01|protein_coding||c.-4199A>G|||||4198|WARNING_TRANSCRIPT_NO_START_CODON,G|downstream_gene_variant|MODIFIER|Os02g0621700|Os02g0621700|transcript|Os02t0621700-01|protein_co…
2	24750519	C	T	ANN=T|synonymous_variant|LOW|HWH1|Os02g0621800|transcript|Os02t0621800-01|protein_coding|3/3|c.1470G>A|p.Glu490Glu|1658/2726|1470/2313|490/770||,T|upstream_gene_variant|MODIFIER|Os02g0621850|Os02g0621850|transcript|Os02t0621850-01|protein_coding||c.-3398C>T|||||3397|WARNING_TRANSCRIPT_NO_START_CODON,T|downstream_gene_variant|MODIFIER|Os02g0621700|Os02g0621700|transcript|Os02t0621700-01|protein_co…
2	24752574	A	T	ANN=T|upstream_gene_variant|MODIFIER|Os02g0621850|Os02g0621850|transcript|Os02t0621850-01|protein_coding||c.-1343A>T|||||1342|WARNING_TRANSCRIPT_NO_START_CODON,T|downstream_gene_variant|MODIFIER|Os02g0621700|Os02g0621700|transcript|Os02t0621700-01|protein_coding||c.*5202A>T|||||4625|,T|intron_variant|MODIFIER|HWH1|Os02g0621800|transcript|Os02t0621800-01|protein_coding|2/2|c.568-1153T>A||||||
3	16257958	A	C	ANN=C|downstream_gene_variant|MODIFIER|Os03g0400901|Os03g0400901|transcript|Os03t0400901-00|protein_coding||c.*1950T>G|||||1945|WARNING_TRANSCRIPT_NO_START_CODON,C|downstream_gene_variant|MODIFIER|Os03g0400800|Os03g0400800|transcript|Os03t0400800-00|protein_coding||c.*4910T>G|||||4910|,C|intergenic_region|MODIFIER|OsLEA11-Os03g0400901|Os03g0400700-Os03g0400901|intergenic_region|Os03g0400700-Os03g…
3	16258111	C	G	ANN=G|downstream_gene_variant|MODIFIER|Os03g0400901|Os03g0400901|transcript|Os03t0400901-00|protein_coding||c.*1797G>C|||||1792|WARNING_TRANSCRIPT_NO_START_CODON,G|downstream_gene_variant|MODIFIER|Os03g0400800|Os03g0400800|transcript|Os03t0400800-00|protein_coding||c.*4757G>C|||||4757|,G|intergenic_region|MODIFIER|OsLEA11-Os03g0400901|Os03g0400700-Os03g0400901|intergenic_region|Os03g0400700-Os03g…
3	16258144	G	A	ANN=A|downstream_gene_variant|MODIFIER|Os03g0400901|Os03g0400901|transcript|Os03t0400901-00|protein_coding||c.*1764C>T|||||1759|WARNING_TRANSCRIPT_NO_START_CODON,A|downstream_gene_variant|MODIFIER|Os03g0400800|Os03g0400800|transcript|Os03t0400800-00|protein_coding||c.*4724C>T|||||4724|,A|intergenic_region|MODIFIER|OsLEA11-Os03g0400901|Os03g0400700-Os03g0400901|intergenic_region|Os03g0400700-Os03g…
3	16258438	C	A	ANN=A|downstream_gene_variant|MODIFIER|Os03g0400901|Os03g0400901|transcript|Os03t0400901-00|protein_coding||c.*1470G>T|||||1465|WARNING_TRANSCRIPT_NO_START_CODON,A|downstream_gene_variant|MODIFIER|Os03g0400800|Os03g0400800|transcript|Os03t0400800-00|protein_coding||c.*4430G>T|||||4430|,A|intergenic_region|MODIFIER|OsLEA11-Os03g0400901|Os03g0400700-Os03g0400901|intergenic_region|Os03g0400700-Os03g…
3	16258485	A	G	ANN=G|downstream_gene_variant|MODIFIER|Os03g0400901|Os03g0400901|transcript|Os03t0400901-00|protein_coding||c.*1423T>C|||||1418|WARNING_TRANSCRIPT_NO_START_CODON,G|downstream_gene_variant|MODIFIER|Os03g0400800|Os03g0400800|transcript|Os03t0400800-00|protein_coding||c.*4383T>C|||||4383|,G|intergenic_region|MODIFIER|OsLEA11-Os03g0400901|Os03g0400700-Os03g0400901|intergenic_region|Os03g0400700-Os03g…
3	16258806	G	A	ANN=A|downstream_gene_variant|MODIFIER|Os03g0400901|Os03g0400901|transcript|Os03t0400901-00|protein_coding||c.*1102C>T|||||1097|WARNING_TRANSCRIPT_NO_START_CODON,A|downstream_gene_variant|MODIFIER|Os03g0400800|Os03g0400800|transcript|Os03t0400800-00|protein_coding||c.*4062C>T|||||4062|,A|intergenic_region|MODIFIER|OsLEA11-Os03g0400901|Os03g0400700-Os03g0400901|intergenic_region|Os03g0400700-Os03g…
3	16258883	A	C	ANN=C|downstream_gene_variant|MODIFIER|Os03g0400901|Os03g0400901|transcript|Os03t0400901-00|protein_coding||c.*1025T>G|||||1020|WARNING_TRANSCRIPT_NO_START_CODON,C|downstream_gene_variant|MODIFIER|Os03g0400800|Os03g0400800|transcript|Os03t0400800-00|protein_coding||c.*3985T>G|||||3985|,C|intergenic_region|MODIFIER|OsLEA11-Os03g0400901|Os03g0400700-Os03g0400901|intergenic_region|Os03g0400700-Os03g…
3	16259008	T	C	ANN=C|downstream_gene_variant|MODIFIER|Os03g0400901|Os03g0400901|transcript|Os03t0400901-00|protein_coding||c.*900A>G|||||895|WARNING_TRANSCRIPT_NO_START_CODON,C|downstream_gene_variant|MODIFIER|Os03g0400800|Os03g0400800|transcript|Os03t0400800-00|protein_coding||c.*3860A>G|||||3860|,C|intergenic_region|MODIFIER|OsLEA11-Os03g0400901|Os03g0400700-Os03g0400901|intergenic_region|Os03g0400700-Os03g04…
3	16259332	T	A	ANN=A|downstream_gene_variant|MODIFIER|Os03g0400901|Os03g0400901|transcript|Os03t0400901-00|protein_coding||c.*576A>T|||||571|WARNING_TRANSCRIPT_NO_START_CODON,A|downstream_gene_variant|MODIFIER|Os03g0400800|Os03g0400800|transcript|Os03t0400800-00|protein_coding||c.*3536A>T|||||3536|,A|intergenic_region|MODIFIER|OsLEA11-Os03g0400901|Os03g0400700-Os03g0400901|intergenic_region|Os03g0400700-Os03g04…
3	16259380	C	T	ANN=T|downstream_gene_variant|MODIFIER|Os03g0400901|Os03g0400901|transcript|Os03t0400901-00|protein_coding||c.*528G>A|||||523|WARNING_TRANSCRIPT_NO_START_CODON,T|downstream_gene_variant|MODIFIER|Os03g0400800|Os03g0400800|transcript|Os03t0400800-00|protein_coding||c.*3488G>A|||||3488|,T|intergenic_region|MODIFIER|OsLEA11-Os03g0400901|Os03g0400700-Os03g0400901|intergenic_region|Os03g0400700-Os03g04…
3	16260428	T	C	ANN=C|missense_variant|MODERATE|Os03g0400901|Os03g0400901|transcript|Os03t0400901-00|protein_coding|1/1|c.725A>G|p.Tyr242Cys|725/1250|725/1245|242/414||WARNING_TRANSCRIPT_NO_START_CODON,C|downstream_gene_variant|MODIFIER|Os03g0400800|Os03g0400800|transcript|Os03t0400800-00|protein_coding||c.*2440A>G|||||2440|
3	16260660	C	T	ANN=T|missense_variant|MODERATE|Os03g0400901|Os03g0400901|transcript|Os03t0400901-00|protein_coding|1/1|c.493G>A|p.Ala165Thr|493/1250|493/1245|165/414||WARNING_TRANSCRIPT_NO_START_CODON,T|downstream_gene_variant|MODIFIER|Os03g0400800|Os03g0400800|transcript|Os03t0400800-00|protein_coding||c.*2208G>A|||||2208|
3	16261767	G	A	ANN=A|upstream_gene_variant|MODIFIER|Os03g0400901|Os03g0400901|transcript|Os03t0400901-00|protein_coding||c.-615C>T|||||615|WARNING_TRANSCRIPT_NO_START_CODON,A|downstream_gene_variant|MODIFIER|Os03g0400800|Os03g0400800|transcript|Os03t0400800-00|protein_coding||c.*1101C>T|||||1101|,A|intergenic_region|MODIFIER|Os03g0400901-Os03g0400800|Os03g0400901-Os03g0400800|intergenic_region|Os03g0400901-Os03…
3	16263079	C	T	ANN=T|missense_variant|MODERATE|Os03g0400800|Os03g0400800|transcript|Os03t0400800-00|protein_coding|2/2|c.2051G>A|p.Arg684His|2051/2262|2051/2262|684/753||,T|upstream_gene_variant|MODIFIER|Os03g0400901|Os03g0400901|transcript|Os03t0400901-00|protein_coding||c.-1927G>A|||||1927|WARNING_TRANSCRIPT_NO_START_CODON
3	16263362	G	T	ANN=T|missense_variant|MODERATE|Os03g0400800|Os03g0400800|transcript|Os03t0400800-00|protein_coding|2/2|c.1768C>A|p.Pro590Thr|1768/2262|1768/2262|590/753||,T|upstream_gene_variant|MODIFIER|Os03g0400901|Os03g0400901|transcript|Os03t0400901-00|protein_coding||c.-2210C>A|||||2210|WARNING_TRANSCRIPT_NO_START_CODON
3	16264069	T	C	ANN=C|missense_variant|MODERATE|Os03g0400800|Os03g0400800|transcript|Os03t0400800-00|protein_coding|2/2|c.1061A>G|p.Glu354Gly|1061/2262|1061/2262|354/753||,C|upstream_gene_variant|MODIFIER|Os03g0400901|Os03g0400901|transcript|Os03t0400901-00|protein_coding||c.-2917A>G|||||2917|WARNING_TRANSCRIPT_NO_START_CODON
3	16266636	T	C	ANN=C|upstream_gene_variant|MODIFIER|Os03g0400800|Os03g0400800|transcript|Os03t0400800-00|protein_coding||c.-1400A>G|||||1400|,C|intergenic_region|MODIFIER|Os03g0400800-Os03g0401100|Os03g0400800-Os03g0401100|intergenic_region|Os03g0400800-Os03g0401100|||n.16266636T>C||||||
3	16266878	G	A	ANN=A|upstream_gene_variant|MODIFIER|Os03g0400800|Os03g0400800|transcript|Os03t0400800-00|protein_coding||c.-1642C>T|||||1642|,A|intergenic_region|MODIFIER|Os03g0400800-Os03g0401100|Os03g0400800-Os03g0401100|intergenic_region|Os03g0400800-Os03g0401100|||n.16266878G>A||||||
3	16268544	A	G	ANN=G|upstream_gene_variant|MODIFIER|Os03g0400800|Os03g0400800|transcript|Os03t0400800-00|protein_coding||c.-3308T>C|||||3308|,G|intergenic_region|MODIFIER|Os03g0400800-Os03g0401100|Os03g0400800-Os03g0401100|intergenic_region|Os03g0400800-Os03g0401100|||n.16268544A>G||||||
3	16269971	C	T	ANN=T|upstream_gene_variant|MODIFIER|Os03g0400800|Os03g0400800|transcript|Os03t0400800-00|protein_coding||c.-4735G>A|||||4735|,T|intergenic_region|MODIFIER|Os03g0400800-Os03g0401100|Os03g0400800-Os03g0401100|intergenic_region|Os03g0400800-Os03g0401100|||n.16269971C>T||||||
3	16270468	G	A	ANN=A|intergenic_region|MODIFIER|Os03g0400800-Os03g0401100|Os03g0400800-Os03g0401100|intergenic_region|Os03g0400800-Os03g0401100|||n.16270468G>A||||||
3	16271615	A	G	ANN=G|intergenic_region|MODIFIER|Os03g0400800-Os03g0401100|Os03g0400800-Os03g0401100|intergenic_region|Os03g0400800-Os03g0401100|||n.16271615A>G||||||
3	16272029	A	G	ANN=G|intergenic_region|MODIFIER|Os03g0400800-Os03g0401100|Os03g0400800-Os03g0401100|intergenic_region|Os03g0400800-Os03g0401100|||n.16272029A>G||||||
3	16273170	G	A	ANN=A|intergenic_region|MODIFIER|Os03g0400800-Os03g0401100|Os03g0400800-Os03g0401100|intergenic_region|Os03g0400800-Os03g0401100|||n.16273170G>A||||||
3	16273747	G	A	ANN=A|intergenic_region|MODIFIER|Os03g0400800-Os03g0401100|Os03g0400800-Os03g0401100|intergenic_region|Os03g0400800-Os03g0401100|||n.16273747G>A||||||
3	16273954	G	T	ANN=T|intergenic_region|MODIFIER|Os03g0400800-Os03g0401100|Os03g0400800-Os03g0401100|intergenic_region|Os03g0400800-Os03g0401100|||n.16273954G>T||||||
3	16274027	G	T	ANN=T|intergenic_region|MODIFIER|Os03g0400800-Os03g0401100|Os03g0400800-Os03g0401100|intergenic_region|Os03g0400800-Os03g0401100|||n.16274027G>T||||||
3	16274770	C	A	ANN=A|intergenic_region|MODIFIER|Os03g0400800-Os03g0401100|Os03g0400800-Os03g0401100|intergenic_region|Os03g0400800-Os03g0401100|||n.16274770C>A||||||
3	16274901	A	G	ANN=G|intergenic_region|MODIFIER|Os03g0400800-Os03g0401100|Os03g0400800-Os03g0401100|intergenic_region|Os03g0400800-Os03g0401100|||n.16274901A>G||||||
3	16274968	A	G	ANN=G|intergenic_region|MODIFIER|Os03g0400800-Os03g0401100|Os03g0400800-Os03g0401100|intergenic_region|Os03g0400800-Os03g0401100|||n.16274968A>G||||||
3	16275105	A	G	ANN=G|intergenic_region|MODIFIER|Os03g0400800-Os03g0401100|Os03g0400800-Os03g0401100|intergenic_region|Os03g0400800-Os03g0401100|||n.16275105A>G||||||
3	16275267	A	G	ANN=G|intergenic_region|MODIFIER|Os03g0400800-Os03g0401100|Os03g0400800-Os03g0401100|intergenic_region|Os03g0400800-Os03g0401100|||n.16275267A>G||||||
3	16275874	C	T	ANN=T|intergenic_region|MODIFIER|Os03g0400800-Os03g0401100|Os03g0400800-Os03g0401100|intergenic_region|Os03g0400800-Os03g0401100|||n.16275874C>T||||||
3	16276557	T	A	ANN=A|intergenic_region|MODIFIER|Os03g0400800-Os03g0401100|Os03g0400800-Os03g0401100|intergenic_region|Os03g0400800-Os03g0401100|||n.16276557T>A||||||
3	16276606	T	C	ANN=C|intergenic_region|MODIFIER|Os03g0400800-Os03g0401100|Os03g0400800-Os03g0401100|intergenic_region|Os03g0400800-Os03g0401100|||n.16276606T>C||||||
3	16277496	C	T	ANN=T|intergenic_region|MODIFIER|Os03g0400800-Os03g0401100|Os03g0400800-Os03g0401100|intergenic_region|Os03g0400800-Os03g0401100|||n.16277496C>T||||||
3	16278608	A	C	ANN=C|upstream_gene_variant|MODIFIER|Os03g0401100|Os03g0401100|transcript|Os03t0401100-01|protein_coding||c.-4691A>C|||||4174|,C|intergenic_region|MODIFIER|Os03g0400800-Os03g0401100|Os03g0400800-Os03g0401100|intergenic_region|Os03g0400800-Os03g0401100|||n.16278608A>C||||||
3	16278864	C	T	ANN=T|upstream_gene_variant|MODIFIER|Os03g0401100|Os03g0401100|transcript|Os03t0401100-01|protein_coding||c.-4435C>T|||||3918|,T|intergenic_region|MODIFIER|Os03g0400800-Os03g0401100|Os03g0400800-Os03g0401100|intergenic_region|Os03g0400800-Os03g0401100|||n.16278864C>T||||||
3	16279097	C	T	ANN=T|upstream_gene_variant|MODIFIER|Os03g0401100|Os03g0401100|transcript|Os03t0401100-01|protein_coding||c.-4202C>T|||||3685|,T|intergenic_region|MODIFIER|Os03g0400800-Os03g0401100|Os03g0400800-Os03g0401100|intergenic_region|Os03g0400800-Os03g0401100|||n.16279097C>T||||||
3	16279138	G	A	ANN=A|upstream_gene_variant|MODIFIER|Os03g0401100|Os03g0401100|transcript|Os03t0401100-01|protein_coding||c.-4161G>A|||||3644|,A|intergenic_region|MODIFIER|Os03g0400800-Os03g0401100|Os03g0400800-Os03g0401100|intergenic_region|Os03g0400800-Os03g0401100|||n.16279138G>A||||||
3	16279194	G	A	ANN=A|upstream_gene_variant|MODIFIER|Os03g0401100|Os03g0401100|transcript|Os03t0401100-01|protein_coding||c.-4105G>A|||||3588|,A|intergenic_region|MODIFIER|Os03g0400800-Os03g0401100|Os03g0400800-Os03g0401100|intergenic_region|Os03g0400800-Os03g0401100|||n.16279194G>A||||||
3	16279330	G	A	ANN=A|upstream_gene_variant|MODIFIER|Os03g0401100|Os03g0401100|transcript|Os03t0401100-01|protein_coding||c.-3969G>A|||||3452|,A|intergenic_region|MODIFIER|Os03g0400800-Os03g0401100|Os03g0400800-Os03g0401100|intergenic_region|Os03g0400800-Os03g0401100|||n.16279330G>A||||||
3	16282175	A	G	ANN=G|upstream_gene_variant|MODIFIER|Os03g0401100|Os03g0401100|transcript|Os03t0401100-01|protein_coding||c.-1124A>G|||||607|,G|intergenic_region|MODIFIER|Os03g0400800-Os03g0401100|Os03g0400800-Os03g0401100|intergenic_region|Os03g0400800-Os03g0401100|||n.16282175A>G||||||
3	21124409	C	T	ANN=T|upstream_gene_variant|MODIFIER|Os03g0577500|Os03g0577500|transcript|Os03t0577500-01|protein_coding||c.-1442G>A|||||1030|,T|upstream_gene_variant|MODIFIER|Os03g0577500|Os03g0577500|transcript|Os03t0577500-02|protein_coding||c.-1475G>A|||||1475|WARNING_TRANSCRIPT_NO_START_CODON,T|intergenic_region|MODIFIER|Os03g0577500-Os03g0577800|Os03g0577500-Os03g0577800|intergenic_region|Os03g0577500-Os03…
3	21124848	T	C	ANN=C|upstream_gene_variant|MODIFIER|Os03g0577500|Os03g0577500|transcript|Os03t0577500-01|protein_coding||c.-1881A>G|||||1469|,C|upstream_gene_variant|MODIFIER|Os03g0577500|Os03g0577500|transcript|Os03t0577500-02|protein_coding||c.-1914A>G|||||1914|WARNING_TRANSCRIPT_NO_START_CODON,C|intergenic_region|MODIFIER|Os03g0577500-Os03g0577800|Os03g0577500-Os03g0577800|intergenic_region|Os03g0577500-Os03…
3	21125259	T	G	ANN=G|upstream_gene_variant|MODIFIER|Os03g0577500|Os03g0577500|transcript|Os03t0577500-01|protein_coding||c.-2292A>C|||||1880|,G|upstream_gene_variant|MODIFIER|Os03g0577500|Os03g0577500|transcript|Os03t0577500-02|protein_coding||c.-2325A>C|||||2325|WARNING_TRANSCRIPT_NO_START_CODON,G|intergenic_region|MODIFIER|Os03g0577500-Os03g0577800|Os03g0577500-Os03g0577800|intergenic_region|Os03g0577500-Os03…
3	21128671	C	A	ANN=A|intergenic_region|MODIFIER|Os03g0577500-Os03g0577800|Os03g0577500-Os03g0577800|intergenic_region|Os03g0577500-Os03g0577800|||n.21128671C>A||||||
3	21129401	C	T	ANN=T|intergenic_region|MODIFIER|Os03g0577500-Os03g0577800|Os03g0577500-Os03g0577800|intergenic_region|Os03g0577500-Os03g0577800|||n.21129401C>T||||||
3	21129424	C	T	ANN=T|intergenic_region|MODIFIER|Os03g0577500-Os03g0577800|Os03g0577500-Os03g0577800|intergenic_region|Os03g0577500-Os03g0577800|||n.21129424C>T||||||
3	21129713	T	C	ANN=C|intergenic_region|MODIFIER|Os03g0577500-Os03g0577800|Os03g0577500-Os03g0577800|intergenic_region|Os03g0577500-Os03g0577800|||n.21129713T>C||||||
3	21129740	G	A	ANN=A|intergenic_region|MODIFIER|Os03g0577500-Os03g0577800|Os03g0577500-Os03g0577800|intergenic_region|Os03g0577500-Os03g0577800|||n.21129740G>A||||||
3	21131253	C	T	ANN=T|intergenic_region|MODIFIER|Os03g0577500-Os03g0577800|Os03g0577500-Os03g0577800|intergenic_region|Os03g0577500-Os03g0577800|||n.21131253C>T||||||
3	21131936	C	T	ANN=T|intergenic_region|MODIFIER|Os03g0577500-Os03g0577800|Os03g0577500-Os03g0577800|intergenic_region|Os03g0577500-Os03g0577800|||n.21131936C>T||||||
3	21132019	G	A	ANN=A|intergenic_region|MODIFIER|Os03g0577500-Os03g0577800|Os03g0577500-Os03g0577800|intergenic_region|Os03g0577500-Os03g0577800|||n.21132019G>A||||||
3	21132057	A	G	ANN=G|intergenic_region|MODIFIER|Os03g0577500-Os03g0577800|Os03g0577500-Os03g0577800|intergenic_region|Os03g0577500-Os03g0577800|||n.21132057A>G||||||
3	21132750	G	A	ANN=A|intergenic_region|MODIFIER|Os03g0577500-Os03g0577800|Os03g0577500-Os03g0577800|intergenic_region|Os03g0577500-Os03g0577800|||n.21132750G>A||||||
3	21132815	T	C	ANN=C|intergenic_region|MODIFIER|Os03g0577500-Os03g0577800|Os03g0577500-Os03g0577800|intergenic_region|Os03g0577500-Os03g0577800|||n.21132815T>C||||||
3	21133332	C	T	ANN=T|intergenic_region|MODIFIER|Os03g0577500-Os03g0577800|Os03g0577500-Os03g0577800|intergenic_region|Os03g0577500-Os03g0577800|||n.21133332C>T||||||
3	21133746	G	A	ANN=A|intergenic_region|MODIFIER|Os03g0577500-Os03g0577800|Os03g0577500-Os03g0577800|intergenic_region|Os03g0577500-Os03g0577800|||n.21133746G>A||||||
3	21133770	C	A	ANN=A|intergenic_region|MODIFIER|Os03g0577500-Os03g0577800|Os03g0577500-Os03g0577800|intergenic_region|Os03g0577500-Os03g0577800|||n.21133770C>A||||||
3	21133993	G	A	ANN=A|intergenic_region|MODIFIER|Os03g0577500-Os03g0577800|Os03g0577500-Os03g0577800|intergenic_region|Os03g0577500-Os03g0577800|||n.21133993G>A||||||
3	21134221	G	A	ANN=A|intergenic_region|MODIFIER|Os03g0577500-Os03g0577800|Os03g0577500-Os03g0577800|intergenic_region|Os03g0577500-Os03g0577800|||n.21134221G>A||||||
3	21135010	A	G	ANN=G|intergenic_region|MODIFIER|Os03g0577500-Os03g0577800|Os03g0577500-Os03g0577800|intergenic_region|Os03g0577500-Os03g0577800|||n.21135010A>G||||||
3	21135997	A	G	ANN=G|intergenic_region|MODIFIER|Os03g0577500-Os03g0577800|Os03g0577500-Os03g0577800|intergenic_region|Os03g0577500-Os03g0577800|||n.21135997A>G||||||
3	21137154	G	A	ANN=A|intergenic_region|MODIFIER|Os03g0577500-Os03g0577800|Os03g0577500-Os03g0577800|intergenic_region|Os03g0577500-Os03g0577800|||n.21137154G>A||||||
3	21137459	T	A	ANN=A|intergenic_region|MODIFIER|Os03g0577500-Os03g0577800|Os03g0577500-Os03g0577800|intergenic_region|Os03g0577500-Os03g0577800|||n.21137459T>A||||||
3	21137505	G	A	ANN=A|intergenic_region|MODIFIER|Os03g0577500-Os03g0577800|Os03g0577500-Os03g0577800|intergenic_region|Os03g0577500-Os03g0577800|||n.21137505G>A||||||
3	21138124	T	G	ANN=G|intergenic_region|MODIFIER|Os03g0577500-Os03g0577800|Os03g0577500-Os03g0577800|intergenic_region|Os03g0577500-Os03g0577800|||n.21138124T>G||||||
3	21141273	T	C	ANN=C|upstream_gene_variant|MODIFIER|Os03g0577800|Os03g0577800|transcript|Os03t0577800-01|protein_coding||c.-3143T>C|||||2145|WARNING_TRANSCRIPT_NO_START_CODON,C|intergenic_region|MODIFIER|Os03g0577500-Os03g0577800|Os03g0577500-Os03g0577800|intergenic_region|Os03g0577500-Os03g0577800|||n.21141273T>C||||||
3	21143040	G	A	ANN=A|upstream_gene_variant|MODIFIER|Os03g0577800|Os03g0577800|transcript|Os03t0577800-01|protein_coding||c.-1376G>A|||||378|WARNING_TRANSCRIPT_NO_START_CODON,A|intergenic_region|MODIFIER|Os03g0577500-Os03g0577800|Os03g0577500-Os03g0577800|intergenic_region|Os03g0577500-Os03g0577800|||n.21143040G>A||||||
3	21143119	T	C	ANN=C|upstream_gene_variant|MODIFIER|Os03g0577800|Os03g0577800|transcript|Os03t0577800-01|protein_coding||c.-1297T>C|||||299|WARNING_TRANSCRIPT_NO_START_CODON,C|intergenic_region|MODIFIER|Os03g0577500-Os03g0577800|Os03g0577500-Os03g0577800|intergenic_region|Os03g0577500-Os03g0577800|||n.21143119T>C||||||
3	21143147	T	C	ANN=C|upstream_gene_variant|MODIFIER|Os03g0577800|Os03g0577800|transcript|Os03t0577800-01|protein_coding||c.-1269T>C|||||271|WARNING_TRANSCRIPT_NO_START_CODON,C|intergenic_region|MODIFIER|Os03g0577500-Os03g0577800|Os03g0577500-Os03g0577800|intergenic_region|Os03g0577500-Os03g0577800|||n.21143147T>C||||||
3	21143195	G	A	ANN=A|upstream_gene_variant|MODIFIER|Os03g0577800|Os03g0577800|transcript|Os03t0577800-01|protein_coding||c.-1221G>A|||||223|WARNING_TRANSCRIPT_NO_START_CODON,A|intergenic_region|MODIFIER|Os03g0577500-Os03g0577800|Os03g0577500-Os03g0577800|intergenic_region|Os03g0577500-Os03g0577800|||n.21143195G>A||||||
3	21144218	C	A	ANN=A|5_prime_UTR_premature_start_codon_gain_variant|LOW|Os03g0577800|Os03g0577800|transcript|Os03t0577800-01|protein_coding|1/1|c.-198C>A||||||WARNING_TRANSCRIPT_NO_START_CODON,A|5_prime_UTR_variant|MODIFIER|Os03g0577800|Os03g0577800|transcript|Os03t0577800-01|protein_coding|1/1|c.-198C>A|||||198|WARNING_TRANSCRIPT_NO_START_CODON
[truncated: 297 more rows]

## Sheet: Supplementary Table 8 
Supplementary Table 8 Promoter elements anslysis of gene Os01g0140100.
[truncated: 4 more rows]
